# Supplementary material for: Gene editing and cardiac disease modelling for the interpretation of genetic variants of uncertain significance in congenital heart disease
Source: Stem Cell Res Ther. 2023 Dec 5;14:345. doi: 10.1186/s13287-023-03592-1 (PMC10696868; doi:10.1186/s13287-023-03592-1)
Supplement: Supplementary file 3 — Additional file 3: Table S1A Wild type comparing cardiomyocytes to stem (GeneLevelDE_diff_WT_Cardio_Stem). Table S1B HDR comparing cardiomyocytes to stem (GeneLevelDE_diff_HDR_Cardio_Stem). Table S1C Difference during differentiation (GeneLevelDE_diff_HDR_WT_Cardio_Stem). Gene set enrichment results. Table S1D GO term significantly enriched in wild type and HDR differentiation (GOTermEnrichedDifferentiation). Table S1E DisGenNet terms enriched in differences in differentiation comparison (DisGenNetEnrichedWT_HDR). Table S1F Kegg pathways enriched in differences in differentiation comparison (KEGGenrichedDifffWt_HDR). DataS1G Geneset DB regulation in differences in differentiation comparison (GenesetDBreg-DiffWT_HDR). DataS1H Geneset Hallmark in differences in differentiation comparison (GenesetHallmark-DiffWT_HDR). [file 13287_2023_3592_MOESM3_ESM.xlsx]

## Sheet: Sheet1
Summary
This document contains:
Differential Gene Expression results for comparisons:
DataS1A: Wild type compating cardiomyocyes to stem (GeneLevelDE_diff_WT_Cardio_Stem)
DataS1B: HDR compating cardiomyocyes to stem (GeneLevelDE_diff_HDR_Cardio_Stem)
DataS1C: Difference during differentiation (GeneLevelDE_diff_HDR_WT_Cardio_Stem)
Gene set enrichment results:
DataS1D: GO term significantly enriched in wild type and HDR differentiation (GOTermEnrichedDifferentiation)
DataS1E: DisGenNet terms enriched in differences in differentiation comparison (DisGenNetEnrichedWT_HDR)
DataS1F: Kegg pathways enriched in differences in differentiation comparison (KEGGenrichedDifffWt_HDR)
DataS1G. Geneset DB regulation in differences in differentiation comparison (GenesetDBregDiffWT_HDR)
DataS1H. Geneset Hallmark in differences in differentiation comparison (GenesetHallmarkDiffWT_HDR)

## Sheet: GeneLevelDE_diff_WT_Cardio_Stem
TABLE S1A
GeneName	FeatureID	Symbols	logFC	AveExpr	t	P.Value	adj.P.Val
1789	1789	DNMT3B	-7.01907	7.37488	-39.2694	1.95178e-16	3.23917e-12
101927721	101927721	LNCPRESS1	-9.35973	-0.904513	-31.4555	5.13897e-15	4.26432e-11
6657	6657	SOX2	-10.2907	2.97413	-29.6544	1.23023e-14	5.14552e-11
2626	2626	GATA4	9.55195	4.21496	29.5952	1.24018e-14	5.14552e-11
79705	79705	LRRK1	-8.79887	6.54467	-28.9578	1.65746e-14	5.50143e-11
100506930	100506930	LINC00665	-4.99785	5.81125	-28.0169	2.35028e-14	6.23416e-11
79923	79923	NANOG	-10.9749	2.35866	-28.1595	2.6295e-14	6.23416e-11
3159	3159	HMGA1	-4.13664	9.44573	-26.9579	3.98051e-14	8.25756e-11
84101	84101	USP44	-6.5588	3.95703	-26.7509	4.7954e-14	8.62291e-11
790952	790952	ESRG	-11.8642	5.21328	-26.892	5.19577e-14	8.62291e-11
84891	84891	ZSCAN10	-11.2771	2.60732	-26.4535	6.48028e-14	9.77698e-11
100996301	100996301	FOXD3-AS1	-10.7391	0.17195	-25.5059	1.07643e-13	1.4887e-10
4684	4684	NCAM1	5.52261	6.93281	24.8749	1.30791e-13	1.55413e-10
79805	79805	VASH2	-4.12656	6.30793	-24.798	1.31103e-13	1.55413e-10
7267	7267	TTC3	3.15816	7.62861	24.4597	1.56287e-13	1.71548e-10
27022	27022	FOXD3	-9.05983	-0.835469	-24.6641	1.65783e-13	1.71548e-10
111064650	111064650	C19orf85	-7.88902	-1.63828	-24.3818	1.88324e-13	1.71548e-10
390992	390992	HES3	-10.0952	-0.46451	-24.49	1.88928e-13	1.71548e-10
127833	127833	SYT2	-6.41704	3.39947	-24.2262	1.96398e-13	1.71548e-10
147906	147906	DACT3	5.32674	4.3812	23.8557	2.35825e-13	1.95417e-10
80212	80212	CCDC92	7.12379	2.58702	23.8362	2.53444e-13	1.95417e-10
114795	114795	TMEM132B	-6.3501	3.59097	-23.6838	2.70478e-13	1.95417e-10
29785	29785	CYP2S1	-5.38187	5.47844	-23.6277	2.70824e-13	1.95417e-10
4091	4091	SMAD6	4.16353	5.69395	23.4726	2.86807e-13	1.98327e-10
153163	153163	MGC32805	-7.64268	-1.78853	-23.454	3.2453e-13	2.15436e-10
3214	3214	HOXB4	9.13934	-0.751453	23.1389	4.12297e-13	2.50424e-10
140628	140628	GATA5	5.96501	2.66433	22.9493	4.17814e-13	2.50424e-10
4015	4015	LOX	7.53822	5.11235	23.0172	4.22503e-13	2.50424e-10
4267	4267	CD99	3.2915	6.60739	22.6325	4.72256e-13	2.70261e-10
27112	27112	NALF2	-5.84505	2.61581	-22.4669	5.62599e-13	3.1123e-10
57515	57515	SERINC1	2.41785	6.98787	21.9659	7.14263e-13	3.82384e-10
283120	283120	H19	9.80166	7.7502	22.2313	7.41848e-13	3.84741e-10
6935	6935	ZEB1	7.09851	2.02328	21.9607	8.11089e-13	4.07904e-10
1282	1282	COL4A1	4.0788	9.65236	21.5777	9.44533e-13	4.61043e-10
266917	266917	D21S2088E	-9.50872	0.7762	-21.7715	9.89425e-13	4.65347e-10
2249	2249	FGF4	-8.67601	-0.921795	-21.7025	1.00943e-12	4.65347e-10
57502	57502	NLGN4X	-2.92446	5.69514	-21.2932	1.11449e-12	4.99894e-10
249	249	ALPL	-5.95855	5.0064	-21.3162	1.18962e-12	5.03441e-10
112	112	ADCY6	3.99833	5.3365	21.2051	1.2061e-12	5.03441e-10
79026	79026	AHNAK	5.23054	7.08061	21.2185	1.23906e-12	5.03441e-10
100505881	100505881	MAGI2-AS3	7.21063	3.87489	21.2652	1.28428e-12	5.03441e-10
9965	9965	FGF19	-9.12238	0.253422	-21.3376	1.30092e-12	5.03441e-10
25759	25759	SHC2	4.1801	4.12873	21.0948	1.30441e-12	5.03441e-10
1284	1284	COL4A2	3.75197	9.74552	20.9467	1.42601e-12	5.37866e-10
10086	10086	HHLA1	-9.9633	3.06677	-21.1201	1.54092e-12	5.6829e-10
79012	79012	CAMKV	-6.58456	2.52584	-20.7078	1.83024e-12	6.60317e-10
22836	22836	RHOBTB3	3.93407	6.59941	20.5067	1.93266e-12	6.80558e-10
84889	84889	SLC7A3	-6.51722	3.88064	-20.5852	1.98582e-12	6.80558e-10
132112	132112	RTP1	-6.95926	-2.13476	-20.59	2.00936e-12	6.80558e-10
26509	26509	MYOF	6.77385	4.30436	20.3537	2.35012e-12	7.80053e-10
142	142	PARP1	-2.30868	8.85787	-20.0189	2.64827e-12	8.49019e-10
29106	29106	SCG3	-6.85495	2.63302	-20.1796	2.66022e-12	8.49019e-10
80818	80818	ZNF436	4.69472	3.68529	19.9755	2.85717e-12	8.74659e-10
1288	1288	COL4A6	4.13537	6.16389	19.9506	2.86209e-12	8.74659e-10
6406	6406	SEMG1	-7.23653	-1.91963	-20.0756	2.89867e-12	8.74659e-10
1555	1555	CYP2B6	-8.28879	-1.56157	-20.0136	3.13432e-12	9.17088e-10
4436	4436	MSH2	-2.74276	7.03947	-19.7786	3.14979e-12	9.17088e-10
100128893	100128893	GATA6-AS1	8.68406	-0.988777	19.8311	3.61083e-12	1.0332e-09
85462	85462	FHDC1	-5.9443	2.97761	-19.6498	3.75134e-12	1.04289e-09
2700	2700	GJA3	9.02742	1.10954	19.7724	3.80444e-12	1.04289e-09
55237	55237	VRTN	-9.53884	2.04313	-19.7588	3.90009e-12	1.04289e-09
4172	4172	MCM3	-2.77415	7.30793	-19.4721	3.92497e-12	1.04289e-09
2118	2118	ETV4	-4.39409	5.26083	-19.4734	4.05269e-12	1.04289e-09
1912	1912	PHC2	3.12455	5.4011	19.4121	4.11794e-12	1.04289e-09
5745	5745	PTH1R	4.65701	4.26307	19.4523	4.14658e-12	1.04289e-09
168544	168544	ZNF467	6.91742	1.82613	19.5369	4.20646e-12	1.04289e-09
1947	1947	EFNB1	3.56288	5.22214	19.3923	4.21028e-12	1.04289e-09
4796	4796	TONSL	-2.57513	5.54908	-19.3306	4.34044e-12	1.05932e-09
27091	27091	CACNG5	-5.98429	0.5001	-19.4179	4.43953e-12	1.0678e-09
112590798	112590798	HPAT5	-8.36504	1.15044	-19.4087	4.84087e-12	1.13986e-09
150379	150379	PNPLA5	-7.02561	-0.415673	-19.3378	4.87649e-12	1.13986e-09
11169	11169	WDHD1	-3.13271	5.48706	-19.1213	5.09135e-12	1.15703e-09
399959	399959	MIR100HG	7.38928	3.39987	19.2892	5.11464e-12	1.15703e-09
7474	7474	WNT5A	3.90362	4.38395	19.108	5.22111e-12	1.15703e-09
389206	389206	BEND4	-7.22797	3.20373	-19.2415	5.26724e-12	1.15703e-09
64377	64377	CHST8	-7.29041	1.57972	-19.234	5.30741e-12	1.15703e-09
89872	89872	AQP10	9.65267	-0.868747	19.3109	5.40343e-12	1.15703e-09
2331	2331	FMOD	8.01078	3.25555	19.2054	5.55064e-12	1.15703e-09
79971	79971	WLS	5.99312	4.95659	19.1066	5.57412e-12	1.15703e-09
1012	1012	CDH13	6.69836	4.35193	19.135	5.59305e-12	1.15703e-09
283576	283576	ZDHHC22	-7.89652	2.96614	-19.1531	5.74605e-12	1.15703e-09
5099	5099	PCDH7	4.99043	6.4401	19.0135	5.7738e-12	1.15703e-09
58512	58512	DLGAP3	-4.66061	2.89431	-18.9966	5.78654e-12	1.15703e-09
51083	51083	GAL	-6.95613	2.61084	-19.0519	5.99846e-12	1.17205e-09
57658	57658	CALCOCO1	3.06572	5.32503	18.8969	6.00292e-12	1.17205e-09
23022	23022	PALLD	4.78092	6.69562	18.8375	6.53567e-12	1.24933e-09
85508	85508	SCRT2	-6.69867	-2.33994	-18.9212	6.54926e-12	1.24933e-09
115207	115207	KCTD12	3.08669	7.04095	18.7195	6.85417e-12	1.28053e-09
389813	389813	AJM1	4.45229	3.1706	18.7513	6.90219e-12	1.28053e-09
8433	8433	UTF1	-8.22965	2.0873	-18.9112	6.9443e-12	1.28053e-09
55879	55879	GABRQ	-5.69888	2.17707	-18.72	7.35299e-12	1.34099e-09
22800	22800	RRAS2	-2.1273	5.97754	-18.4727	8.18375e-12	1.47628e-09
7042	7042	TGFB2	6.5704	5.0438	18.5355	8.70575e-12	1.55355e-09
100507421	100507421	TMEM178B	-6.3333	2.79751	-18.4706	9.07031e-12	1.59532e-09
63978	63978	PRDM14	-9.92695	0.633323	-18.6112	9.1465e-12	1.59532e-09
22929	22929	SEPHS1	-2.97783	7.85008	-18.3131	9.30737e-12	1.59532e-09
9464	9464	HAND2	13.2755	1.62662	18.6666	9.51151e-12	1.59532e-09
3720	3720	JARID2	-3.17257	6.89417	-18.2831	9.55036e-12	1.59532e-09
5054	5054	SERPINE1	5.44096	5.00503	18.3486	9.65357e-12	1.59532e-09
347252	347252	IGFBPL1	-4.07132	4.05259	-18.2903	9.68164e-12	1.59532e-09
10622	10622	POLR3G	-5.83865	4.35399	-18.3588	9.70883e-12	1.59532e-09
2947	2947	GSTM3	4.36338	3.38181	18.2574	1.0008e-11	1.62836e-09
117156	117156	SCGB3A2	-6.59701	0.732191	-18.3301	1.01865e-11	1.63568e-09
2556	2556	GABRA3	-8.82014	0.0551319	-18.406	1.03436e-11	1.63568e-09
1306	1306	COL15A1	7.14927	2.1208	18.3342	1.03486e-11	1.63568e-09
108	108	ADCY2	-6.12933	4.52421	-18.2753	1.04534e-11	1.63665e-09
2914	2914	GRM4	-7.84798	2.80114	-18.2203	1.15602e-11	1.79302e-09
9644	9644	SH3PXD2A	2.3012	6.44252	17.9781	1.19733e-11	1.7996e-09
57126	57126	CD177	-7.83443	-1.33908	-18.1738	1.1976e-11	1.7996e-09
128077	128077	LIX1L	5.65355	3.39173	18.0719	1.2028e-11	1.7996e-09
1911	1911	PHC1	-3.23355	8.35118	-17.9731	1.21432e-11	1.7996e-09
401089	401089	FOXL2NB	-7.23146	0.360095	-18.1296	1.21448e-11	1.7996e-09
6910	6910	TBX5	10.4142	1.23803	18.1471	1.32067e-11	1.92716e-09
55068	55068	ENOX1	4.59823	2.48974	17.9035	1.32508e-11	1.92716e-09
389158	389158	PLSCR5	7.62246	-1.61829	18.0105	1.34942e-11	1.92716e-09
2982	2982	GUCY1A1	11.3314	1.76693	18.1482	1.35102e-11	1.92716e-09
54587	54587	MXRA8	4.11814	5.32853	17.8541	1.35862e-11	1.92716e-09
7086	7086	TKT	-3.46434	8.88641	-17.8218	1.37237e-11	1.93015e-09
5366	5366	PMAIP1	-5.2559	4.73648	-17.8705	1.38833e-11	1.9362e-09
55211	55211	DPPA4	-6.68916	6.38054	-17.9083	1.41563e-11	1.95782e-09
3481	3481	IGF2	8.97815	8.57284	17.9741	1.44945e-11	1.98456e-09
8708	8708	B3GALT1	-3.73937	3.2535	-17.7515	1.45888e-11	1.98456e-09
2059	2059	EPS8	3.92969	4.69285	17.7293	1.49123e-11	1.99566e-09
200942	200942	KLHDC8B	2.96859	4.77181	17.696	1.50267e-11	1.99566e-09
3486	3486	IGFBP3	9.00312	6.34423	17.9248	1.50735e-11	1.99566e-09
8110	8110	DPF3	6.10662	3.12458	17.782	1.53172e-11	1.99566e-09
5376	5376	PMP22	4.60501	3.25573	17.7084	1.54455e-11	1.99566e-09
23025	23025	UNC13A	-6.09817	3.67629	-17.7677	1.54859e-11	1.99566e-09
388112	388112	NANOGP8	-8.72759	-0.304916	-17.8734	1.55604e-11	1.99566e-09
5456	5456	POU3F4	-6.12424	-2.69535	-17.7569	1.56324e-11	1.99566e-09
58190	58190	CTDSP1	2.62349	5.07285	17.5959	1.62011e-11	2.05247e-09
390010	390010	NKX1-2	-10.1524	-0.162245	-17.8612	1.63774e-11	2.05908e-09
3488	3488	IGFBP5	7.62063	6.16671	17.7104	1.7068e-11	2.12978e-09
9603	9603	NFE2L3	-4.52406	5.14417	-17.5503	1.74633e-11	2.16284e-09
83723	83723	TLCD3B	-4.38609	2.3065	-17.5359	1.7594e-11	2.16289e-09
3932	3932	LCK	-8.11223	1.34429	-17.6824	1.77333e-11	2.16398e-09
23768	23768	FLRT2	5.7641	5.92543	17.562	1.80132e-11	2.18209e-09
2558	2558	GABRA5	-6.47045	2.21627	-17.5779	1.82262e-11	2.1919e-09
51385	51385	ZNF589	-2.80944	5.31293	-17.42	1.86723e-11	2.22939e-09
255928	255928	SYT14	-6.38117	1.791	-17.5061	1.92388e-11	2.28062e-09
22795	22795	NID2	3.90418	6.77843	17.3767	1.97255e-11	2.32173e-09
647166	647166	C13orf42	-8.63644	-0.868111	-17.5417	2.01602e-11	2.35619e-09
5460	5460	POU5F1	-13.2531	3.75707	-17.5725	2.21491e-11	2.57054e-09
26108	26108	PYGO1	4.74266	2.50579	17.2406	2.25354e-11	2.5972e-09
3359	3359	HTR3A	-8.08502	-0.305069	-17.3605	2.28995e-11	2.62097e-09
793	793	CALB1	-8.71905	1.22926	-17.349	2.35821e-11	2.65381e-09
30008	30008	EFEMP2	3.98911	5.23733	17.1558	2.36247e-11	2.65381e-09
5150	5150	PDE7A	-2.40818	5.09451	-17.1217	2.36662e-11	2.65381e-09
23428	23428	SLC7A8	-3.9027	6.31102	-17.1149	2.43701e-11	2.70558e-09
784	784	CACNB3	3.9694	3.85364	17.1127	2.44539e-11	2.70558e-09
1278	1278	COL1A2	5.55511	9.20436	17.1252	2.5411e-11	2.79018e-09
7643	7643	ZNF90	-3.47827	4.30381	-17.045	2.55548e-11	2.79018e-09
1618	1618	DAZL	-6.89172	-2.1763	-17.1511	2.60575e-11	2.82647e-09
4678	4678	NASP	-2.61856	8.28455	-16.9487	2.73027e-11	2.94231e-09
8325	8325	FZD8	3.90724	5.29074	16.9407	2.81016e-11	3.00887e-09
8471	8471	IRS4	-6.06295	1.89867	-17.0153	2.82867e-11	3.00927e-09
5522	5522	PPP2R2C	-5.38495	2.9165	-16.9353	2.95104e-11	3.11946e-09
5362	5362	PLXNA2	4.49304	5.10942	16.8896	2.97806e-11	3.1281e-09
57486	57486	NLN	-2.54533	7.00614	-16.8278	3.01401e-11	3.12974e-09
105375014	105375014	LINC02570	-6.69002	-1.95964	-16.9622	3.0194e-11	3.12974e-09
9244	9244	CRLF1	-6.19833	3.25615	-16.9281	3.0527e-11	3.12974e-09
388	388	RHOB	3.47339	6.11467	16.8274	3.05506e-11	3.12974e-09
1893	1893	ECM1	5.77988	1.84292	16.8914	3.10102e-11	3.15734e-09
1674	1674	DES	5.99096	5.99945	16.874	3.16882e-11	3.20669e-09
23613	23613	ZMYND8	-2.3786	7.22315	-16.6985	3.35077e-11	3.35614e-09
9573	9573	GDF3	-9.20687	0.153819	-16.933	3.35695e-11	3.35614e-09
220108	220108	FAM124A	-5.80628	3.60541	-16.784	3.39165e-11	3.37053e-09
146206	146206	CARMIL2	-3.90477	3.61814	-16.6992	3.43091e-11	3.37922e-09
23412	23412	COMMD3	5.73608	1.30237	16.7637	3.44112e-11	3.37922e-09
23414	23414	ZFPM2	7.76425	2.45425	16.8145	3.53699e-11	3.45294e-09
374946	374946	DRAXIN	-4.94305	3.20489	-16.6813	3.58854e-11	3.45964e-09
6586	6586	SLIT3	6.54089	6.15804	16.7431	3.59939e-11	3.45964e-09
83879	83879	CDCA7	-3.42017	5.16512	-16.6264	3.6064e-11	3.45964e-09
11098	11098	PRSS23	5.14602	6.04127	16.6336	3.75897e-11	3.57992e-09
5156	5156	PDGFRA	4.63126	4.89294	16.6089	3.77492e-11	3.57992e-09
23178	23178	PASK	-2.92406	4.53589	-16.4854	4.02583e-11	3.79617e-09
375323	375323	LHFPL4	-8.87169	-0.322529	-16.685	4.08054e-11	3.82602e-09
9902	9902	MRC2	3.20027	7.82871	16.4637	4.1173e-11	3.8388e-09
2849	2849	GPR26	-6.7521	-2.20283	-16.5785	4.15984e-11	3.8568e-09
79075	79075	DSCC1	-4.17709	3.61364	-16.4294	4.33182e-11	3.97492e-09
79083	79083	MLPH	-4.39753	1.57824	-16.4359	4.33514e-11	3.97492e-09
5351	5351	PLOD1	2.62036	7.86522	16.368	4.43001e-11	4.03958e-09
7078	7078	TIMP3	5.54465	5.3593	16.4232	4.54621e-11	4.12289e-09
7547	7547	ZIC3	-9.14428	2.10853	-16.5226	4.7137e-11	4.25155e-09
23034	23034	SAMD4A	3.2345	5.00322	16.283	4.80083e-11	4.30673e-09
6297	6297	SALL2	-2.40956	7.45526	-16.2135	5.04365e-11	4.50024e-09
23097	23097	CDK19	2.8893	4.68548	16.2018	5.11829e-11	4.54241e-09
57158	57158	JPH2	5.93285	4.11797	16.2603	5.2909e-11	4.67063e-09
25999	25999	CLIP3	2.90639	5.44649	16.1424	5.38641e-11	4.72323e-09
4494	4494	MT1F	-6.72455	0.613052	-16.2671	5.40741e-11	4.72323e-09
7481	7481	WNT11	6.52218	2.44285	16.2357	5.51541e-11	4.79234e-09
8823	8823	FGF16	-7.63038	-1.78227	-16.2405	5.70531e-11	4.93153e-09
102724560	102724560	LOC102724560	-2.54693	7.75113	-16.0492	5.81289e-11	4.99848e-09
8717	8717	TRADD	5.46239	-0.135857	16.1223	5.85857e-11	5.01179e-09
58516	58516	SINHCAF	-2.1388	7.2305	-16.0035	6.03192e-11	5.13362e-09
89822	89822	KCNK17	-7.21362	-1.66046	-16.1288	6.19045e-11	5.24167e-09
146691	146691	TOM1L2	3.73301	4.48901	15.9806	6.28692e-11	5.29633e-09
11328	11328	FKBP9	3.02388	5.97516	15.9378	6.43652e-11	5.39497e-09
2562	2562	GABRB3	-4.61191	5.5608	-15.9721	6.48703e-11	5.40999e-09
10268	10268	RAMP3	-5.94524	-2.62631	-15.962	6.84114e-11	5.67678e-09
3070	3070	HELLS	-4.4503	5.34098	-15.8981	6.88357e-11	5.68357e-09
2581	2581	GALC	2.10541	5.40194	15.8334	6.99065e-11	5.73739e-09
7546	7546	ZIC2	-8.34449	2.22706	-16.0267	7.01789e-11	5.73739e-09
6943	6943	TCF21	8.48194	1.45112	15.9997	7.21534e-11	5.86948e-09
54790	54790	TET2	3.16411	4.34358	15.7998	7.27443e-11	5.86948e-09
25939	25939	SAMHD1	-2.6657	4.86217	-15.7904	7.28557e-11	5.86948e-09
269	269	AMHR2	8.16158	-0.456875	15.9694	7.33157e-11	5.87801e-09
84629	84629	TNRC18	2.98658	6.86108	15.7812	7.37346e-11	5.88317e-09
1000	1000	CDH2	4.0402	8.20997	15.8	7.41279e-11	5.88625e-09
55083	55083	KIF26B	6.62985	5.12169	15.8673	7.60793e-11	5.97367e-09
54453	54453	RIN2	4.8133	3.40954	15.7947	7.61806e-11	5.97367e-09
9839	9839	ZEB2	8.01054	3.29917	15.9177	7.63086e-11	5.97367e-09
392617	392617	ELFN1	2.97784	4.73304	15.7178	7.79399e-11	6.05073e-09
1129	1129	CHRM2	8.14563	2.74549	15.8962	7.80947e-11	6.05073e-09
118429	118429	ANTXR2	3.12779	5.06466	15.7138	7.83867e-11	6.05073e-09
10157	10157	AASS	-4.02362	6.98384	-15.7191	7.95373e-11	6.11112e-09
22933	22933	SIRT2	2.6772	4.35298	15.6732	8.07634e-11	6.17672e-09
64180	64180	DPEP3	-7.7512	-0.869642	-15.8324	8.14981e-11	6.20095e-09
3213	3213	HOXB3	9.78693	0.00807041	15.8999	8.18275e-11	6.20095e-09
943	943	TNFRSF8	-6.47115	2.97184	-15.7357	8.48984e-11	6.40443e-09
8458	8458	TTF2	-2.70681	5.36304	-15.6013	8.60721e-11	6.43331e-09
57597	57597	BAHCC1	3.95417	4.31119	15.624	8.63329e-11	6.43331e-09
8829	8829	NRP1	5.19178	5.56836	15.6649	8.64442e-11	6.43331e-09
51129	51129	ANGPTL4	6.1424	2.81296	15.6743	8.85828e-11	6.56304e-09
285401	285401	LINC00698	-7.05692	-1.94299	-15.6656	9.21617e-11	6.79785e-09
148398	148398	SAMD11	5.85518	2.51035	15.6014	9.35284e-11	6.86813e-09
2177	2177	FANCD2	-3.19245	5.27371	-15.4937	9.5329e-11	6.96951e-09
10036	10036	CHAF1A	-3.37889	5.74929	-15.4788	9.69351e-11	7.05585e-09
23225	23225	NUP210	-2.94505	6.40706	-15.4611	9.77702e-11	7.06883e-09
101928991	101928991	CCDC92B	-4.94262	1.91416	-15.5108	9.82677e-11	7.06883e-09
145483	145483	FAM161B	3.79908	1.32258	15.4723	9.83911e-11	7.06883e-09
80031	80031	SEMA6D	5.40084	4.00556	15.5167	9.92651e-11	7.10088e-09
222663	222663	SCUBE3	3.45433	4.16475	15.4444	1.00105e-10	7.13026e-09
81603	81603	TRIM8	2.20928	5.90047	15.4046	1.0214e-10	7.21348e-09
11067	11067	DEPP1	5.96303	1.118	15.5064	1.02143e-10	7.21348e-09
10459	10459	MAD2L2	-2.30047	5.7653	-15.3874	1.03777e-10	7.29784e-09
55127	55127	HEATR1	-2.3163	6.57462	-15.3595	1.06409e-10	7.45133e-09
4782	4782	NFIC	3.69368	5.13034	15.3543	1.09075e-10	7.60594e-09
7145	7145	TNS1	3.6253	6.42541	15.3325	1.11053e-10	7.71147e-09
80816	80816	ASXL3	4.48662	2.86598	15.3336	1.13503e-10	7.84874e-09
128553	128553	TSHZ2	6.3516	1.25353	15.3897	1.14916e-10	7.91348e-09
84970	84970	C1orf94	-7.2628	-0.56941	-15.4192	1.15525e-10	7.92252e-09
27287	27287	VENTX	-6.20766	1.47162	-15.3309	1.20537e-10	8.18856e-09
284207	284207	METRNL	2.18416	4.38444	15.2178	1.20805e-10	8.18856e-09
1663	1663	DDX11	-3.06331	5.41706	-15.2265	1.20884e-10	8.18856e-09
55824	55824	PAG1	5.61007	3.26007	15.2924	1.22211e-10	8.24479e-09
100652911	100652911	LINC01838	-5.59992	-2.88287	-15.2863	1.22845e-10	8.25399e-09
10395	10395	DLC1	4.80199	5.10782	15.2365	1.25105e-10	8.33897e-09
100505817	100505817	LINC02582	-8.94166	0.090703	-15.3911	1.25115e-10	8.33897e-09
79804	79804	HAND2-AS1	7.00959	2.53365	15.3162	1.2562e-10	8.33915e-09
115361	115361	GBP4	8.32111	1.43067	15.3464	1.27732e-10	8.43712e-09
100874041	100874041	MACC1-AS1	-5.83381	-2.79289	-15.2447	1.28583e-10	8.43712e-09
169611	169611	OLFML2A	3.59077	6.04362	15.1689	1.28621e-10	8.43712e-09
23135	23135	KDM6B	4.41747	5.58252	15.1632	1.32114e-10	8.63216e-09
1287	1287	COL4A5	3.31789	6.70084	15.0702	1.39923e-10	9.07837e-09
7431	7431	VIM	4.24075	9.16013	15.0935	1.40038e-10	9.07837e-09
107985770	107985770	LOC107985770	8.6547	-1.13334	15.2416	1.41879e-10	9.16196e-09
7135	7135	TNNI1	11.9587	4.0682	15.3061	1.46435e-10	9.41952e-09
708	708	C1QBP	-2.06727	7.00436	-15.001	1.47074e-10	9.42407e-09
400043	400043	LINC02381	6.34229	-0.715813	15.1103	1.4787e-10	9.43864e-09
104472717	104472717	LINC01224	-4.07583	2.76631	-14.9836	1.5414e-10	9.80121e-09
51296	51296	SLC15A3	-5.05809	1.7725	-14.9998	1.56482e-10	9.86004e-09
4915	4915	NTRK2	8.5891	2.29426	15.13	1.56674e-10	9.86004e-09
347733	347733	TUBB2B	-3.44938	7.91232	-14.9483	1.56848e-10	9.86004e-09
80178	80178	TEDC2	-3.06027	3.95412	-14.9284	1.58622e-10	9.93395e-09
54831	54831	BEST2	-6.99954	-1.89359	-15.0522	1.59557e-10	9.95491e-09
219654	219654	ZCCHC24	2.58294	5.91083	14.8773	1.65296e-10	1.02743e-08
4522	4522	MTHFD1	-2.36778	6.49253	-14.8633	1.67166e-10	1.03518e-08
5064	5064	PALM	2.57999	5.85226	14.8217	1.74005e-10	1.07352e-08
2335	2335	FN1	4.13528	10.8232	14.8427	1.7578e-10	1.07815e-08
5654	5654	HTRA1	4.39849	5.62525	14.8479	1.76253e-10	1.07815e-08
2824	2824	GPM6B	-2.53739	5.49492	-14.801	1.77301e-10	1.07815e-08
94240	94240	EPSTI1	4.99254	1.64731	14.8614	1.77352e-10	1.07815e-08
1404	1404	HAPLN1	4.57596	4.62165	14.8379	1.78853e-10	1.0833e-08
1159	1159	CKMT1B	-6.27705	2.52992	-14.864	1.84958e-10	1.1162e-08
51566	51566	ARMCX3	2.44342	5.94963	14.7353	1.88315e-10	1.13235e-08
94039	94039	ZNF101	-3.38948	3.50081	-14.7282	1.92017e-10	1.15044e-08
654254	654254	ZNF732	-3.99773	2.59544	-14.7185	1.96527e-10	1.16755e-08
167127	167127	UGT3A2	-4.02217	2.87431	-14.7186	1.96631e-10	1.16755e-08
51661	51661	FKBP7	3.81531	3.58358	14.711	1.96984e-10	1.16755e-08
51804	51804	SIX4	-2.85799	4.58429	-14.677	1.99661e-10	1.17921e-08
219699	219699	UNC5B	2.25044	7.59889	14.6628	2.01239e-10	1.18069e-08
25960	25960	ADGRA2	5.88237	6.37747	14.7541	2.01966e-10	1.18069e-08
117245	117245	PLAAT5	-4.85153	0.355011	-14.716	2.02046e-10	1.18069e-08
6401	6401	SELE	6.11526	-2.96807	14.7174	2.10714e-10	1.22702e-08
80243	80243	PREX2	-5.54976	3.77446	-14.6711	2.15709e-10	1.25172e-08
11143	11143	KAT7	-2.59255	7.13389	-14.5785	2.18307e-10	1.26238e-08
18	18	ABAT	3.29756	4.56747	14.5437	2.27806e-10	1.30783e-08
92235	92235	STYXL2	6.73033	1.97315	14.6558	2.28081e-10	1.30783e-08
898	898	CCNE1	-2.10132	4.64877	-14.5264	2.28532e-10	1.30783e-08
493	493	ATP2B4	3.12109	7.77489	14.5325	2.29518e-10	1.30896e-08
1397	1397	CRIP2	4.38135	5.16404	14.5356	2.35775e-10	1.33585e-08
54069	54069	MIS18A	-2.59561	4.02171	-14.4965	2.35842e-10	1.33585e-08
665	665	BNIP3L	1.96449	6.70008	14.4882	2.36815e-10	1.3368e-08
10164	10164	CHST4	-8.40127	0.466443	-14.6562	2.41197e-10	1.35692e-08
745	745	MYRF	4.35365	6.60617	14.5023	2.43105e-10	1.36303e-08
50487	50487	PLA2G3	-8.82501	1.08444	-14.6509	2.4565e-10	1.37266e-08
440132	440132	LINC00545	-6.67527	-1.79297	-14.5378	2.54337e-10	1.41396e-08
56100	56100	PCDHGB6	4.36261	5.19191	14.4531	2.54744e-10	1.41396e-08
395	395	ARHGAP6	4.18339	3.18985	14.4302	2.58978e-10	1.43266e-08
5239	5239	PGM5	7.87409	1.45573	14.5563	2.6041e-10	1.4358e-08
80854	80854	SETD7	2.97317	5.32049	14.3845	2.63411e-10	1.44754e-08
23158	23158	TBC1D9	6.31297	2.99072	14.4749	2.66468e-10	1.45951e-08
875	875	CBS	-3.60658	4.53618	-14.3775	2.68301e-10	1.46471e-08
1277	1277	COL1A1	5.78146	10.1225	14.4229	2.74733e-10	1.49491e-08
55733	55733	HHAT	4.27299	1.21945	14.3563	2.78549e-10	1.51072e-08
1901	1901	S1PR1	5.24342	3.1185	14.3755	2.82083e-10	1.52019e-08
6949	6949	TCOF1	-2.38253	7.43787	-14.3058	2.82128e-10	1.52019e-08
55789	55789	DEPDC1B	-3.47108	3.76741	-14.3043	2.86835e-10	1.54055e-08
126549	126549	ANKLE1	-3.74148	2.0185	-14.3032	2.88887e-10	1.54657e-08
3572	3572	IL6ST	5.05257	6.66597	14.3371	2.90719e-10	1.55137e-08
100507127	100507127	LINC00707	-5.81109	-0.228385	-14.3471	2.95575e-10	1.57223e-08
162494	162494	RHBDL3	-7.10921	0.0848791	-14.3901	2.96981e-10	1.57466e-08
342865	342865	VSTM2B	-7.56999	-0.982607	-14.3996	2.9899e-10	1.57542e-08
100132916	100132916	SHISAL2B	-7.2286	-1.18173	-14.3872	2.99022e-10	1.57542e-08
9645	9645	MICAL2	6.31559	6.02508	14.3386	3.03342e-10	1.59312e-08
1827	1827	RCAN1	3.83925	4.55184	14.2079	3.17269e-10	1.66101e-08
10079	10079	ATP9A	2.60895	5.30326	14.1763	3.20021e-10	1.67015e-08
9719	9719	ADAMTSL2	4.93291	3.34668	14.216	3.25162e-10	1.69166e-08
1289	1289	COL5A1	5.28051	8.49678	14.2213	3.2731e-10	1.69751e-08
10606	10606	PAICS	-2.04855	8.35122	-14.1448	3.28702e-10	1.69942e-08
358	358	AQP1	10.261	3.5485	14.3819	3.30221e-10	1.70197e-08
90668	90668	CARMIL3	-4.27713	1.62047	-14.1653	3.34498e-10	1.71026e-08
29118	29118	DDX25	-3.29636	3.04687	-14.1384	3.35184e-10	1.71026e-08
3490	3490	IGFBP7	8.09431	4.26501	14.2974	3.35414e-10	1.71026e-08
8870	8870	IER3	4.48993	4.57497	14.1674	3.35952e-10	1.71026e-08
2355	2355	FOSL2	4.23062	4.96157	14.1506	3.38826e-10	1.71684e-08
10150	10150	MBNL2	6.42252	2.99821	14.2256	3.39313e-10	1.71684e-08
55504	55504	TNFRSF19	7.808	2.68058	14.2706	3.40901e-10	1.71963e-08
1113	1113	CHGA	-7.14796	0.0848878	-14.2387	3.43702e-10	1.72851e-08
3111	3111	HLA-DOA	-6.94609	1.98675	-14.2174	3.48351e-10	1.74259e-08
6926	6926	TBX3	6.85321	1.72909	14.2132	3.48601e-10	1.74259e-08
80119	80119	PIF1	-4.85862	3.8293	-14.1377	3.4977e-10	1.74318e-08
548596	548596	CKMT1A	-5.8901	2.11713	-14.1691	3.51559e-10	1.74685e-08
389792	389792	IER5L	5.48228	2.69336	14.1272	3.60893e-10	1.78787e-08
65003	65003	MRPL11	-1.71386	5.58866	-14.0353	3.65151e-10	1.80359e-08
26040	26040	SETBP1	2.20165	4.72303	14.0171	3.72178e-10	1.83284e-08
80333	80333	KCNIP4	7.66742	0.433568	14.1421	3.83972e-10	1.87918e-08
10129	10129	FRY	3.23202	4.65302	13.9947	3.84804e-10	1.87918e-08
23150	23150	FRMD4B	3.51514	4.95856	14	3.84985e-10	1.87918e-08
10486	10486	CAP2	3.35796	5.6306	13.9687	3.95619e-10	1.92542e-08
81491	81491	GPR63	-3.20883	3.28573	-13.9447	4.0389e-10	1.95581e-08
5549	5549	PRELP	6.70833	2.26816	14.0548	4.04219e-10	1.95581e-08
138050	138050	HGSNAT	2.87752	4.44773	13.9311	4.07163e-10	1.96433e-08
90488	90488	TMEM263	2.60293	5.91279	13.9245	4.08523e-10	1.96517e-08
7052	7052	TGM2	6.19785	4.69855	14.0061	4.16226e-10	1.99644e-08
6840	6840	SVIL	2.54963	7.333	13.9014	4.17614e-10	1.99733e-08
205860	205860	TRIML2	-9.08497	1.07791	-14.0965	4.19939e-10	2.00268e-08
1434	1434	CSE1L	-2.08819	7.70659	-13.875	4.2733e-10	2.02837e-08
387763	387763	C11orf96	5.47239	1.6519	13.9519	4.27771e-10	2.02837e-08
9688	9688	NUP93	-1.67335	6.43164	-13.8699	4.29097e-10	2.02886e-08
7139	7139	TNNT2	7.96806	5.29516	14.0293	4.32655e-10	2.03987e-08
51196	51196	PLCE1	6.5346	2.63384	13.9709	4.35937e-10	2.04748e-08
10133	10133	OPTN	2.55149	5.30618	13.8548	4.3717e-10	2.04748e-08
83478	83478	ARHGAP24	5.10151	0.768893	13.9148	4.37969e-10	2.04748e-08
8754	8754	ADAM9	2.93324	6.7559	13.8453	4.43229e-10	2.06104e-08
9735	9735	KNTC1	-2.70333	5.54265	-13.842	4.43355e-10	2.06104e-08
7022	7022	TFAP2C	-7.76949	0.367163	-13.9761	4.52672e-10	2.0943e-08
5480	5480	PPIC	2.5852	5.01429	13.8188	4.53033e-10	2.0943e-08
27240	27240	SIT1	-6.20584	-2.38219	-13.914	4.55558e-10	2.10012e-08
147699	147699	PPM1N	-4.69891	0.218953	-13.845	4.62836e-10	2.12635e-08
105379242	105379242	LOC105379242	6.69088	-1.62318	13.9132	4.6381e-10	2.12635e-08
7374	7374	UNG	-2.53703	6.22462	-13.785	4.68164e-10	2.1404e-08
7126	7126	TNFAIP1	2.28996	5.87112	13.7768	4.71133e-10	2.14805e-08
1756	1756	DMD	3.18848	5.67414	13.7692	4.79638e-10	2.18084e-08
3913	3913	LAMB2	2.56871	7.93539	13.7414	4.88892e-10	2.21685e-08
56154	56154	TEX15	-4.56352	2.95298	-13.7683	4.97047e-10	2.24768e-08
100129520	100129520	TEX13C	-5.16317	-2.94654	-13.7844	4.98888e-10	2.24988e-08
647024	647024	C6orf132	-3.10464	4.63736	-13.7035	5.11135e-10	2.29886e-08
102216342	102216342	LINC01108	-6.39562	0.530448	-13.787	5.19657e-10	2.32467e-08
23620	23620	NTSR2	-6.0965	-2.24601	-13.7762	5.19674e-10	2.32467e-08
83416	83416	FCRL5	-6.21915	-0.542126	-13.7623	5.29186e-10	2.36085e-08
11200	11200	CHEK2	-2.96548	4.51219	-13.6551	5.35145e-10	2.38104e-08
10846	10846	PDE10A	3.9086	2.98536	13.6683	5.38528e-10	2.38968e-08
10957	10957	PNRC1	3.03228	5.30357	13.6355	5.46218e-10	2.41734e-08
377007	377007	KLHL30	8.77957	-0.280519	13.8145	5.48101e-10	2.41923e-08
155	155	ADRB3	6.26696	-0.127407	13.7091	5.58771e-10	2.45978e-08
1414	1414	CRYBB1	-6.44877	-1.56017	-13.706	5.6415e-10	2.47435e-08
221150	221150	SKA3	-3.8072	4.2939	-13.6163	5.65681e-10	2.47435e-08
51313	51313	GASK1B	9.50842	0.371978	13.8012	5.67658e-10	2.47435e-08
6909	6909	TBX2	12.1792	0.886869	13.8708	5.68045e-10	2.47435e-08
54492	54492	NEURL1B	1.99927	5.88179	13.5811	5.71385e-10	2.48238e-08
6418	6418	SET	-1.83166	9.37183	-13.5705	5.77221e-10	2.50119e-08
79570	79570	NKAIN1	-3.01349	4.70841	-13.5721	5.81718e-10	2.51411e-08
25769	25769	SLC24A2	-6.25465	0.438401	-13.6644	5.83911e-10	2.51703e-08
5627	5627	PROS1	5.56929	3.60463	13.6272	5.91384e-10	2.54264e-08
25805	25805	BAMBI	3.30495	6.49669	13.5564	5.93902e-10	2.54687e-08
92092	92092	ZC3HAV1L	2.74609	3.64889	13.537	6.00312e-10	2.56773e-08
102724593	102724593	LOC102724593	4.76132	1.4607	13.5785	6.04026e-10	2.57697e-08
196475	196475	RMST	-6.39011	-0.106705	-13.6211	6.12612e-10	2.6069e-08
63876	63876	PKNOX2	3.99622	3.29043	13.5302	6.19579e-10	2.62642e-08
92999	92999	ZBTB47	3.17631	4.13032	13.5105	6.20365e-10	2.62642e-08
6337	6337	SCNN1A	-7.80532	2.22161	-13.6213	6.43368e-10	2.71688e-08
5998	5998	RGS3	3.05789	5.55465	13.4175	6.79903e-10	2.86388e-08
3167	3167	HMX2	-6.38711	-2.3562	-13.5083	6.85831e-10	2.88153e-08
4052	4052	LTBP1	2.63151	8.06382	13.3994	6.88605e-10	2.88351e-08
84930	84930	MASTL	-2.18798	4.99721	-13.3944	6.89777e-10	2.88351e-08
11099	11099	PTPN21	2.59661	5.14204	13.3873	6.96822e-10	2.90564e-08
346689	346689	KLRG2	-6.37636	1.23983	-13.483	7.03197e-10	2.92488e-08
25832	25832	NBPF14	2.97548	4.46004	13.3507	7.26525e-10	3.01435e-08
23362	23362	PSD3	2.32354	6.14297	13.3395	7.29789e-10	3.02034e-08
100506405	100506405	LOC100506405	-6.15812	-2.37808	-13.4276	7.37835e-10	3.04605e-08
54596	54596	L1TD1	-7.29821	6.20532	-13.464	7.4046e-10	3.0493e-08
9547	9547	CXCL14	8.3816	3.02562	13.4971	7.42563e-10	3.05039e-08
5797	5797	PTPRM	3.02031	5.38131	13.3268	7.4487e-10	3.05231e-08
10965	10965	ACOT2	2.89548	4.10543	13.3002	7.63856e-10	3.1224e-08
84515	84515	MCM8	-2.17576	5.01895	-13.2888	7.67698e-10	3.1304e-08
112937	112937	GLB1L3	-5.40882	1.97222	-13.3468	7.79796e-10	3.17168e-08
1894	1894	ECT2	-2.18063	5.94675	-13.2708	7.81901e-10	3.17168e-08
3620	3620	IDO1	-8.74892	0.44131	-13.4553	7.83556e-10	3.17168e-08
58157	58157	NGB	-5.50657	-2.67099	-13.3286	7.97073e-10	3.21855e-08
6636	6636	SNRPF	-2.21348	4.90793	-13.249	7.99626e-10	3.22102e-08
1379	1379	CR1L	-6.43449	-1.761	-13.3412	8.13347e-10	3.26836e-08
9847	9847	C2CD5	-1.93737	5.62366	-13.2215	8.21569e-10	3.29342e-08
64784	64784	CRTC3	2.3581	4.96946	13.2098	8.3301e-10	3.33094e-08
57593	57593	EBF4	5.51352	1.74684	13.2833	8.34942e-10	3.33094e-08
57540	57540	DISP3	-4.6753	0.963094	-13.2284	8.58252e-10	3.41572e-08
56172	56172	ANKH	1.98641	5.03147	13.1753	8.61403e-10	3.42006e-08
55365	55365	TMEM176A	5.54703	0.97036	13.249	8.65691e-10	3.42888e-08
5058	5058	PAK1	-2.22578	7.14409	-13.1635	8.72831e-10	3.44893e-08
6604	6604	SMARCD3	4.32799	4.77316	13.196	8.77664e-10	3.45979e-08
9718	9718	ECE2	-6.01319	-2.27374	-13.2432	8.8535e-10	3.48182e-08
113675	113675	SDSL	3.84832	0.860509	13.1643	8.94585e-10	3.50982e-08
221937	221937	FOXK1	2.24015	5.71399	13.1226	9.10328e-10	3.56316e-08
5557	5557	PRIM1	-2.82208	3.70849	-13.1116	9.25524e-10	3.61412e-08
80218	80218	NAA50	-1.50097	7.23281	-13.1024	9.27766e-10	3.61437e-08
84687	84687	PPP1R9B	2.60292	5.72739	13.1031	9.31361e-10	3.61988e-08
9873	9873	FCHSD2	2.29898	5.12941	13.0881	9.43527e-10	3.65246e-08
4620	4620	MYH2	-7.37444	-0.417606	-13.2262	9.4528e-10	3.65246e-08
8519	8519	IFITM1	-2.64977	6.1203	-13.0881	9.46348e-10	3.65246e-08
51444	51444	RNF138	-2.32926	5.53456	-13.0711	9.60389e-10	3.69241e-08
109864269	109864269	MIR302CHG	-10.559	0.605543	-13.3055	9.61149e-10	3.69241e-08
4917	4917	NTN3	3.63676	1.04335	13.0751	9.75597e-10	3.73926e-08
55690	55690	PACS1	2.4368	7.38586	13.0537	9.78621e-10	3.74221e-08
788	788	SLC25A20	2.23818	3.75974	13.0487	9.8242e-10	3.7481e-08
3149	3149	HMGB3	-2.60168	7.24671	-13.0484	9.85402e-10	3.75086e-08
151871	151871	DPPA2	-7.17834	0.339972	-13.1528	1.01244e-09	3.84495e-08
92241	92241	RCSD1	5.64169	3.79109	13.096	1.01637e-09	3.84778e-08
6470	6470	SHMT1	-2.15407	4.07469	-13.014	1.01782e-09	3.84778e-08
4094	4094	MAF	3.8464	4.3227	13.0128	1.04588e-09	3.94488e-08
151306	151306	GPBAR1	5.24898	-0.433058	13.0318	1.07129e-09	4.03156e-08
285613	285613	RELL2	-3.35549	3.09029	-12.9753	1.07512e-09	4.03682e-08
51176	51176	LEF1	6.69518	2.78911	13.0657	1.08893e-09	4.07944e-08
79634	79634	SCRN3	2.53361	3.44621	12.9446	1.09673e-09	4.09941e-08
340168	340168	DPPA5	-4.90841	-3.08794	-12.9907	1.10506e-09	4.12125e-08
51191	51191	HERC5	-3.89258	2.3592	-12.9549	1.11213e-09	4.13169e-08
131873	131873	COL6A6	7.34368	0.339363	13.0667	1.11284e-09	4.13169e-08
2882	2882	GPX7	2.25871	4.73308	12.9209	1.12181e-09	4.15571e-08
6366	6366	CCL21	7.84112	-1.49612	13.063	1.13619e-09	4.19961e-08
140609	140609	NEK7	2.95962	5.59089	12.9018	1.1526e-09	4.25078e-08
54734	54734	RAB39A	-6.15254	0.165398	-12.9806	1.16661e-09	4.29174e-08
100631378	100631378	WDR87BP	-5.18106	-2.69392	-12.9456	1.16887e-09	4.29174e-08
400506	400506	KNOP1	-2.13076	6.05081	-12.8571	1.19833e-09	4.39018e-08
57484	57484	RNF150	2.79874	5.58583	12.8492	1.21508e-09	4.44174e-08
54873	54873	PALMD	8.10776	-0.632554	12.9945	1.23073e-09	4.48904e-08
4616	4616	GADD45B	3.77484	4.42516	12.8455	1.24299e-09	4.52383e-08
6948	6948	TCN2	-2.06098	4.35794	-12.8174	1.24894e-09	4.53554e-08
1794	1794	DOCK2	-4.27768	2.70814	-12.8519	1.25194e-09	4.53619e-08
79745	79745	CLIP4	5.75599	1.33936	12.8972	1.25459e-09	4.53619e-08
92922	92922	CCDC102A	2.27868	3.92926	12.8103	1.25955e-09	4.54424e-08
11168	11168	PSIP1	-2.42049	7.93826	-12.8032	1.27031e-09	4.56457e-08
10849	10849	POLR1G	-2.6745	4.43989	-12.8051	1.27069e-09	4.56457e-08
7368	7368	UGT8	-6.61543	2.13907	-12.8958	1.29577e-09	4.64463e-08
2895	2895	GRID2	-5.4058	2.94509	-12.8479	1.30478e-09	4.66297e-08
3400	3400	ID4	5.05663	4.70291	12.8351	1.30651e-09	4.66297e-08
11061	11061	CNMD	-6.18555	3.19125	-12.8609	1.32343e-09	4.71324e-08
5581	5581	PRKCE	2.94053	3.15978	12.7672	1.32694e-09	4.71561e-08
28982	28982	FLVCR1	-2.97975	5.04424	-12.7648	1.33112e-09	4.72035e-08
668	668	FOXL2	-6.83777	-1.23381	-12.873	1.33764e-09	4.72921e-08
27086	27086	FOXP1	2.03741	4.57469	12.7509	1.33932e-09	4.72921e-08
2173	2173	FABP7	-8.93878	-0.403681	-12.927	1.35582e-09	4.77732e-08
255480	255480	TBX5-AS1	8.40509	-1.59525	12.9074	1.36084e-09	4.78485e-08
84525	84525	HOPX	8.35269	-0.21397	12.897	1.37344e-09	4.81893e-08
797	797	CALCB	-5.5938	-0.643534	-12.7967	1.38615e-09	4.85329e-08
2627	2627	GATA6	10.3406	2.23731	12.9369	1.39748e-09	4.88266e-08
11040	11040	PIM2	-4.55482	5.04507	-12.7483	1.408e-09	4.9045e-08
26528	26528	DAZAP1	-1.95946	7.62757	-12.7022	1.40964e-09	4.9045e-08
55159	55159	RFWD3	-2.75516	5.92309	-12.6995	1.42165e-09	4.93593e-08
9631	9631	NUP155	-1.83354	6.32342	-12.6845	1.43585e-09	4.97483e-08
151887	151887	CCDC80	4.74551	6.31672	12.7252	1.45174e-09	5.0194e-08
4312	4312	MMP1	8.06319	-1.72747	12.8303	1.45903e-09	5.0309e-08
54984	54984	PINX1	-2.24164	3.85288	-12.6694	1.46113e-09	5.0309e-08
64386	64386	MMP25	-7.58485	1.63175	-12.8116	1.46429e-09	5.03135e-08
1009	1009	CDH11	4.91541	6.5682	12.72	1.46804e-09	5.03381e-08
1647	1647	GADD45A	2.88781	4.8714	12.6616	1.48246e-09	5.07278e-08
7168	7168	TPM1	3.70306	9.72639	12.6723	1.48923e-09	5.08545e-08
9585	9585	KIF20B	-2.926	5.85044	-12.6438	1.51157e-09	5.15115e-08
10513	10513	APPBP2	1.86737	5.43246	12.6305	1.52061e-09	5.17133e-08
3980	3980	LIG3	-1.59567	6.40996	-12.6195	1.5378e-09	5.2191e-08
4495	4495	MT1G	-8.27183	0.762213	-12.7803	1.54853e-09	5.24478e-08
2706	2706	GJB2	5.67003	-2.2502	12.6904	1.55505e-09	5.25612e-08
950	950	SCARB2	2.10266	7.40067	12.5971	1.57665e-09	5.3077e-08
129293	129293	TRABD2A	-4.63572	0.881804	-12.6439	1.5767e-09	5.3077e-08
2934	2934	GSN	2.71357	7.32547	12.598	1.5827e-09	5.31712e-08
84557	84557	MAP1LC3A	3.51651	3.07649	12.6011	1.5994e-09	5.36235e-08
2247	2247	FGF2	-3.54295	4.27566	-12.5964	1.60825e-09	5.38116e-08
5164	5164	PDK2	2.63391	5.06933	12.5695	1.62999e-09	5.44293e-08
79960	79960	JADE1	-1.95501	6.54527	-12.5597	1.64003e-09	5.45972e-08
4752	4752	NEK3	-1.69682	4.93696	-12.5583	1.6416e-09	5.45972e-08
23705	23705	CADM1	2.73091	6.59547	12.5619	1.64512e-09	5.46048e-08
133418	133418	EMB	-3.33819	4.19636	-12.561	1.66288e-09	5.50843e-08
4093	4093	SMAD9	4.63896	3.57389	12.5891	1.67162e-09	5.52081e-08
79915	79915	ATAD5	-3.13828	4.16178	-12.5512	1.67404e-09	5.52081e-08
80209	80209	PROSER1	-1.97395	6.65404	-12.5391	1.6766e-09	5.52081e-08
51460	51460	SFMBT1	-2.61501	3.27642	-12.5372	1.68689e-09	5.5437e-08
10194	10194	TSHZ1	4.09447	3.04407	12.5626	1.69125e-09	5.54704e-08
81620	81620	CDT1	-3.43782	5.30739	-12.5393	1.70549e-09	5.56132e-08
441151	441151	TMEM151B	-4.08208	2.16958	-12.5544	1.70556e-09	5.56132e-08
56165	56165	TDRD1	-6.09214	-1.01197	-12.6168	1.70727e-09	5.56132e-08
471	471	ATIC	-1.93378	6.65057	-12.5194	1.71208e-09	5.56132e-08
54621	54621	VSIG10	-2.91276	4.88595	-12.5267	1.71236e-09	5.56132e-08
251	251	ALPG	-5.35947	-2.60544	-12.5779	1.73373e-09	5.61973e-08
51696	51696	HECA	2.19805	4.95491	12.5057	1.7392e-09	5.62648e-08
2628	2628	GATM	4.1553	4.84928	12.53	1.75427e-09	5.66416e-08
6258	6258	RXRG	10.3156	0.121676	12.7176	1.75879e-09	5.66774e-08
64374	64374	SIL1	2.65865	4.0498	12.4839	1.78691e-09	5.7472e-08
344787	344787	ZNF860	-3.89117	1.4073	-12.4976	1.80304e-09	5.78786e-08
1293	1293	COL6A3	6.75221	7.00052	12.575	1.82805e-09	5.85682e-08
25897	25897	RNF19A	2.0861	4.75729	12.4538	1.83793e-09	5.8765e-08
54821	54821	ERCC6L	-3.81289	3.48631	-12.4761	1.84128e-09	5.8765e-08
6877	6877	TAF5	-2.41507	3.72786	-12.4514	1.8462e-09	5.88091e-08
2649	2649	NR6A1	-4.49507	5.45182	-12.4829	1.86435e-09	5.92735e-08
164312	164312	LRRN4	4.91444	4.54143	12.4879	1.88008e-09	5.96593e-08
167410	167410	LIX1	8.99404	0.151099	12.6022	1.91392e-09	6.06172e-08
10396	10396	ATP8A1	-2.36704	3.70586	-12.4083	1.93309e-09	6.11077e-08
79017	79017	GGCT	-1.63859	5.22148	-12.3968	1.95221e-09	6.15014e-08
10360	10360	NPM3	-1.99265	5.27041	-12.3971	1.95295e-09	6.15014e-08
54583	54583	EGLN1	3.53336	4.87987	12.4106	1.96245e-09	6.16833e-08
23105	23105	FSTL4	-4.99163	0.879134	-12.4471	1.96953e-09	6.17248e-08
23179	23179	RGL1	5.22929	4.57265	12.4539	1.97121e-09	6.17248e-08
153469	153469	JAKMIP2-AS1	-5.67423	-1.03818	-12.4656	1.97757e-09	6.18076e-08
256646	256646	NUTM1	-5.1173	-2.75963	-12.4261	2.02344e-09	6.30742e-08
874	874	CBR3	-5.03041	-0.462935	-12.4223	2.0257e-09	6.30742e-08
1845	1845	DUSP3	1.69034	6.31815	12.3493	2.05526e-09	6.38746e-08
81617	81617	CAB39L	3.1707	4.13588	12.3379	2.10725e-09	6.5368e-08
79000	79000	AUNIP	-3.5693	2.42294	-12.3433	2.11238e-09	6.54049e-08
22998	22998	LIMCH1	6.16717	3.53335	12.4148	2.12632e-09	6.57085e-08
57326	57326	PBXIP1	1.98069	6.29471	12.3168	2.1301e-09	6.57085e-08
2869	2869	GRK5	3.77248	3.61268	12.3374	2.13662e-09	6.57873e-08
11135	11135	CDC42EP1	2.92608	5.46495	12.3136	2.15487e-09	6.62263e-08
120071	120071	LARGE2	-4.6825	3.61951	-12.3525	2.15906e-09	6.62326e-08
400258	400258	C14orf180	6.90082	-2.28567	12.4197	2.17162e-09	6.64948e-08
55706	55706	NDC1	-1.85456	5.95447	-12.2968	2.17614e-09	6.64966e-08
51778	51778	MYOZ2	12.3936	1.10378	12.5643	2.17969e-09	6.64966e-08
858	858	CAV2	2.78962	4.21168	12.2899	2.20697e-09	6.72053e-08
51655	51655	RASD1	3.91611	2.71767	12.3019	2.22891e-09	6.77492e-08
9355	9355	LHX2	6.5539	1.26136	12.3729	2.25611e-09	6.84506e-08
27199	27199	OXGR1	-4.54869	-3.28176	-12.3023	2.2702e-09	6.87042e-08
84678	84678	KDM2B	-1.75862	6.66468	-12.2532	2.28164e-09	6.87042e-08
4277	4277	MICB	-4.48271	2.63951	-12.2957	2.28174e-09	6.87042e-08
3122	3122	HLA-DRA	-4.9108	-2.94248	-12.3083	2.28259e-09	6.87042e-08
8490	8490	RGS5	4.34271	6.23244	12.2903	2.28517e-09	6.87042e-08
4173	4173	MCM4	-2.60546	7.3631	-12.2463	2.30938e-09	6.92875e-08
8535	8535	CBX4	4.03065	3.9495	12.27	2.31504e-09	6.92875e-08
55718	55718	POLR3E	-1.5252	5.77684	-12.2376	2.32026e-09	6.92875e-08
359948	359948	IRF2BP2	1.99211	6.6981	12.2379	2.32127e-09	6.92875e-08
2194	2194	FASN	-3.03003	9.43636	-12.2391	2.34057e-09	6.97381e-08
57122	57122	NUP107	-1.73045	6.09203	-12.2265	2.34878e-09	6.98573e-08
90381	90381	TICRR	-3.52564	4.6814	-12.2421	2.35594e-09	6.98671e-08
83543	83543	AIF1L	-3.12631	6.01925	-12.234	2.35753e-09	6.98671e-08
3590	3590	IL11RA	4.10334	3.56252	12.2501	2.37068e-09	7.01315e-08
148203	148203	ZNF738	-1.73462	4.8721	-12.2084	2.39595e-09	7.07531e-08
5648	5648	MASP1	6.7706	5.24842	12.3076	2.44101e-09	7.19555e-08
4999	4999	ORC2	-2.14219	5.09907	-12.1766	2.48357e-09	7.30804e-08
732253	732253	TDRG1	-5.49514	-2.88172	-12.2369	2.51834e-09	7.3889e-08
29920	29920	PYCR2	-2.17812	5.83196	-12.163	2.52132e-09	7.3889e-08
399823	399823	FOXI2	-5.60926	-1.92324	-12.2384	2.52441e-09	7.3889e-08
23170	23170	TTLL12	-1.93233	6.69128	-12.1484	2.55951e-09	7.47806e-08
10272	10272	FSTL3	3.18469	4.05695	12.1583	2.56388e-09	7.47806e-08
1178	1178	CLC	-6.35516	-2.34343	-12.2234	2.63623e-09	7.67559e-08
84265	84265	POLR3GL	3.21409	2.90162	12.1263	2.65732e-09	7.72346e-08
2200	2200	FBN1	6.23623	6.61027	12.1886	2.72684e-09	7.91164e-08
57556	57556	SEMA6A	-2.54294	8.74332	-12.081	2.76665e-09	8.01315e-08
5471	5471	PPAT	-2.02171	5.50879	-12.0628	2.81345e-09	8.13451e-08
7517	7517	XRCC3	-2.45715	3.78823	-12.046	2.8734e-09	8.2934e-08
2625	2625	GATA3	4.32321	1.87383	12.0746	2.89326e-09	8.33621e-08
253827	253827	MSRB3	6.69212	3.37067	12.1159	3.0031e-09	8.63768e-08
161176	161176	SYNE3	4.43819	1.66027	12.0399	3.0171e-09	8.66293e-08
343702	343702	XKR7	-6.43205	-0.495308	-12.099	3.03093e-09	8.6738e-08
10138	10138	YAF2	4.88422	2.17389	12.0489	3.03133e-09	8.6738e-08
4071	4071	TM4SF1	9.80499	1.58529	12.1964	3.04177e-09	8.68869e-08
373156	373156	GSTK1	2.06565	5.13826	11.9894	3.05201e-09	8.70294e-08
80174	80174	DBF4B	-2.10004	4.28957	-11.9873	3.05957e-09	8.70954e-08
2812	2812	GP1BB	3.57355	2.59616	12.0025	3.06998e-09	8.72421e-08
1889	1889	ECE1	1.97075	7.67039	11.973	3.10701e-09	8.80942e-08
100420587	100420587	LOC100420587	-4.55929	-0.211811	-12.0146	3.11515e-09	8.80942e-08
8633	8633	UNC5C	4.99778	3.80004	12.0276	3.11589e-09	8.80942e-08
7942	7942	TFEB	3.23419	2.56628	11.9753	3.14133e-09	8.86623e-08
728841	728841	NBPF8	2.99093	2.715	11.9666	3.15806e-09	8.89832e-08
2307	2307	FOXS1	6.40733	-1.1139	12.0543	3.18166e-09	8.90612e-08
146664	146664	MGAT5B	-3.42063	2.33085	-11.9671	3.18222e-09	8.90612e-08
117583	117583	PARD3B	2.85657	3.59709	11.957	3.18585e-09	8.90612e-08
993	993	CDC25A	-3.01694	5.21998	-11.9587	3.18735e-09	8.90612e-08
23568	23568	ARL2BP	1.86289	5.1585	11.9478	3.19436e-09	8.90612e-08
701	701	BUB1B	-4.01264	6.34142	-11.9765	3.19627e-09	8.90612e-08
221662	221662	RBM24	7.19328	2.80196	12.075	3.19839e-09	8.90612e-08
55852	55852	TEX2	1.89205	5.79604	11.9413	3.21776e-09	8.93604e-08
728464	728464	METTL24	4.40864	0.72375	11.9805	3.2199e-09	8.93604e-08
93594	93594	TBC1D31	-1.99124	3.62065	-11.9246	3.27908e-09	9.08509e-08
4501	4501	MT1X	-5.30406	3.44045	-11.987	3.29463e-09	9.10959e-08
101928136	101928136	LINC01484	-6.23385	-0.276955	-12.016	3.29891e-09	9.10959e-08
4212	4212	MEIS2	8.57835	2.37592	12.0779	3.33995e-09	9.2076e-08
91584	91584	PLXNA4	5.5334	5.31358	11.9752	3.36552e-09	9.2627e-08
64078	64078	SLC28A3	7.47686	-1.69901	12.0209	3.42969e-09	9.42369e-08
4998	4998	ORC1	-4.25064	3.93675	-11.9178	3.43606e-09	9.42559e-08
151835	151835	CPNE9	-7.50898	-0.303677	-12.0027	3.50357e-09	9.59493e-08
93166	93166	PRDM6	6.59949	1.96194	11.9653	3.5371e-09	9.6708e-08
1523	1523	CUX1	1.88105	7.71162	11.8521	3.55478e-09	9.69455e-08
57554	57554	LRRC7	6.20977	0.661706	11.9475	3.55747e-09	9.69455e-08
642559	642559	POU5F1P3	-4.38545	-3.37476	-11.8831	3.58693e-09	9.75881e-08
79856	79856	SNX22	-3.54217	0.525318	-11.8515	3.63035e-09	9.85581e-08
100130417	100130417	LINC02593	7.06201	0.68276	11.9557	3.63446e-09	9.85581e-08
81855	81855	SFXN3	3.61657	4.07581	11.8497	3.64412e-09	9.86587e-08
84171	84171	LOXL4	5.26217	2.90383	11.8861	3.68187e-09	9.95185e-08
8974	8974	P4HA2	2.94175	5.7973	11.8259	3.69316e-09	9.96613e-08
8642	8642	DCHS1	2.50953	6.94528	11.8143	3.72177e-09	1.0027e-07
80114	80114	BICC1	3.96004	3.90802	11.8316	3.75261e-09	1.00937e-07
54801	54801	HAUS6	-1.8013	6.15974	-11.7896	3.81276e-09	1.02389e-07
11337	11337	GABARAP	1.57842	6.6528	11.7859	3.82756e-09	1.02621e-07
389421	389421	LIN28B	-2.88539	6.12657	-11.7806	3.88263e-09	1.03767e-07
5026	5026	P2RX5	-5.37458	1.01723	-11.8423	3.88283e-09	1.03767e-07
54976	54976	C20orf27	-2.37708	4.96196	-11.7591	3.95605e-09	1.05554e-07
31	31	ACACA	-2.1916	7.58573	-11.7462	4.00933e-09	1.06804e-07
94122	94122	SYTL5	6.2488	2.53065	11.8375	4.0292e-09	1.07136e-07
5198	5198	PFAS	-2.46312	6.45403	-11.742	4.0356e-09	1.07136e-07
106660610	106660610	MIR5689HG	-5.35496	-2.52445	-11.8061	4.04115e-09	1.07136e-07
94121	94121	SYTL4	4.36272	0.544273	11.7721	4.06066e-09	1.07481e-07
5325	5325	PLAGL1	5.07782	2.81169	11.785	4.09827e-09	1.08304e-07
121551	121551	BTBD11	-3.67208	3.21171	-11.7383	4.13678e-09	1.09148e-07
27443	27443	CECR2	-2.82626	6.66668	-11.7219	4.14523e-09	1.09197e-07
55270	55270	NUDT15	-2.12779	4.53806	-11.6939	4.25184e-09	1.11828e-07
57528	57528	KCTD16	5.87009	1.68043	11.7713	4.28196e-09	1.12442e-07
4208	4208	MEF2C	6.7215	2.98879	11.7897	4.32572e-09	1.13412e-07
8309	8309	ACOX2	3.50972	1.49266	11.6851	4.37677e-09	1.14488e-07
672	672	BRCA1	-2.35542	4.60835	-11.6688	4.38057e-09	1.14488e-07
5881	5881	RAC3	-1.67022	5.63369	-11.6587	4.4197e-09	1.15167e-07
3038	3038	HAS3	-5.03576	3.5214	-11.7168	4.42041e-09	1.15167e-07
643650	643650	LINC00842	7.30934	-1.16645	11.7858	4.43633e-09	1.15229e-07
221749	221749	PXDC1	4.1357	3.9243	11.6877	4.43668e-09	1.15229e-07
57595	57595	PDZD4	-2.81017	7.10677	-11.6574	4.4588e-09	1.15622e-07
8324	8324	FZD7	-2.5787	7.70546	-11.653	4.46852e-09	1.15694e-07
10783	10783	NEK6	2.64314	6.18752	11.6478	4.49853e-09	1.16283e-07
2537	2537	IFI6	3.79803	1.69307	11.6659	4.50528e-09	1.16283e-07
5507	5507	PPP1R3C	6.86001	3.83795	11.7508	4.54241e-09	1.1685e-07
10728	10728	PTGES3	-1.43006	8.16413	-11.632	4.55518e-09	1.1685e-07
7424	7424	VEGFC	4.00415	2.59042	11.6609	4.5565e-09	1.1685e-07
23195	23195	MDN1	-3.17344	7.52892	-11.6425	4.5614e-09	1.1685e-07
340120	340120	ANKRD34B	-4.69893	0.447671	-11.6771	4.57087e-09	1.1685e-07
8607	8607	RUVBL1	-2.04972	6.25691	-11.6297	4.57186e-09	1.1685e-07
5352	5352	PLOD2	2.59437	7.17177	11.6322	4.5766e-09	1.1685e-07
100885779	100885779	LINC-ROR	-6.97929	-0.523467	-11.7466	4.5836e-09	1.1685e-07
9184	9184	BUB3	-1.75054	6.43574	-11.6218	4.60962e-09	1.17333e-07
4922	4922	NTS	-4.43947	2.96754	-11.6501	4.67379e-09	1.18784e-07
85300	85300	ATCAY	-5.00431	3.3606	-11.6633	4.69222e-09	1.1907e-07
202	202	CRYBG1	-7.96748	1.0649	-11.7479	4.73621e-09	1.20003e-07
11244	11244	ZHX1	2.68395	4.2319	11.5935	4.78758e-09	1.2112e-07
729747	729747	ZNF878	-4.79928	-0.437277	-11.6323	4.82635e-09	1.21784e-07
51540	51540	SCLY	-2.04082	4.56496	-11.5818	4.8285e-09	1.21784e-07
146227	146227	BEAN1	5.32555	1.349	11.6385	4.88132e-09	1.22929e-07
9837	9837	GINS1	-2.95428	4.83815	-11.5776	4.89351e-09	1.23049e-07
26207	26207	PITPNC1	-2.74662	4.548	-11.5715	4.91303e-09	1.23354e-07
9088	9088	PKMYT1	-3.81298	4.09767	-11.5865	4.93384e-09	1.23689e-07
1763	1763	DNA2	-3.13047	3.98324	-11.5705	4.94798e-09	1.23856e-07
5984	5984	RFC4	-2.01389	4.44991	-11.5556	4.9746e-09	1.24335e-07
81606	81606	LBH	2.06086	7.00448	11.5507	5.00361e-09	1.24872e-07
84951	84951	TNS4	-5.59983	-2.05667	-11.6151	5.06303e-09	1.26165e-07
54436	54436	SH3TC1	6.45977	1.08086	11.6399	5.07865e-09	1.26365e-07
4084	4084	MXD1	3.6297	2.87471	11.555	5.09081e-09	1.26478e-07
441381	441381	LRRC24	3.86387	-0.144778	11.5566	5.11215e-09	1.26689e-07
256227	256227	STEAP1B	-3.74774	0.386128	-11.5533	5.11595e-09	1.26689e-07
7015	7015	TERT	-7.03526	0.925221	-11.6506	5.12221e-09	1.26689e-07
79828	79828	METTL8	-2.29134	4.62108	-11.5203	5.18719e-09	1.2808e-07
55319	55319	TMA16	-1.66295	4.44603	-11.5165	5.19885e-09	1.2808e-07
3798	3798	KIF5A	-3.31107	3.60825	-11.5299	5.20161e-09	1.2808e-07
3308	3308	HSPA4	-1.70473	8.67554	-11.5068	5.25715e-09	1.29256e-07
55117	55117	SLC6A15	-4.47584	3.22514	-11.5456	5.27231e-09	1.29288e-07
3726	3726	JUNB	4.78597	4.31689	11.5543	5.27405e-09	1.29288e-07
7013	7013	TERF1	-3.66285	7.69653	-11.523	5.28513e-09	1.29369e-07
23281	23281	MTUS2	6.5461	2.44212	11.6011	5.32536e-09	1.30162e-07
5496	5496	PPM1G	-1.67317	7.47929	-11.4909	5.35365e-09	1.30661e-07
171023	171023	ASXL1	2.12448	6.15226	11.49	5.36563e-09	1.30761e-07
1906	1906	EDN1	8.45846	1.97386	11.6414	5.43258e-09	1.32198e-07
4154	4154	MBNL1	2.51373	5.23428	11.4751	5.47343e-09	1.32997e-07
558	558	AXL	1.94145	5.92961	11.469	5.49295e-09	1.33276e-07
9802	9802	DAZAP2	2.14395	5.33724	11.4684	5.50111e-09	1.3328e-07
129880	129880	BBS5	3.776	1.16718	11.4875	5.5214e-09	1.33576e-07
538	538	ATP7A	2.19187	4.36653	11.4585	5.56537e-09	1.34409e-07
5334	5334	PLCL1	9.41152	0.177987	11.6446	5.57534e-09	1.34409e-07
2692	2692	GHRHR	-4.6212	-1.02262	-11.4996	5.58529e-09	1.34409e-07
84722	84722	PSRC1	-3.12731	4.42045	-11.4644	5.58824e-09	1.34409e-07
10186	10186	LHFPL6	3.7587	4.36975	11.4747	5.60109e-09	1.34523e-07
6591	6591	SNAI2	7.60584	2.52809	11.5832	5.64338e-09	1.35343e-07
11083	11083	DIDO1	-1.75901	7.27081	-11.4315	5.73357e-09	1.37308e-07
6490	6490	PMEL	-3.49619	3.65621	-11.4437	5.76747e-09	1.37916e-07
10777	10777	ARPP21	7.89355	-2.07809	11.5716	5.77559e-09	1.37916e-07
360	360	AQP3	3.08146	3.22991	11.423	5.85698e-09	1.39659e-07
6875	6875	TAF4B	-3.1587	3.4292	-11.4205	5.88181e-09	1.39769e-07
9766	9766	SUSD6	2.6285	4.4952	11.4135	5.88298e-09	1.39769e-07
824	824	CAPN2	2.00924	6.73025	11.4084	5.89193e-09	1.39769e-07
23533	23533	PIK3R5	-4.41373	1.09727	-11.4468	5.8953e-09	1.39769e-07
3362	3362	HTR6	-6.16751	-0.941646	-11.4939	5.9397e-09	1.40621e-07
283140	283140	LINC02762	3.98308	0.577988	11.4278	5.94878e-09	1.40635e-07
729956	729956	SHISA7	-5.08561	-1.07764	-11.4569	5.96067e-09	1.40716e-07
492311	492311	IGIP	4.05014	-0.674322	11.4243	5.98435e-09	1.41008e-07
128637	128637	TBC1D20	1.53588	5.51857	11.3934	5.99004e-09	1.41008e-07
115557	115557	ARHGEF25	3.11684	3.3562	11.4014	6.00907e-09	1.41256e-07
79842	79842	ZBTB3	-2.76812	3.72636	-11.3866	6.07918e-09	1.42702e-07
2239	2239	GPC4	-2.52861	7.45132	-11.3812	6.10084e-09	1.43008e-07
6744	6744	ITPRID2	3.44587	5.36228	11.385	6.16519e-09	1.44312e-07
5159	5159	PDGFRB	4.15963	5.90981	11.3995	6.17855e-09	1.44421e-07
4326	4326	MMP17	-5.01534	2.3471	-11.4201	6.20412e-09	1.44815e-07
70	70	ACTC1	7.48173	7.32332	11.4947	6.22108e-09	1.45007e-07
729993	729993	SHISA9	-5.0207	2.64998	-11.4114	6.26846e-09	1.45848e-07
84676	84676	TRIM63	10.315	-0.137224	11.5637	6.27473e-09	1.45848e-07
28959	28959	TMEM176B	5.08894	1.07634	11.409	6.30078e-09	1.46054e-07
55502	55502	HES6	-3.10849	3.76733	-11.3603	6.30119e-09	1.46054e-07
84962	84962	AJUBA	2.57838	5.04847	11.3512	6.32016e-09	1.4621e-07
9521	9521	EEF1E1	-2.12668	4.01747	-11.3475	6.32553e-09	1.4621e-07
157627	157627	MIR124-1HG	-9.15395	0.219001	-11.5248	6.34582e-09	1.46475e-07
10628	10628	TXNIP	5.44773	4.43024	11.4082	6.38793e-09	1.47242e-07
54881	54881	TEX10	-1.99903	5.57436	-11.337	6.40027e-09	1.47322e-07
474	474	ATOH1	-4.98553	-3.04192	-11.3891	6.42471e-09	1.47679e-07
440465	440465	BAIAP2-DT	2.18815	4.59427	11.3318	6.44462e-09	1.47825e-07
11346	11346	SYNPO	6.11121	6.13053	11.4209	6.44888e-09	1.47825e-07
379	379	ARL4D	2.63378	3.29517	11.3296	6.48454e-09	1.48438e-07
57509	57509	MTUS1	2.79432	5.1261	11.3088	6.65631e-09	1.5216e-07
50855	50855	PARD6A	-2.96439	1.7335	-11.3077	6.68207e-09	1.52539e-07
9500	9500	MAGED1	1.73577	8.31874	11.2978	6.69472e-09	1.52618e-07
1463	1463	NCAN	-4.31828	0.809002	-11.3285	6.74206e-09	1.53486e-07
8321	8321	FZD1	7.36453	4.55765	11.4159	6.78598e-09	1.54274e-07
9278	9278	ZBTB22	1.87284	4.05036	11.2804	6.83376e-09	1.55148e-07
57801	57801	HES4	3.43774	3.13542	11.2912	6.87416e-09	1.55852e-07
79071	79071	ELOVL6	-2.47005	6.28817	-11.2654	6.97651e-09	1.57957e-07
79605	79605	PGBD5	-2.46621	3.74271	-11.2628	6.9977e-09	1.5822e-07
80310	80310	PDGFD	3.79701	4.53158	11.2805	7.02266e-09	1.58569e-07
4838	4838	NODAL	-9.04906	1.87424	-11.4326	7.0358e-09	1.5865e-07
56660	56660	KCNK12	-6.47462	1.18686	-11.3538	7.06512e-09	1.58824e-07
659	659	BMPR2	2.38206	7.2768	11.254	7.06527e-09	1.58824e-07
2049	2049	EPHB3	3.65007	4.80275	11.2703	7.07958e-09	1.58824e-07
10460	10460	TACC3	-2.8327	6.59529	-11.2562	7.0818e-09	1.58824e-07
55748	55748	CNDP2	-1.99024	6.52324	-11.2461	7.11558e-09	1.59366e-07
3741	3741	KCNA5	5.07215	2.69407	11.3	7.14792e-09	1.59874e-07
386618	386618	KCTD4	4.68262	-3.36309	11.2701	7.30355e-09	1.62939e-07
3211	3211	HOXB1	-5.37405	-2.58882	-11.2907	7.30458e-09	1.62939e-07
2618	2618	GART	-2.03193	6.95221	-11.2197	7.33987e-09	1.63318e-07
2987	2987	GUK1	1.56779	6.39122	11.2187	7.34126e-09	1.63318e-07
653643	653643	GOLGA6D	-6.96118	-2.02257	-11.3303	7.38988e-09	1.64169e-07
441212	441212	RP9P	5.9354	-0.525105	11.2965	7.40495e-09	1.64169e-07
7490	7490	WT1	9.34562	0.748512	11.3957	7.40915e-09	1.64169e-07
1073	1073	CFL2	2.68226	5.52301	11.2136	7.4294e-09	1.64398e-07
51412	51412	ACTL6B	-5.28209	-2.72462	-11.2647	7.50502e-09	1.6585e-07
56255	56255	TMX4	2.18029	5.31476	11.1976	7.53715e-09	1.66338e-07
64319	64319	FBRS	2.10515	5.59604	11.1733	7.75261e-09	1.70866e-07
6310	6310	ATXN1	3.89488	5.28476	11.1853	7.872e-09	1.73268e-07
145447	145447	ABHD12B	-6.44244	-0.526003	-11.2463	8.00039e-09	1.7586e-07
342897	342897	NCCRP1	2.98788	3.23707	11.1508	8.03278e-09	1.76339e-07
6897	6897	TARS1	-1.67732	7.9293	-11.1352	8.09903e-09	1.77558e-07
27129	27129	HSPB7	13.3953	3.62694	11.4012	8.13844e-09	1.78159e-07
25879	25879	DCAF13	-1.876	5.89746	-11.1304	8.1479e-09	1.78159e-07
8798	8798	DYRK4	2.13687	3.10417	11.1295	8.16454e-09	1.78288e-07
3685	3685	ITGAV	3.08304	7.91915	11.1367	8.18131e-09	1.78419e-07
131583	131583	FAM43A	3.57478	2.96866	11.1417	8.21825e-09	1.7899e-07
23165	23165	NUP205	-2.26571	7.08511	-11.1165	8.29631e-09	1.80453e-07
22846	22846	VASH1	3.71666	6.17195	11.134	8.32252e-09	1.80786e-07
8349	8349	H2BC21	3.65222	3.59098	11.1288	8.36056e-09	1.81375e-07
338917	338917	VSX2	-5.4765	-2.95765	-11.1698	8.44933e-09	1.83061e-07
84451	84451	MAP3K21	-2.98708	4.38811	-11.1007	8.52218e-09	1.84399e-07
27063	27063	ANKRD1	11.9431	3.67628	11.3317	8.55029e-09	1.84654e-07
3672	3672	ITGA1	4.98494	6.33984	11.1442	8.55621e-09	1.84654e-07
51646	51646	YPEL5	1.68953	5.45339	11.0842	8.60242e-09	1.8541e-07
11094	11094	CACFD1	1.92037	4.51986	11.0772	8.67771e-09	1.86688e-07
5621	5621	PRNP	2.1963	5.89785	11.0775	8.68422e-09	1.86688e-07
64743	64743	WDR13	1.92963	4.96208	11.0732	8.71891e-09	1.87192e-07
80139	80139	ZNF703	4.89374	4.20315	11.1238	8.73757e-09	1.8735e-07
125488	125488	TTC39C	-3.00968	4.76188	-11.0784	8.75398e-09	1.8746e-07
157313	157313	CDCA2	-2.8301	4.54599	-11.0748	8.76594e-09	1.87474e-07
128674	128674	PROKR2	-6.15171	-0.864569	-11.1507	8.85793e-09	1.89197e-07
84904	84904	ARHGEF39	-3.2572	2.88714	-11.0656	8.92844e-09	1.90458e-07
84842	84842	HPDL	-3.71226	1.28277	-11.0664	9.01458e-09	1.92049e-07
1271	1271	CNTFR	3.7713	4.81814	11.0638	9.05699e-09	1.92705e-07
56919	56919	DHX33	-1.90986	5.94924	-11.0247	9.23454e-09	1.96125e-07
6511	6511	SLC1A6	-3.84704	1.33407	-11.0475	9.25285e-09	1.96125e-07
53826	53826	FXYD6	2.41529	6.16927	11.0253	9.2532e-09	1.96125e-07
9315	9315	NREP	2.31637	8.8155	11.0173	9.33493e-09	1.97605e-07
2022	2022	ENG	4.04946	5.01472	11.0418	9.36947e-09	1.98084e-07
83692	83692	CD99L2	2.4322	5.03896	10.9991	9.54708e-09	2.01582e-07
2252	2252	FGF7	5.03742	-0.409412	11.047	9.61827e-09	2.02827e-07
4053	4053	LTBP2	4.39087	3.59966	11.0229	9.68339e-09	2.03941e-07
2288	2288	FKBP4	-1.83803	7.73858	-10.981	9.72629e-09	2.04585e-07
7093	7093	TLL2	-3.90668	1.02552	-10.9993	9.81517e-09	2.06193e-07
5069	5069	PAPPA	7.0212	3.48566	11.0811	9.92886e-09	2.08248e-07
7005	7005	TEAD3	1.91069	6.38175	10.9631	9.93806e-09	2.08248e-07
285965	285965	EPHA1-AS1	-5.344	0.884107	-11.0232	1.00041e-08	2.09366e-07
5538	5538	PPT1	-1.91806	6.51202	-10.9557	1.00265e-08	2.0947e-07
5033	5033	P4HA1	2.89329	6.94902	10.962	1.00342e-08	2.0947e-07
4878	4878	NPPA	11.5295	0.110154	11.1704	1.02309e-08	2.13306e-07
6732	6732	SRPK1	-1.95251	6.38324	-10.9299	1.0341e-08	2.15331e-07
84159	84159	ARID5B	5.94015	4.36098	11.0087	1.04035e-08	2.16162e-07
57568	57568	SIPA1L2	3.14218	7.42254	10.9351	1.04069e-08	2.16162e-07
84790	84790	TUBA1C	-1.98643	7.78042	-10.9221	1.04387e-08	2.16551e-07
6119	6119	RPA3	-2.13689	2.74383	-10.9123	1.05687e-08	2.18973e-07
63035	63035	BCORL1	2.30827	4.60462	10.9108	1.05988e-08	2.19323e-07
116832	116832	RPL39L	-2.15145	3.67747	-10.9036	1.0681e-08	2.2075e-07
4054	4054	LTBP3	2.83025	6.09522	10.9079	1.06956e-08	2.20759e-07
9071	9071	CLDN10	-4.1205	2.26799	-10.9312	1.07133e-08	2.20759e-07
653	653	BMP5	13.2014	1.59952	11.1623	1.07214e-08	2.20759e-07
100132594	100132594	PGAM1P5	-5.58488	-2.08688	-10.9702	1.07509e-08	2.21092e-07
11092	11092	SPACA9	2.82411	1.09076	10.9009	1.07848e-08	2.21515e-07
1290	1290	COL5A2	4.29305	8.03256	10.9257	1.08423e-08	2.22176e-07
692086	692086	SNORD17	-3.40355	0.176876	-10.9052	1.08437e-08	2.22176e-07
9853	9853	RUSC2	1.91932	5.08478	10.8889	1.08613e-08	2.22262e-07
4017	4017	LOXL2	2.18088	7.28628	10.8659	1.11777e-08	2.28455e-07
51010	51010	EXOSC3	-2.22145	4.02516	-10.8645	1.11979e-08	2.28587e-07
101060684	101060684	NBPF26	2.16692	4.48199	10.8632	1.12129e-08	2.2861e-07
9792	9792	SERTAD2	2.40326	4.87175	10.862	1.12473e-08	2.29031e-07
6327	6327	SCN2B	3.92251	2.31222	10.8807	1.13175e-08	2.30178e-07
4489	4489	MT1A	-4.55794	-3.2311	-10.8954	1.13409e-08	2.30371e-07
2070	2070	EYA4	6.22441	0.118666	10.9441	1.13577e-08	2.30431e-07
4595	4595	MUTYH	-2.05102	4.02974	-10.8457	1.14442e-08	2.31903e-07
401262	401262	CRIP3	-6.577	-0.0257583	-10.9369	1.16052e-08	2.34877e-07
7004	7004	TEAD4	-1.89915	5.53707	-10.8248	1.1731e-08	2.37135e-07
3398	3398	ID2	3.94312	5.31979	10.8455	1.18139e-08	2.38519e-07
55679	55679	LIMS2	4.40167	4.33609	10.8552	1.18407e-08	2.38524e-07
1052	1052	CEBPD	4.16895	3.50546	10.849	1.18428e-08	2.38524e-07
966	966	CD59	1.66315	6.48007	10.8047	1.20134e-08	2.41665e-07
928	928	CD9	-1.94914	6.10776	-10.7988	1.21067e-08	2.43248e-07
401152	401152	C4orf3	2.00154	5.69844	10.7952	1.21614e-08	2.44051e-07
3212	3212	HOXB2	6.59441	0.690065	10.8909	1.22718e-08	2.4597e-07
64318	64318	NOC3L	-1.97644	4.56099	-10.774	1.24763e-08	2.49512e-07
78989	78989	COLEC11	4.86898	0.741711	10.8248	1.24786e-08	2.49512e-07
134553	134553	C5orf24	2.45383	6.11735	10.7688	1.25912e-08	2.51461e-07
57057	57057	TBX20	10.9841	2.17169	10.9756	1.27224e-08	2.53775e-07
147646	147646	C19orf84	-5.2369	-0.552644	-10.8164	1.27721e-08	2.54428e-07
84668	84668	FAM126A	-2.30095	6.56912	-10.7551	1.27858e-08	2.54428e-07
4175	4175	MCM6	-2.59586	6.60531	-10.7556	1.2813e-08	2.54665e-07
5253	5253	PHF2	1.69902	5.50705	10.746	1.2898e-08	2.56046e-07
11095	11095	ADAMTS8	-3.29147	2.69654	-10.758	1.29186e-08	2.5615e-07
284403	284403	WDR62	-3.58631	4.71589	-10.7577	1.30121e-08	2.57696e-07
8420	8420	SNHG3	-2.98219	4.77337	-10.7405	1.31194e-08	2.5951e-07
8612	8612	PLPP2	-3.58242	2.78678	-10.7485	1.31568e-08	2.59941e-07
221477	221477	C6orf89	1.75176	5.79939	10.7075	1.35161e-08	2.66722e-07
54756	54756	IL17RD	-2.57691	6.27191	-10.7039	1.36396e-08	2.6884e-07
79974	79974	CPED1	6.72665	0.911757	10.8025	1.37208e-08	2.70119e-07
6662	6662	SOX9	3.70385	5.05881	10.7153	1.37409e-08	2.70194e-07
4773	4773	NFATC2	3.95089	2.95445	10.7098	1.39277e-08	2.7294e-07
3326	3326	HSP90AB1	-1.44198	10.8197	-10.6826	1.39283e-08	2.7294e-07
11022	11022	TDRKH	-2.33631	3.83214	-10.6848	1.39299e-08	2.7294e-07
220042	220042	DDIAS	-3.15829	3.80346	-10.6917	1.39656e-08	2.73318e-07
79838	79838	TMC5	-6.32025	-0.928803	-10.7724	1.402e-08	2.74059e-07
374	374	AREG	7.87881	-1.16762	10.8122	1.41243e-08	2.75772e-07
5122	5122	PCSK1	-6.91455	-1.28226	-10.7792	1.42109e-08	2.7683e-07
119	119	ADD2	-4.57624	6.42498	-10.7094	1.42118e-08	2.7683e-07
10265	10265	IRX5	6.35487	0.761808	10.7606	1.42414e-08	2.77082e-07
4542	4542	MYO1F	-4.45365	1.43541	-10.7014	1.42922e-08	2.77745e-07
79727	79727	LIN28A	-7.48561	6.68423	-10.7789	1.45072e-08	2.81593e-07
1163	1163	CKS1B	-2.29437	5.42918	-10.6405	1.46997e-08	2.84995e-07
347730	347730	LRRTM1	3.10893	3.37165	10.6405	1.48528e-08	2.87627e-07
55775	55775	TDP1	-1.72933	5.13202	-10.6255	1.49372e-08	2.88611e-07
10586	10586	MAB21L2	10.6255	0.40132	10.8343	1.49417e-08	2.88611e-07
27293	27293	SMPDL3B	-3.33171	3.63572	-10.6385	1.49557e-08	2.88611e-07
340526	340526	RTL5	3.86323	3.19454	10.6478	1.49861e-08	2.88862e-07
121355	121355	GTSF1	-4.53123	-3.27248	-10.6613	1.50472e-08	2.89702e-07
348110	348110	ARPIN	1.97813	4.49122	10.6179	1.50875e-08	2.90142e-07
128853	128853	DUSP15	3.54847	1.69209	10.6327	1.51391e-08	2.90797e-07
9706	9706	ULK2	1.92748	4.88207	10.6134	1.51671e-08	2.90998e-07
2766	2766	GMPR	3.16688	2.60227	10.6164	1.53141e-08	2.93479e-07
83483	83483	PLVAP	9.06074	0.707741	10.7726	1.53974e-08	2.94736e-07
57523	57523	NYNRIN	2.29616	7.19709	10.5982	1.54802e-08	2.95978e-07
22953	22953	P2RX2	-6.46399	-0.283318	-10.6937	1.55124e-08	2.96253e-07
64682	64682	ANAPC1	-1.83511	6.86591	-10.5924	1.55584e-08	2.96493e-07
9910	9910	RABGAP1L	-1.91811	5.64377	-10.5925	1.55607e-08	2.96493e-07
54892	54892	NCAPG2	-2.45447	5.62108	-10.5937	1.55869e-08	2.96652e-07
4521	4521	NUDT1	-2.20992	3.14434	-10.5883	1.56618e-08	2.97736e-07
11155	11155	LDB3	8.22887	4.11692	10.7302	1.57869e-08	2.9977e-07
2572	2572	GAD2	-6.16547	-2.03167	-10.6681	1.5831e-08	3.00265e-07
7516	7516	XRCC2	-3.47077	3.6933	-10.5934	1.58558e-08	3.00391e-07
10743	10743	RAI1	2.19868	5.48982	10.575	1.59175e-08	3.01216e-07
8470	8470	SORBS2	5.67614	6.06156	10.6423	1.60437e-08	3.03258e-07
284293	284293	HMSD	-5.04246	-2.87719	-10.6214	1.60835e-08	3.03665e-07
6990	6990	DYNLT3	2.24015	4.02599	10.5641	1.61369e-08	3.04327e-07
4741	4741	NEFM	-3.61132	3.68281	-10.5762	1.62504e-08	3.0612e-07
10370	10370	CITED2	2.42854	6.5842	10.5573	1.62942e-08	3.06598e-07
5649	5649	RELN	6.20231	3.12437	10.6429	1.63495e-08	3.07289e-07
10643	10643	IGF2BP3	-1.75342	7.34083	-10.5403	1.65846e-08	3.11355e-07
9663	9663	LPIN2	1.6215	5.31469	10.5347	1.66972e-08	3.12822e-07
126308	126308	MOB3A	2.05419	4.37097	10.5341	1.6727e-08	3.12822e-07
163589	163589	TDRD5	-4.80905	-0.722811	-10.5826	1.67303e-08	3.12822e-07
1611	1611	DAP	2.00698	6.80493	10.5332	1.67415e-08	3.12822e-07
83439	83439	TCF7L1	-1.64217	7.04424	-10.5314	1.6766e-08	3.12822e-07
400745	400745	SH2D5	-4.47565	2.4803	-10.5712	1.67758e-08	3.12822e-07
4318	4318	MMP9	-5.23464	2.82887	-10.5874	1.68875e-08	3.14551e-07
55521	55521	TRIM36	-3.54039	2.56891	-10.5418	1.69233e-08	3.14865e-07
55355	55355	HJURP	-3.14518	5.17301	-10.5317	1.6987e-08	3.15194e-07
222553	222553	SLC35F1	-3.05355	3.5448	-10.5301	1.69917e-08	3.15194e-07
114907	114907	FBXO32	6.07804	2.40413	10.6074	1.6998e-08	3.15194e-07
2066	2066	ERBB4	6.74559	2.85806	10.6222	1.71078e-08	3.16876e-07
219749	219749	ZNF25	3.91958	1.60264	10.5356	1.72279e-08	3.18746e-07
10512	10512	SEMA3C	4.6915	3.5581	10.5437	1.74796e-08	3.22889e-07
6237	6237	RRAS	2.71322	4.24524	10.5024	1.74908e-08	3.22889e-07
28231	28231	SLCO4A1	-4.23793	2.95113	-10.5299	1.75155e-08	3.22986e-07
3959	3959	LGALS3BP	3.23761	6.24761	10.5062	1.75629e-08	3.23501e-07
22856	22856	CHSY1	1.78299	7.21253	10.4924	1.75965e-08	3.2376e-07
6546	6546	SLC8A1	6.40214	5.68073	10.5854	1.76756e-08	3.24572e-07
3705	3705	ITPK1	-1.43094	6.22727	-10.4883	1.76798e-08	3.24572e-07
23538	23538	OR52A1	-5.19795	-2.35958	-10.5432	1.78072e-08	3.26551e-07
5813	5813	PURA	3.45206	2.82237	10.4928	1.794e-08	3.28623e-07
8763	8763	CD164	1.72269	7.24773	10.4738	1.8003e-08	3.29191e-07
4739	4739	NEDD9	2.52676	5.01207	10.4769	1.80107e-08	3.29191e-07
1281	1281	COL3A1	13.4691	4.81644	10.7313	1.80788e-08	3.30073e-07
8403	8403	SOX14	-4.37055	-3.28194	-10.5037	1.81687e-08	3.31349e-07
22915	22915	MMRN1	6.83655	-2.31733	10.5723	1.82528e-08	3.32518e-07
23201	23201	FAM168A	1.58946	6.50458	10.4595	1.83215e-08	3.33404e-07
56123	56123	PCDHB13	2.67479	2.61873	10.4602	1.84179e-08	3.3479e-07
56670	56670	SUCNR1	6.72205	-1.93305	10.5532	1.86081e-08	3.37878e-07
7869	7869	SEMA3B	2.36103	3.56818	10.439	1.88495e-08	3.41886e-07
2000	2000	ELF4	2.29312	4.23131	10.4366	1.88951e-08	3.4234e-07
148741	148741	ANKRD35	-3.73734	0.855321	-10.4534	1.89739e-08	3.43392e-07
30846	30846	EHD2	3.4185	5.92957	10.439	1.91623e-08	3.46425e-07
7043	7043	TGFB3	4.00633	2.30661	10.4468	1.92762e-08	3.48104e-07
113130	113130	CDCA5	-3.07492	5.26332	-10.4268	1.93162e-08	3.48448e-07
2956	2956	MSH6	-1.59063	7.7047	-10.4137	1.93942e-08	3.49474e-07
5097	5097	PCDH1	-3.21321	6.0586	-10.4232	1.9456e-08	3.50208e-07
11341	11341	SCRG1	5.8297	-1.23537	10.4792	1.97309e-08	3.54772e-07
26353	26353	HSPB8	3.90942	3.86544	10.423	1.97997e-08	3.55623e-07
2318	2318	FLNC	3.0242	8.31416	10.4051	1.98266e-08	3.55722e-07
10498	10498	CARM1	-1.32239	7.3602	-10.3928	1.99007e-08	3.56665e-07
91646	91646	TDRD12	-4.39923	-0.226276	-10.4224	2.01155e-08	3.60125e-07
4085	4085	MAD2L1	-2.79886	5.26681	-10.3827	2.0314e-08	3.63288e-07
129401	129401	NUP35	-2.09513	3.84667	-10.3695	2.05169e-08	3.66522e-07
83959	83959	SLC4A11	-4.7586	2.7947	-10.4099	2.0682e-08	3.68809e-07
899	899	CCNF	-2.19584	5.50432	-10.3632	2.06894e-08	3.68809e-07
10615	10615	SPAG5	-2.6183	5.96256	-10.36	2.08483e-08	3.71243e-07
284525	284525	SLC9C2	5.51871	-2.95109	10.4222	2.09358e-08	3.72033e-07
57085	57085	AGTRAP	-1.6539	4.48074	-10.3522	2.09375e-08	3.72033e-07
54221	54221	SNTG2	-4.22264	0.52619	-10.3843	2.09743e-08	3.72288e-07
10398	10398	MYL9	3.63774	7.73746	10.3687	2.10278e-08	3.72839e-07
6616	6616	SNAP25	5.35314	1.38752	10.4119	2.1076e-08	3.73294e-07
80003	80003	PCNX2	-2.25277	5.69393	-10.3472	2.11153e-08	3.73593e-07
2201	2201	FBN2	3.90659	7.98894	10.3689	2.11783e-08	3.74307e-07
5613	5613	PRKX	-1.73927	5.61339	-10.3397	2.12705e-08	3.75183e-07
5558	5558	PRIM2	-2.26733	4.0877	-10.3413	2.12731e-08	3.75183e-07
27164	27164	SALL3	-4.38108	3.73926	-10.3745	2.13413e-08	3.75988e-07
23054	23054	NCOA6	1.73824	5.44551	10.3361	2.13671e-08	3.76042e-07
51514	51514	DTL	-3.15484	4.86754	-10.342	2.1504e-08	3.78051e-07
57167	57167	SALL4	-4.74425	5.31721	-10.3749	2.15957e-08	3.79261e-07
7447	7447	VSNL1	-3.34336	4.20482	-10.3376	2.17089e-08	3.80847e-07
100996255	100996255	LINC02256	5.75054	-1.2761	10.3917	2.19346e-08	3.844e-07
90523	90523	MLIP	10.6983	0.0272284	10.5198	2.19975e-08	3.85095e-07
57493	57493	HEG1	2.6319	6.01689	10.3148	2.20657e-08	3.85883e-07
10733	10733	PLK4	-3.00409	4.35762	-10.3154	2.21681e-08	3.87265e-07
9188	9188	DDX21	-2.10648	7.81038	-10.302	2.23247e-08	3.89282e-07
54517	54517	PUS7	-2.20759	5.02602	-10.3022	2.23305e-08	3.89282e-07
619279	619279	ZNF704	3.09377	5.72316	10.3001	2.26354e-08	3.94184e-07
339366	339366	ADAMTSL5	5.14017	1.24571	10.3466	2.26914e-08	3.94744e-07
3835	3835	KIF22	-2.55655	6.15276	-10.2881	2.27954e-08	3.96139e-07
1104	1104	RCC1	-1.86976	5.64223	-10.2789	2.29599e-08	3.9858e-07
2615	2615	LRRC32	5.56143	3.95206	10.3397	2.32456e-08	4.03117e-07
397	397	ARHGDIB	5.78029	1.20294	10.3441	2.33089e-08	4.03794e-07
55920	55920	RCC2	-2.39964	8.3276	-10.2654	2.34194e-08	4.05285e-07
83988	83988	NCALD	3.7089	3.47457	10.2775	2.36185e-08	4.08304e-07
3958	3958	LGALS3	3.28331	2.08298	10.2657	2.37244e-08	4.09709e-07
112939	112939	NACC1	-1.56979	7.84874	-10.2501	2.37953e-08	4.10506e-07
80775	80775	TMEM177	-2.18728	3.46368	-10.2474	2.39205e-08	4.12237e-07
8438	8438	RAD54L	-3.70591	3.85198	-10.2663	2.39512e-08	4.12339e-07
7804	7804	LRP8	-2.86169	5.63304	-10.2423	2.42447e-08	4.16959e-07
7079	7079	TIMP4	-4.98419	1.17303	-10.2874	2.43047e-08	4.17557e-07
23395	23395	LARS2	-1.52215	6.00897	-10.2315	2.43596e-08	4.18069e-07
162681	162681	C18orf54	-2.62454	4.23862	-10.2292	2.45686e-08	4.2122e-07
79817	79817	MOB3B	-3.25738	4.14998	-10.2348	2.46528e-08	4.22224e-07
56265	56265	CPXM1	2.80773	6.16733	10.2276	2.46781e-08	4.22224e-07
1489	1489	CTF1	2.91585	1.46374	10.2252	2.47925e-08	4.23744e-07
27254	27254	CSDC2	5.691	2.35006	10.2894	2.48814e-08	4.24827e-07
79102	79102	RNF26	-1.52334	6.27856	-10.2094	2.50456e-08	4.27191e-07
81892	81892	SLIRP	-1.74687	4.89046	-10.1965	2.54661e-08	4.33723e-07
10721	10721	POLQ	-2.78724	4.29467	-10.202	2.54808e-08	4.33723e-07
6626	6626	SNRPA	-1.70106	6.5767	-10.189	2.57044e-08	4.3708e-07
10351	10351	ABCA8	10.351	-0.187049	10.3802	2.59299e-08	4.40463e-07
58498	58498	MYL7	11.1974	4.25116	10.3914	2.61407e-08	4.43591e-07
7026	7026	NR2F2	10.1089	1.18524	10.3671	2.61866e-08	4.43916e-07
10637	10637	LEFTY1	-7.39209	2.45938	-10.2972	2.6231e-08	4.44214e-07
652991	652991	SKOR2	-4.53971	-3.33662	-10.209	2.64153e-08	4.4688e-07
440556	440556	PRDM16-DT	7.36559	-1.0199	10.2823	2.67005e-08	4.51244e-07
645121	645121	CCNI2	-5.07827	-0.771606	-10.2117	2.68304e-08	4.52542e-07
7067	7067	THRA	1.89932	5.51949	10.1554	2.68319e-08	4.52542e-07
2928	2928	GSC2	-4.70069	-3.26619	-10.1964	2.69883e-08	4.54719e-07
161931	161931	ADAD2	-5.3328	-1.93445	-10.2042	2.73412e-08	4.60197e-07
3619	3619	INCENP	-2.43419	6.1788	-10.1412	2.74066e-08	4.60831e-07
94032	94032	CAMK2N2	-3.82253	0.704263	-10.1596	2.74973e-08	4.61887e-07
1690	1690	COCH	-3.36735	2.51784	-10.1476	2.75966e-08	4.63088e-07
23205	23205	ACSBG1	-5.75455	0.959737	-10.2049	2.77505e-08	4.652e-07
440823	440823	MIAT	-4.19335	3.13386	-10.1555	2.79494e-08	4.68061e-07
5148	5148	PDE6G	-4.219	-0.268037	-10.1484	2.8227e-08	4.71986e-07
1164	1164	CKS2	-2.85253	4.58087	-10.1212	2.82555e-08	4.71986e-07
170958	170958	ZNF525	-3.08402	4.57	-10.124	2.82691e-08	4.71986e-07
56776	56776	FMN2	3.10599	3.45838	10.116	2.85677e-08	4.76493e-07
2523	2523	FUT1	-2.98544	1.82683	-10.1089	2.87646e-08	4.79294e-07
3161	3161	HMMR	-2.97253	5.53947	-10.1062	2.88551e-08	4.8032e-07
9048	9048	ARTN	-3.47548	1.6195	-10.1104	2.90036e-08	4.82308e-07
57608	57608	JCAD	2.66816	4.91446	10.0923	2.92378e-08	4.85629e-07
54549	54549	SDK2	2.82847	6.54572	10.0927	2.92901e-08	4.85629e-07
5166	5166	PDK4	7.66957	0.751787	10.2175	2.9291e-08	4.85629e-07
1439	1439	CSF2RB	5.88591	-1.31968	10.1634	2.9394e-08	4.86849e-07
1114	1114	CHGB	-3.40969	1.58042	-10.0979	2.94253e-08	4.86882e-07
55240	55240	STEAP3	-2.68399	4.59814	-10.0831	2.95875e-08	4.89078e-07
30061	30061	SLC40A1	7.86213	1.15595	10.2134	2.96394e-08	4.89448e-07
8988	8988	HSPB3	9.1534	-0.959206	10.2447	2.97052e-08	4.90047e-07
283933	283933	ZNF843	4.866	0.0811626	10.1211	2.98705e-08	4.92168e-07
7782	7782	SLC30A4	5.27661	0.639704	10.1323	2.9893e-08	4.92168e-07
2903	2903	GRIN2A	3.06646	4.42522	10.0756	3.00557e-08	4.93965e-07
1031	1031	CDKN2C	5.92908	-2.29342	10.1468	3.007e-08	4.93965e-07
146713	146713	RBFOX3	-5.26645	2.15129	-10.1268	3.00915e-08	4.93965e-07
102288414	102288414	C11orf98	-1.54809	4.66605	-10.0592	3.03077e-08	4.97022e-07
56147	56147	PCDHA1	-5.47922	-2.53658	-10.1262	3.03533e-08	4.97279e-07
169792	169792	GLIS3	5.32685	1.17254	10.1159	3.05813e-08	5.00519e-07
23345	23345	SYNE1	2.98417	4.75538	10.0589	3.0656e-08	5.01249e-07
84867	84867	PTPN5	-3.92408	2.05887	-10.0727	3.0804e-08	5.03173e-07
285834	285834	HCG22	6.02391	-2.50989	10.1296	3.08453e-08	5.03352e-07
2246	2246	FGF1	4.6184	1.92372	10.0816	3.11449e-08	5.07741e-07
1003	1003	CDH5	6.94869	0.201348	10.1443	3.13281e-08	5.10227e-07
10535	10535	RNASEH2A	-2.23247	4.5572	-10.0239	3.17755e-08	5.16739e-07
84966	84966	IGSF21	-5.77795	1.46909	-10.0987	3.17902e-08	5.16739e-07
102724159	102724159	LOC102724159	-1.91639	5.03804	-10.0162	3.20433e-08	5.20343e-07
9542	9542	NRG2	4.09629	1.13764	10.0386	3.23453e-08	5.24734e-07
25925	25925	ZNF521	2.92379	4.0842	10.0145	3.24154e-08	5.25357e-07
1075	1075	CTSC	-2.48253	6.69133	-10.008	3.24953e-08	5.26139e-07
117	117	ADCYAP1R1	-2.27253	3.84679	-10.0035	3.26269e-08	5.27754e-07
9248	9248	GPR50	-7.22331	0.0356431	-10.118	3.27188e-08	5.28726e-07
9421	9421	HAND1	11.706	1.06709	10.221	3.27964e-08	5.29464e-07
79852	79852	EPHX3	-3.34652	2.29301	-10.0107	3.28445e-08	5.29483e-07
103689912	103689912	TBX2-AS1	6.85504	-1.56716	10.1042	3.28614e-08	5.29483e-07
101930085	101930085	HERPUD2-AS1	1.94967	3.27961	9.99249	3.30344e-08	5.31754e-07
11227	11227	GALNT5	4.76701	1.48143	10.0326	3.33337e-08	5.36053e-07
83643	83643	CCDC3	4.97552	5.20861	10.0372	3.33838e-08	5.36339e-07
9047	9047	SH2D2A	-3.25625	1.80983	-9.9953	3.34355e-08	5.36649e-07
2091	2091	FBL	-1.57942	7.2702	-9.98175	3.34685e-08	5.36661e-07
9156	9156	EXO1	-3.38768	4.0514	-9.99301	3.36329e-08	5.38408e-07
115727	115727	RASGRP4	-2.46862	1.79777	-9.98087	3.36424e-08	5.38408e-07
116028	116028	RMI2	-2.61337	4.15874	-9.97562	3.39234e-08	5.42382e-07
85416	85416	ZIC5	-6.93775	1.3392	-10.0801	3.3992e-08	5.42747e-07
64946	64946	CENPH	-2.50247	4.52247	-9.97264	3.40116e-08	5.42747e-07
132625	132625	ZFP42	-4.78032	5.39776	-10.0153	3.40979e-08	5.43601e-07
23180	23180	RFTN1	3.84121	5.48488	9.98621	3.43314e-08	5.46417e-07
1814	1814	DRD3	-4.40154	-3.50504	-9.99959	3.43404e-08	5.46417e-07
115825	115825	WDFY2	-2.23646	5.01007	-9.96063	3.44633e-08	5.47848e-07
4000	4000	LMNA	2.05906	6.89652	9.95908	3.44981e-08	5.47877e-07
5355	5355	PLP2	2.36159	3.76635	9.95819	3.4604e-08	5.48648e-07
1825	1825	DSC3	3.90259	4.94108	9.9811	3.46193e-08	5.48648e-07
388015	388015	RTL1	5.59092	-1.56081	10.026	3.46459e-08	5.48648e-07
1028	1028	CDKN1C	3.26745	5.47166	9.96141	3.49328e-08	5.52664e-07
27338	27338	UBE2S	-2.33817	6.87492	-9.94777	3.50647e-08	5.54172e-07
2189	2189	FANCG	-2.27798	4.50615	-9.94627	3.51165e-08	5.54172e-07
2041	2041	EPHA1	-5.88738	4.20477	-10.0239	3.51283e-08	5.54172e-07
79987	79987	SVEP1	4.80204	3.10705	9.97534	3.59224e-08	5.66161e-07
10293	10293	TRAIP	-2.48257	3.13146	-9.92777	3.60271e-08	5.67274e-07
23534	23534	TNPO3	-1.35625	6.96461	-9.9209	3.61913e-08	5.69318e-07
3417	3417	IDH1	-2.47124	7.79842	-9.91717	3.65193e-08	5.73933e-07
10814	10814	CPLX2	-7.03219	-1.38552	-10.0249	3.66105e-08	5.74823e-07
91754	91754	NEK9	1.38757	6.16366	9.90966	3.67204e-08	5.75565e-07
5818	5818	NECTIN1	-1.96049	6.89221	-9.9102	3.67271e-08	5.75565e-07
114990	114990	VASN	2.98561	5.14422	9.91485	3.68888e-08	5.77554e-07
57541	57541	ZNF398	-2.00341	5.54964	-9.90415	3.70214e-08	5.79048e-07
101978719	101978719	LINC00970	-4.01522	-1.65985	-9.93063	3.70703e-08	5.79048e-07
79682	79682	CENPU	-2.91809	5.24628	-9.90977	3.70889e-08	5.79048e-07
5079	5079	PAX5	-6.16506	-0.622787	-9.98883	3.7137e-08	5.79254e-07
23621	23621	BACE1	2.16554	5.36566	9.89449	3.75155e-08	5.8454e-07
1111	1111	CHEK1	-2.68098	5.2492	-9.89756	3.75464e-08	5.8454e-07
128434	128434	VSTM2L	3.84694	3.26518	9.91044	3.7861e-08	5.88886e-07
5269	5269	SERPINB6	1.45514	5.37501	9.885	3.79106e-08	5.89106e-07
342979	342979	PALM3	-2.56441	4.00328	-9.88565	3.80755e-08	5.91113e-07
5443	5443	POMC	-5.86437	-0.875743	-9.95922	3.81477e-08	5.91681e-07
9425	9425	CDYL	-1.74352	6.00173	-9.87776	3.82787e-08	5.9316e-07
80781	80781	COL18A1	1.95648	9.81565	9.87312	3.85305e-08	5.96504e-07
645974	645974	PABPC1L2B	-5.04955	-3.05756	-9.92647	3.86043e-08	5.9679e-07
6876	6876	TAGLN	4.88283	7.51401	9.92084	3.8652e-08	5.9679e-07
11117	11117	EMILIN1	4.70178	5.56798	9.91576	3.86568e-08	5.9679e-07
105374631	105374631	LINC02121	-4.5726	-3.24833	-9.9094	3.88015e-08	5.98466e-07
1363	1363	CPE	3.12945	5.43574	9.87548	3.89214e-08	5.99758e-07
143282	143282	FGFBP3	-3.80648	3.61433	-9.88543	3.90615e-08	6.01359e-07
51669	51669	SARAF	1.5111	7.43963	9.85647	3.93386e-08	6.05063e-07
7762	7762	ZNF215	-2.74122	2.46835	-9.85224	3.98487e-08	6.12341e-07
27145	27145	FILIP1	3.92184	5.67304	9.86501	4.02445e-08	6.17851e-07
4674	4674	NAP1L2	-3.49304	2.87742	-9.84993	4.05622e-08	6.22154e-07
9747	9747	TCAF1	2.72305	7.27062	9.83459	4.07625e-08	6.24648e-07
283219	283219	KCTD21	2.10989	3.31024	9.82537	4.10197e-08	6.2801e-07
92745	92745	SLC38A5	-3.78461	3.12307	-9.84516	4.11318e-08	6.29146e-07
80000	80000	GREB1L	5.61255	0.863384	9.8852	4.1587e-08	6.35523e-07
10842	10842	PPP1R17	-6.29375	-1.16394	-9.90275	4.17087e-08	6.36796e-07
2799	2799	GNS	1.70904	6.59313	9.80785	4.19122e-08	6.39315e-07
6509	6509	SLC1A4	2.93173	3.56004	9.80502	4.24969e-08	6.47633e-07
10257	10257	ABCC4	-2.135	3.89366	-9.79741	4.25455e-08	6.47633e-07
56950	56950	SMYD2	2.47704	3.93851	9.79778	4.26372e-08	6.47633e-07
5980	5980	REV3L	1.70565	5.19692	9.79449	4.26474e-08	6.47633e-07
26994	26994	RNF11	1.37219	6.27753	9.79419	4.26526e-08	6.47633e-07
9672	9672	SDC3	1.91634	7.83623	9.7938	4.27063e-08	6.47855e-07
1464	1464	CSPG4	2.16103	5.90969	9.78998	4.29653e-08	6.51189e-07
9945	9945	GFPT2	-2.34448	5.94392	-9.77647	4.37854e-08	6.63013e-07
282996	282996	RBM20	7.07007	2.1157	9.88581	4.38782e-08	6.63693e-07
3329	3329	HSPD1	-1.76006	9.18309	-9.77218	4.39103e-08	6.63693e-07
26270	26270	FBXO6	3.50971	0.497199	9.78677	4.40565e-08	6.65297e-07
2977	2977	GUCY1A2	3.87794	4.23553	9.79081	4.42675e-08	6.67509e-07
53358	53358	SHC3	-4.35551	2.07255	-9.80204	4.42834e-08	6.67509e-07
2852	2852	GPER1	6.28387	-0.950702	9.85427	4.44036e-08	6.68714e-07
6533	6533	SLC6A6	-2.54521	6.86666	-9.76056	4.4791e-08	6.73936e-07
22920	22920	KIFAP3	4.42685	4.38136	9.79083	4.50439e-08	6.77127e-07
11339	11339	OIP5	-3.16077	2.34737	-9.76165	4.51645e-08	6.78326e-07
815	815	CAMK2A	5.7999	1.22489	9.82621	4.52231e-08	6.78592e-07
29941	29941	PKN3	-1.88153	4.26865	-9.74422	4.55566e-08	6.82585e-07
174	174	AFP	10.469	3.49791	9.93971	4.55715e-08	6.82585e-07
5625	5625	PRODH	-3.56578	3.12144	-9.75549	4.59605e-08	6.87792e-07
90271	90271	OLMALINC	-3.0301	5.54779	-9.73953	4.63722e-08	6.93327e-07
3816	3816	KLK1	-3.84134	0.504742	-9.75317	4.64504e-08	6.93871e-07
7507	7507	XPA	2.33067	2.58298	9.72727	4.66889e-08	6.96807e-07
10769	10769	PLK2	3.3016	6.01294	9.73592	4.6853e-08	6.98627e-07
79925	79925	SPEF2	3.69968	0.658619	9.73885	4.71409e-08	7.0229e-07
64114	64114	TMBIM1	2.21099	6.01519	9.71737	4.7257e-08	7.03388e-07
51274	51274	KLF3	1.73961	5.76031	9.71479	4.7331e-08	7.03858e-07
6588	6588	SLN	7.86859	-1.2311	9.84662	4.74961e-08	7.0568e-07
55214	55214	P3H2	2.93168	4.51777	9.71824	4.76005e-08	7.066e-07
23279	23279	NUP160	-1.67477	6.24648	-9.70739	4.77877e-08	7.08744e-07
817	817	CAMK2D	3.32951	6.67168	9.71802	4.79956e-08	7.11191e-07
4211	4211	MEIS1	6.47188	1.33348	9.79845	4.80958e-08	7.12041e-07
9077	9077	DIRAS3	5.64941	-2.22607	9.76522	4.86979e-08	7.2028e-07
6663	6663	SOX10	-5.52906	-0.080388	-9.76111	4.87391e-08	7.2028e-07
53918	53918	PELO	2.38786	5.14421	9.67226	5.02087e-08	7.41338e-07
9473	9473	THEMIS2	-2.78086	1.90927	-9.67465	5.02844e-08	7.41796e-07
8850	8850	KAT2B	4.02797	2.17894	9.69541	5.03885e-08	7.42671e-07
56978	56978	PRDM8	5.65394	-1.46455	9.73598	5.06105e-08	7.45282e-07
7025	7025	NR2F1	8.07769	0.116144	9.80187	5.07136e-08	7.46137e-07
5982	5982	RFC2	-1.83144	5.08652	-9.65713	5.10651e-08	7.50644e-07
23673	23673	STX12	2.12987	4.48875	9.65649	5.11677e-08	7.51486e-07
114904	114904	C1QTNF6	3.40177	4.39691	9.66476	5.15637e-08	7.56632e-07
55183	55183	RIF1	-1.42371	6.96003	-9.64712	5.17173e-08	7.58216e-07
10436	10436	EMG1	-1.94529	4.54583	-9.64643	5.18074e-08	7.58866e-07
64651	64651	CSRNP1	3.13879	4.47218	9.65426	5.19782e-08	7.60697e-07
439921	439921	MXRA7	2.21697	7.03336	9.64266	5.21357e-08	7.61709e-07
286204	286204	CRB2	3.64242	4.16765	9.66098	5.21392e-08	7.61709e-07
84327	84327	ZBED3	1.91998	4.33519	9.63974	5.22619e-08	7.6283e-07
56981	56981	PRDM11	1.95045	5.17087	9.63795	5.23909e-08	7.64042e-07
8483	8483	CILP	9.49761	-1.17105	9.80069	5.31313e-08	7.74159e-07
6557	6557	SLC12A1	-4.49905	-2.87108	-9.6627	5.34257e-08	7.77766e-07
51427	51427	ZNF107	-2.12336	4.86262	-9.62161	5.35738e-08	7.79238e-07
4008	4008	LMO7	2.74148	6.2401	9.62025	5.39921e-08	7.84635e-07
51754	51754	TMEM8B	1.80594	5.00973	9.61337	5.40962e-08	7.85459e-07
5526	5526	PPP2R5B	2.36746	4.02226	9.6118	5.4365e-08	7.88672e-07
2658	2658	GDF2	8.09848	-1.71543	9.74303	5.48189e-08	7.94071e-07
84752	84752	B3GNT9	2.37151	4.16153	9.60455	5.48906e-08	7.94071e-07
63922	63922	CHTF18	-2.8074	5.40975	-9.60794	5.49315e-08	7.94071e-07
116151	116151	FAM210B	1.94953	5.79749	9.60174	5.49567e-08	7.94071e-07
8883	8883	NAE1	-1.43593	5.94547	-9.60082	5.49764e-08	7.94071e-07
10793	10793	ZNF273	-2.22008	3.21539	-9.59772	5.53246e-08	7.98407e-07
147	147	ADRA1B	6.16645	0.227909	9.6781	5.5689e-08	8.02924e-07
2185	2185	PTK2B	2.5285	4.05379	9.59419	5.57344e-08	8.02924e-07
7675	7675	ZNF121	-1.70299	5.99086	-9.58843	5.58987e-08	8.04592e-07
140461	140461	ASB8	2.28743	3.34563	9.58339	5.64112e-08	8.10765e-07
100130771	100130771	EFCAB10	-5.24504	-1.7873	-9.64176	5.64253e-08	8.10765e-07
646	646	BNC1	8.53324	1.64233	9.72616	5.68615e-08	8.15667e-07
8516	8516	ITGA8	9.44107	2.1574	9.74762	5.68647e-08	8.15667e-07
7003	7003	TEAD1	1.2802	7.39692	9.57447	5.69255e-08	8.15834e-07
9037	9037	SEMA5A	3.35624	6.6857	9.58814	5.69955e-08	8.16132e-07
338382	338382	RAB7B	9.86322	-0.793677	9.75424	5.70714e-08	8.16515e-07
1850	1850	DUSP8	3.29547	3.62239	9.58518	5.71394e-08	8.16783e-07
6334	6334	SCN8A	-2.23824	3.69554	-9.57276	5.71909e-08	8.16816e-07
63928	63928	CHP2	-5.2124	-0.431397	-9.62932	5.7292e-08	8.17556e-07
23310	23310	NCAPD3	-2.06703	5.9357	-9.56871	5.74411e-08	8.1898e-07
3336	3336	HSPE1	-1.75077	6.1215	-9.56662	5.75425e-08	8.19721e-07
136332	136332	LRGUK	-4.23971	0.184313	-9.59613	5.78352e-08	8.23184e-07
441374	441374	FLJ42969	4.51898	-3.29407	9.59941	5.81296e-08	8.26665e-07
2561	2561	GABRB2	5.26948	2.13179	9.61787	5.82919e-08	8.28264e-07
170850	170850	KCNG3	-5.29701	-0.966557	-9.61706	5.84141e-08	8.2929e-07
64881	64881	PCDH20	6.57301	2.488	9.65013	5.86765e-08	8.32261e-07
633	633	BGN	5.82486	6.02513	9.628	5.87358e-08	8.32261e-07
283537	283537	SLC46A3	4.15905	0.73634	9.58202	5.87738e-08	8.32261e-07
5588	5588	PRKCQ	-2.72558	2.59273	-9.55344	5.89737e-08	8.3438e-07
414152	414152	C10orf105	-4.17602	-2.3979	-9.57886	5.90533e-08	8.34794e-07
255394	255394	TCP11L2	3.07618	2.51214	9.54936	5.96451e-08	8.42443e-07
594855	594855	CPLX3	-5.23969	-2.29398	-9.59792	5.97872e-08	8.43731e-07
84321	84321	THOC3	-1.55287	5.94862	-9.53457	6.00282e-08	8.46413e-07
1553	1553	CYP2A13	-4.05821	-1.8679	-9.56107	6.02392e-08	8.48667e-07
91624	91624	NEXN	4.82056	5.2839	9.57983	6.03014e-08	8.48823e-07
342666	342666	LRRC37A11P	-4.53322	-2.01047	-9.57059	6.04263e-08	8.4986e-07
157638	157638	LRATD2	1.8444	7.04704	9.51844	6.13583e-08	8.62237e-07
114897	114897	C1QTNF1	3.1787	3.26184	9.52282	6.19175e-08	8.69359e-07
116442	116442	RAB39B	-2.50529	2.18302	-9.51127	6.22054e-08	8.72663e-07
79156	79156	PLEKHF1	-3.20801	1.91839	-9.51801	6.23542e-08	8.74012e-07
9467	9467	SH3BP5	2.56816	5.00285	9.50644	6.26514e-08	8.77437e-07
3757	3757	KCNH2	1.78429	5.94841	9.50033	6.28469e-08	8.79433e-07
10635	10635	RAD51AP1	-2.40521	3.76767	-9.49927	6.31455e-08	8.82689e-07
284565	284565	NBPF15	1.86976	4.54391	9.49646	6.3186e-08	8.82689e-07
6888	6888	TALDO1	-1.58102	6.61758	-9.49456	6.33136e-08	8.83727e-07
9832	9832	JAKMIP2	-2.72032	4.6518	-9.49157	6.40321e-08	8.93006e-07
4642	4642	MYO1D	1.70371	6.53862	9.48387	6.42327e-08	8.95051e-07
9472	9472	AKAP6	5.81441	2.86988	9.55913	6.4336e-08	8.95476e-07
9212	9212	AURKB	-3.32799	4.72958	-9.49614	6.43711e-08	8.95476e-07
113878	113878	DTX2	-1.73596	4.41761	-9.48086	6.44943e-08	8.96439e-07
7272	7272	TTK	-2.80363	5.19632	-9.48593	6.45946e-08	8.96892e-07
154743	154743	BMT2	3.43663	3.61478	9.49502	6.4635e-08	8.96892e-07
27023	27023	FOXB1	-6.97128	-0.117993	-9.58254	6.51349e-08	9.03073e-07
64782	64782	AEN	-1.97968	6.28492	-9.47178	6.53254e-08	9.04959e-07
55787	55787	TXLNG	-1.86188	5.42584	-9.46961	6.54896e-08	9.06476e-07
55553	55553	SOX6	9.39124	1.44712	9.6347	6.59038e-08	9.10698e-07
9829	9829	DNAJC6	3.56219	4.76753	9.48286	6.59044e-08	9.10698e-07
10550	10550	ARL6IP5	1.91883	6.07736	9.45557	6.67421e-08	9.2139e-07
54511	54511	HMGCLL1	6.30947	-0.369186	9.54517	6.67891e-08	9.2139e-07
5422	5422	POLA1	-2.0966	5.00486	-9.45425	6.69099e-08	9.22289e-07
5036	5036	PA2G4	-1.5342	7.72971	-9.45188	6.70249e-08	9.23109e-07
166614	166614	DCLK2	7.15441	2.05984	9.55767	6.77795e-08	9.32727e-07
79691	79691	QTRT2	-2.08642	4.69207	-9.44199	6.8013e-08	9.35165e-07
3727	3727	JUND	1.68707	6.76876	9.43899	6.82024e-08	9.36485e-07
23024	23024	PDZRN3	2.61615	5.92193	9.44312	6.82219e-08	9.36485e-07
149175	149175	MANEAL	-2.58543	2.69762	-9.43059	6.9351e-08	9.50909e-07
100507428	100507428	LINC00458	-8.73557	1.22509	-9.58065	6.93872e-08	9.50909e-07
150771	150771	ITPRIPL1	-1.95827	2.89606	-9.42579	6.94661e-08	9.51204e-07
1488	1488	CTBP2	-1.49464	6.75342	-9.42376	6.95952e-08	9.52187e-07
9675	9675	TTI1	-1.41631	5.49435	-9.42296	6.96668e-08	9.52381e-07
89853	89853	MVB12B	1.85328	4.83624	9.41994	6.999e-08	9.56012e-07
81931	81931	ZNF93	-1.76758	4.78905	-9.41883	7.00803e-08	9.56458e-07
6886	6886	TAL1	5.27305	-1.86825	9.47619	7.04108e-08	9.60179e-07
102723775	102723775	LINC01315	-3.64685	0.802684	-9.42583	7.1298e-08	9.71479e-07
3005	3005	H1-0	2.49053	7.23327	9.4081	7.1398e-08	9.72044e-07
51194	51194	IPO11	-1.62989	5.40004	-9.397	7.21487e-08	9.81459e-07
2662	2662	GDF10	4.35168	1.8589	9.42863	7.25937e-08	9.86453e-07
101929027	101929027	LINC02387	-4.80161	-2.57742	-9.43999	7.26347e-08	9.86453e-07
4036	4036	LRP2	6.40074	3.08327	9.47887	7.32321e-08	9.93753e-07
57060	57060	PCBP4	1.52538	5.70083	9.38404	7.34094e-08	9.95345e-07
1997	1997	ELF1	1.73701	4.81245	9.38124	7.37053e-08	9.98542e-07
10683	10683	DLL3	-3.49471	3.20449	-9.38949	7.45663e-08	1.00857e-06
374355	374355	CCDC172	-5.55808	-2.61357	-9.44151	7.45668e-08	1.00857e-06
2899	2899	GRIK3	-4.61407	1.40034	-9.41119	7.49952e-08	1.01353e-06
100129543	100129543	ZNF730	-2.20192	2.46387	-9.36787	7.5182e-08	1.01523e-06
3690	3690	ITGB3	6.72808	2.07212	9.46775	7.52515e-08	1.01534e-06
8436	8436	CAVIN2	7.99608	-1.40362	9.49943	7.54701e-08	1.01747e-06
27233	27233	SULT1C4	3.22412	3.17059	9.36911	7.61504e-08	1.0258e-06
64983	64983	MRPL32	-1.34129	5.0834	-9.35469	7.63624e-08	1.02783e-06
991	991	CDC20	-3.19127	5.76043	-9.35978	7.706e-08	1.03638e-06
54475	54475	NLE1	-1.67136	4.7069	-9.33818	7.81002e-08	1.04792e-06
9096	9096	TBX18	12.3735	1.27756	9.56471	7.81341e-08	1.04792e-06
340359	340359	KLHL38	6.67399	-0.728156	9.43758	7.82071e-08	1.04792e-06
10322	10322	SMYD5	-1.46465	5.41009	-9.33679	7.8232e-08	1.04792e-06
3777	3777	KCNK3	4.5156	0.754309	9.37659	7.83024e-08	1.04792e-06
1381	1381	CRABP1	-5.9085	2.95662	-9.4147	7.83468e-08	1.04792e-06
284086	284086	NEK8	-2.62285	2.53497	-9.34015	7.83602e-08	1.04792e-06
675	675	BRCA2	-2.9407	4.28198	-9.34083	7.86688e-08	1.0512e-06
3751	3751	KCND2	-3.96943	2.445	-9.35553	7.9118e-08	1.05634e-06
109729180	109729180	SNHG26	-3.49467	0.807576	-9.34496	7.91811e-08	1.05634e-06
401265	401265	KLHL31	4.54856	1.56747	9.36821	7.92848e-08	1.05688e-06
6338	6338	SCNN1B	-5.81489	-2.26005	-9.39579	8.00825e-08	1.06632e-06
10155	10155	TRIM28	-1.47158	9.08191	-9.31879	8.01577e-08	1.06632e-06
25788	25788	RAD54B	-3.04997	3.12933	-9.32819	8.01857e-08	1.06632e-06
3752	3752	KCND3	4.07342	1.42553	9.34498	8.05161e-08	1.06985e-06
7045	7045	TGFBI	4.96991	7.02745	9.36523	8.08267e-08	1.07312e-06
81887	81887	LAS1L	-1.96637	5.66804	-9.30995	8.11967e-08	1.07717e-06
23169	23169	SLC35D1	2.50365	3.58897	9.30873	8.16443e-08	1.08224e-06
51728	51728	POLR3K	-1.95542	3.13608	-9.30496	8.17443e-08	1.0827e-06
4488	4488	MSX2	4.93605	0.646397	9.35246	8.21319e-08	1.08697e-06
54928	54928	BPNT2	1.46414	6.59931	9.2962	8.26452e-08	1.09289e-06
5413	5413	SEPTIN5	2.36913	6.55775	9.29625	8.29255e-08	1.09573e-06
84128	84128	WDR75	-1.59764	5.87223	-9.29111	8.32249e-08	1.09862e-06
170680	170680	PSORS1C2	-4.28555	-2.59663	-9.32519	8.32769e-08	1.09862e-06
55345	55345	ZGRF1	-2.93573	3.88234	-9.29353	8.38597e-08	1.10543e-06
55603	55603	TENT5A	3.4497	4.09485	9.29293	8.48624e-08	1.11776e-06
624	624	BDKRB2	4.50158	2.02036	9.31399	8.51797e-08	1.12105e-06
23324	23324	MAN2B2	2.51001	5.02317	9.27507	8.54614e-08	1.12386e-06
55715	55715	DOK4	4.08125	7.09714	9.29743	8.58934e-08	1.12865e-06
79633	79633	FAT4	3.6833	4.75318	9.28768	8.60026e-08	1.12919e-06
30010	30010	NXPH1	-4.54729	-3.35258	-9.30671	8.61628e-08	1.1304e-06
4239	4239	MFAP4	5.29562	5.49332	9.32372	8.65495e-08	1.13458e-06
6920	6920	TCEA3	8.24217	1.59318	9.39375	8.77242e-08	1.14907e-06
53616	53616	ADAM22	-1.96251	4.02279	-9.252	8.78338e-08	1.1496e-06
440519	440519	ZNF724	-2.51328	3.40088	-9.25373	8.79775e-08	1.15057e-06
8884	8884	SLC5A6	-2.1974	5.7219	-9.25061	8.81057e-08	1.15134e-06
107985216	107985216	LOC107985216	4.65497	-0.70756	9.28786	8.87359e-08	1.15866e-06
1413	1413	CRYBA4	-5.03135	-2.89419	-9.29591	8.89898e-08	1.16106e-06
29915	29915	HCFC2	2.49163	2.52437	9.24363	8.91733e-08	1.16254e-06
392255	392255	GDF6	8.77174	3.64475	9.39219	8.94421e-08	1.16513e-06
55646	55646	LYAR	-2.4333	4.77551	-9.23889	8.9695e-08	1.16751e-06
5424	5424	POLD1	-2.01709	6.04403	-9.23505	8.99016e-08	1.16928e-06
8910	8910	SGCE	1.58397	4.56915	9.23295	9.00638e-08	1.17048e-06
23108	23108	RAP1GAP2	-2.87662	5.85641	-9.23956	9.01468e-08	1.17064e-06
64072	64072	CDH23	-2.64803	2.46603	-9.23534	9.03552e-08	1.17181e-06
6404	6404	SELPLG	4.19654	-0.458734	9.26274	9.03781e-08	1.17181e-06
7351	7351	UCP2	-2.35803	4.51598	-9.23207	9.04675e-08	1.17205e-06
83878	83878	USHBP1	-3.30709	0.91965	-9.24238	9.05836e-08	1.17264e-06
2908	2908	NR3C1	1.90198	4.86358	9.22839	9.06812e-08	1.17299e-06
54841	54841	BIVM	1.79225	4.30996	9.22443	9.11437e-08	1.17805e-06
5144	5144	PDE4D	2.80239	2.87698	9.22813	9.14501e-08	1.18109e-06
219790	219790	RTKN2	-3.1821	3.54716	-9.22972	9.19022e-08	1.18576e-06
145195	145195	LINC02691	4.98292	-2.90038	9.27049	9.19541e-08	1.18576e-06
2151	2151	F2RL2	6.13596	0.613854	9.29548	9.287e-08	1.19664e-06
25943	25943	DNAAF9	2.11939	4.83809	9.2077	9.3363e-08	1.20206e-06
27165	27165	GLS2	-5.7411	1.5283	-9.27573	9.39678e-08	1.20891e-06
9686	9686	VGLL4	1.67512	6.27596	9.20092	9.40913e-08	1.20956e-06
25959	25959	KANK2	1.76376	6.73922	9.19679	9.46381e-08	1.21482e-06
8317	8317	CDC7	-2.84207	4.09955	-9.2034	9.46473e-08	1.21482e-06
55055	55055	ZWILCH	-2.11414	5.22075	-9.18643	9.61108e-08	1.23265e-06
100507156	100507156	LOC100507156	4.32126	-1.44996	9.21813	9.64474e-08	1.23602e-06
57650	57650	CIP2A	-2.52343	4.46826	-9.18551	9.65607e-08	1.23651e-06
23625	23625	FAM89B	2.14901	4.46712	9.18111	9.68305e-08	1.23881e-06
641	641	BLM	-3.26679	4.19944	-9.19238	9.68891e-08	1.23881e-06
4286	4286	MITF	5.44944	3.38943	9.2445	9.69649e-08	1.23882e-06
54959	54959	ODAM	5.70761	-2.78917	9.24919	9.7304e-08	1.2422e-06
489	489	ATP2A3	-1.93455	5.37604	-9.17133	9.80343e-08	1.25056e-06
1890	1890	TYMP	3.29722	1.58502	9.18344	9.81496e-08	1.25107e-06
121053	121053	NOPCHAP1	-1.99071	4.83002	-9.16937	9.83199e-08	1.25228e-06
990	990	CDC6	-3.16818	4.99035	-9.17922	9.84335e-08	1.25276e-06
220164	220164	DOK6	5.19468	2.2065	9.22376	9.8788e-08	1.25631e-06
6658	6658	SOX3	-4.1254	1.48287	-9.19406	9.90274e-08	1.25839e-06
5226	5226	PGD	-1.64142	7.90928	-9.16275	9.91245e-08	1.25866e-06
78995	78995	HROB	-2.38648	3.0282	-9.16255	9.95006e-08	1.26247e-06
10484	10484	SEC23A	1.55222	7.17646	9.15925	9.95916e-08	1.26266e-06
64388	64388	GREM2	4.00103	1.55282	9.18602	9.9725e-08	1.26339e-06
56261	56261	GPCPD1	2.04946	3.88476	9.15529	1.00258e-07	1.26918e-06
6638	6638	SNRPN	-1.36128	8.5447	-9.14167	1.0201e-07	1.29036e-06
55320	55320	MIS18BP1	-2.30935	5.76706	-9.14104	1.02408e-07	1.29441e-06
9787	9787	DLGAP5	-3.17457	5.97937	-9.14473	1.0321e-07	1.30355e-06
146909	146909	KIF18B	-3.25184	4.9515	-9.14338	1.03579e-07	1.30679e-06
91851	91851	CHRDL1	-3.16377	2.38941	-9.14165	1.03623e-07	1.30679e-06
30849	30849	PIK3R4	-1.37517	5.29146	-9.12935	1.03748e-07	1.30737e-06
132864	132864	CPEB2	2.8281	3.58825	9.13537	1.0386e-07	1.30779e-06
51160	51160	VPS28	1.46182	5.10324	9.12485	1.04395e-07	1.31352e-06
9554	9554	SEC22B	1.75423	5.74885	9.12216	1.04816e-07	1.31783e-06
4811	4811	NID1	2.11036	8.21139	9.12133	1.05072e-07	1.32004e-06
22837	22837	COBLL1	2.33739	4.69679	9.11478	1.06192e-07	1.3331e-06
84230	84230	LRRC8C	2.10939	3.81255	9.11286	1.063e-07	1.33346e-06
10507	10507	SEMA4D	-2.46028	5.24533	-9.10797	1.07316e-07	1.34447e-06
197021	197021	LCTL	-3.78624	0.70294	-9.12761	1.07341e-07	1.34447e-06
4498	4498	MT1JP	-4.49287	-3.39822	-9.14028	1.07946e-07	1.35041e-06
84251	84251	SGIP1	3.28583	3.03144	9.11368	1.07977e-07	1.35041e-06
10874	10874	NMU	-4.49986	0.3177	-9.13579	1.08641e-07	1.35769e-06
79933	79933	SYNPO2L	10.7086	2.45228	9.28888	1.08845e-07	1.35921e-06
192111	192111	PGAM5	-1.69245	5.37743	-9.08818	1.09817e-07	1.37032e-06
10690	10690	FUT9	-7.14706	0.0364448	-9.19967	1.09945e-07	1.37088e-06
84913	84913	ATOH8	4.08974	2.20251	9.11277	1.10589e-07	1.37788e-06
9401	9401	RECQL4	-2.65558	4.97359	-9.08074	1.11677e-07	1.39039e-06
64091	64091	POPDC2	8.97495	2.30206	9.2272	1.12662e-07	1.4016e-06
27235	27235	COQ2	-1.79159	3.37955	-9.06521	1.1337e-07	1.40935e-06
1736	1736	DKC1	-1.94063	6.29975	-9.0617	1.13971e-07	1.41576e-06
126767	126767	AADACL3	-4.98463	-2.94555	-9.11033	1.14524e-07	1.42157e-06
1508	1508	CTSB	2.97259	7.09462	9.06545	1.14642e-07	1.42197e-06
348761	348761	SPATA3-AS1	-4.63968	-2.28205	-9.09725	1.15137e-07	1.42608e-06
388403	388403	YPEL2	4.20736	4.3794	9.08629	1.15145e-07	1.42608e-06
6632	6632	SNRPD1	-1.93502	5.71459	-9.05094	1.15673e-07	1.43155e-06
101929748	101929748	LOC101929748	-4.68569	-1.82416	-9.09446	1.15774e-07	1.43174e-06
7844	7844	RNF103	2.12652	4.68039	9.04569	1.1662e-07	1.44112e-06
6414	6414	SELENOP	3.96508	5.10047	9.06895	1.17014e-07	1.44491e-06
6833	6833	ABCC8	-4.22167	0.160183	-9.07342	1.17267e-07	1.44696e-06
989	989	SEPTIN7	1.83408	8.0908	9.03736	1.17826e-07	1.45278e-06
154141	154141	MBOAT1	-2.64638	3.52772	-9.03804	1.18444e-07	1.45931e-06
23189	23189	KANK1	1.56363	6.77127	9.02595	1.19646e-07	1.47303e-06
26031	26031	OSBPL3	-1.84319	4.35989	-9.0183	1.20978e-07	1.48818e-06
7443	7443	VRK1	-2.51201	4.67858	-9.02106	1.21056e-07	1.48818e-06
203	203	AK1	2.26327	4.47666	9.01324	1.22086e-07	1.49973e-06
339855	339855	KY	5.66511	-1.99253	9.08083	1.22425e-07	1.50259e-06
140707	140707	BRI3BP	-1.76114	3.8924	-9.00913	1.225e-07	1.50259e-06
79832	79832	QSER1	-1.56802	7.27536	-9.00804	1.22649e-07	1.50273e-06
25794	25794	FSCN2	4.23452	-0.910555	9.04104	1.22692e-07	1.50273e-06
81610	81610	FAM83D	-2.80138	4.79015	-9.00661	1.23995e-07	1.51757e-06
84057	84057	MND1	-3.23988	2.61929	-9.00999	1.24472e-07	1.52228e-06
2042	2042	EPHA3	6.06069	2.10379	9.07762	1.24861e-07	1.52592e-06
55157	55157	DARS2	-1.73379	5.49449	-8.99132	1.25555e-07	1.53249e-06
54753	54753	ZNF853	1.64802	4.87128	8.99105	1.25584e-07	1.53249e-06
158399	158399	ZNF483	-2.87127	4.27664	-8.9945	1.26243e-07	1.5394e-06
59	59	ACTA2	8.9282	5.44664	9.14123	1.26599e-07	1.54261e-06
113115	113115	MTFR2	-2.71941	1.11601	-8.99015	1.267e-07	1.54271e-06
118461	118461	C10orf71	9.45596	-0.531916	9.15118	1.2691e-07	1.54413e-06
29952	29952	DPP7	2.25949	6.21078	8.98275	1.27356e-07	1.54842e-06
253017	253017	TECRL	12.5607	1.22671	9.20475	1.27638e-07	1.54979e-06
23466	23466	CBX6	1.88996	6.1148	8.97965	1.27655e-07	1.54979e-06
4780	4780	NFE2L2	1.40127	5.73908	8.97272	1.28797e-07	1.56251e-06
4103	4103	MAGEA4	-5.00312	-1.82973	-9.02513	1.28942e-07	1.56313e-06
699	699	BUB1	-2.35221	6.76303	-8.9697	1.29787e-07	1.57222e-06
51332	51332	SPTBN5	-2.45025	2.07869	-8.9695	1.29946e-07	1.57301e-06
567	567	B2M	2.33957	6.46839	8.96622	1.30401e-07	1.57736e-06
81796	81796	SLCO5A1	-4.32719	0.852839	-8.99884	1.30502e-07	1.57743e-06
9936	9936	CD302	2.86932	2.23863	8.95793	1.32822e-07	1.60334e-06
23609	23609	MKRN2	1.53726	5.12925	8.95055	1.32839e-07	1.60334e-06
1435	1435	CSF1	2.41554	3.88269	8.94799	1.33847e-07	1.61433e-06
23594	23594	ORC6	-1.75653	4.63708	-8.94316	1.34254e-07	1.61807e-06
151556	151556	GPR155	3.21613	2.52741	8.94459	1.36249e-07	1.64074e-06
4487	4487	MSX1	4.94474	0.659166	8.98348	1.36332e-07	1.64074e-06
8676	8676	STX11	5.0905	0.0100494	8.98613	1.36579e-07	1.64251e-06
51555	51555	PEX5L	-3.81671	-0.0362549	-8.95335	1.36754e-07	1.64343e-06
3109	3109	HLA-DMB	-4.93044	-2.80833	-8.97986	1.36948e-07	1.64456e-06
22948	22948	CCT5	-1.8425	8.2158	-8.92208	1.38285e-07	1.65942e-06
55010	55010	PARPBP	-2.54502	3.66703	-8.92262	1.38863e-07	1.66471e-06
9811	9811	CTIF	2.02327	5.72639	8.91924	1.38926e-07	1.66471e-06
79651	79651	RHBDF2	-1.80337	4.5987	-8.918	1.3906e-07	1.66511e-06
12	12	SERPINA3	7.86271	-2.83804	9.04602	1.39426e-07	1.6675e-06
389857	389857	CENPVL1	-3.33412	-0.655139	-8.92935	1.39561e-07	1.6675e-06
441495	441495	CENPVL2	-3.33412	-0.655139	-8.92935	1.39561e-07	1.6675e-06
613	613	BCR	-1.21075	7.14735	-8.91167	1.4022e-07	1.67416e-06
2255	2255	FGF10	6.74451	2.35902	9.01071	1.4063e-07	1.67785e-06
8641	8641	PCDHGB4	2.06623	4.85806	8.90224	1.42294e-07	1.69649e-06
100506465	100506465	LINC01234	-3.35322	0.770369	-8.91003	1.43446e-07	1.70899e-06
642946	642946	FLVCR1-DT	-3.09666	0.653314	-8.90431	1.43759e-07	1.71105e-06
8310	8310	ACOX3	1.88656	4.04263	8.89383	1.43869e-07	1.71105e-06
3363	3363	HTR7	-5.39141	2.61727	-8.95681	1.43927e-07	1.71105e-06
25780	25780	RASGRP3	7.18659	0.875666	9.00392	1.44313e-07	1.7144e-06
165257	165257	C1QL2	-4.99652	-2.31402	-8.9415	1.44838e-07	1.71941e-06
3739	3739	KCNA4	7.98147	-0.77497	9.01632	1.459e-07	1.73077e-06
256158	256158	HMCN2	-3.84146	3.55481	-8.90683	1.46047e-07	1.73128e-06
100131213	100131213	ZNF503-AS2	6.23895	-1.1926	8.96329	1.47382e-07	1.74586e-06
23076	23076	RRP1B	-1.49698	6.86107	-8.87422	1.47771e-07	1.74923e-06
3300	3300	DNAJB2	1.81557	5.64607	8.86596	1.49562e-07	1.76916e-06
7057	7057	THBS1	4.07939	6.98077	8.8935	1.49921e-07	1.77214e-06
5803	5803	PTPRZ1	-4.04476	6.5882	-8.89043	1.50398e-07	1.77652e-06
55226	55226	NAT10	-1.74034	6.26201	-8.85307	1.52262e-07	1.79692e-06
4852	4852	NPY	5.67348	2.35915	8.92399	1.52342e-07	1.79692e-06
51226	51226	COPZ2	6.63763	-0.441979	8.94423	1.53683e-07	1.81146e-06
4300	4300	MLLT3	3.4151	4.29318	8.86081	1.53925e-07	1.81262e-06
2810	2810	SFN	-4.76894	0.539528	-8.89162	1.54001e-07	1.81262e-06
1384	1384	CRAT	2.49437	5.37246	8.84624	1.54441e-07	1.81566e-06
83593	83593	RASSF5	2.94857	3.63158	8.85073	1.54516e-07	1.81566e-06
64112	64112	MOAP1	1.72293	4.88327	8.84202	1.54638e-07	1.81566e-06
3556	3556	IL1RAP	3.05566	3.99802	8.85138	1.54697e-07	1.81566e-06
2028	2028	ENPEP	4.34351	2.45031	8.87057	1.56209e-07	1.83212e-06
891	891	CCNB1	-2.58349	6.25784	-8.8371	1.56603e-07	1.83544e-06
4001	4001	LMNB1	-2.22188	7.42581	-8.83365	1.56799e-07	1.83644e-06
5396	5396	PRRX1	9.00509	1.50033	8.98686	1.57206e-07	1.83991e-06
645166	645166	LSP1P5	3.79843	-0.547973	8.85265	1.57372e-07	1.84055e-06
400629	400629	TEX19	-4.76977	-1.94227	-8.87449	1.57755e-07	1.84373e-06
27302	27302	BMP10	9.58846	-1.06229	8.99623	1.57934e-07	1.84394e-06
22874	22874	PLEKHA6	2.17153	4.91337	8.828	1.57994e-07	1.84394e-06
572	572	BAD	1.54382	4.05307	8.8215	1.59123e-07	1.8558e-06
84318	84318	CCDC77	-1.88904	3.91007	-8.82101	1.59338e-07	1.857e-06
2687	2687	GGT5	5.43662	0.413265	8.88097	1.60341e-07	1.86738e-06
10887	10887	PROKR1	-4.74456	0.546602	-8.86104	1.60614e-07	1.86925e-06
10964	10964	IFI44L	5.70011	-1.72516	8.88362	1.61386e-07	1.87692e-06
55388	55388	MCM10	-3.17444	4.36827	-8.82247	1.6152e-07	1.87716e-06
653820	653820	FAM72B	-3.33919	3.3956	-8.82422	1.61744e-07	1.87845e-06
9221	9221	NOLC1	-1.63769	7.86783	-8.80297	1.63343e-07	1.8957e-06
8322	8322	FZD4	1.8398	5.5782	8.80267	1.6348e-07	1.89596e-06
100131897	100131897	INSYN2B	5.18899	-1.3402	8.85603	1.64487e-07	1.9063e-06
887	887	CCKBR	-3.09362	1.72996	-8.80612	1.64997e-07	1.91088e-06
3785	3785	KCNQ2	-2.37571	5.53148	-8.79639	1.65454e-07	1.91484e-06
2894	2894	GRID1	4.46367	2.40825	8.83073	1.65917e-07	1.91885e-06
84749	84749	USP30	1.89611	4.02434	8.78728	1.67094e-07	1.93093e-06
157869	157869	SBSPON	5.42224	2.42269	8.85083	1.67193e-07	1.93093e-06
79652	79652	TMEM204	7.77387	-1.23053	8.90499	1.69253e-07	1.95336e-06
4222	4222	MEOX1	8.68118	-1.12665	8.92622	1.69375e-07	1.95341e-06
57116	57116	ZNF695	-2.92103	1.6333	-8.78405	1.69639e-07	1.95508e-06
11015	11015	KDELR3	2.23862	4.51669	8.77659	1.69943e-07	1.95723e-06
157570	157570	ESCO2	-2.41403	3.09451	-8.77448	1.70713e-07	1.96474e-06
54845	54845	ESRP1	-4.00988	4.92609	-8.79788	1.71121e-07	1.96807e-06
4012	4012	LNPEP	2.45729	5.20127	8.77148	1.71516e-07	1.97124e-06
694	694	BTG1	2.45539	5.80563	8.76991	1.71892e-07	1.97362e-06
53942	53942	CNTN5	9.82891	-0.368785	8.94005	1.72037e-07	1.97362e-06
26256	26256	CABYR	-2.02015	3.55902	-8.7668	1.72079e-07	1.97362e-06
8510	8510	MMP23B	2.29242	4.7548	8.75816	1.74499e-07	1.99999e-06
1490	1490	CCN2	3.39528	7.87886	8.76212	1.76808e-07	2.02506e-06
2305	2305	FOXM1	-2.90694	6.32675	-8.75378	1.77008e-07	2.02595e-06
116447	116447	TOP1MT	-1.56567	5.19444	-8.74525	1.77196e-07	2.0267e-06
93649	93649	MYOCD	4.90037	3.97769	8.79284	1.77864e-07	2.03295e-06
286319	286319	TUSC1	2.04606	3.40012	8.74298	1.77995e-07	2.03304e-06
59284	59284	CACNG7	-2.79138	4.25662	-8.74721	1.78309e-07	2.03522e-06
3709	3709	ITPR2	-2.91377	5.69286	-8.74757	1.78594e-07	2.03708e-06
55130	55130	ODAD2	-3.46578	0.683223	-8.75428	1.79109e-07	2.04155e-06
126299	126299	ZNF428	2.10495	4.44558	8.73505	1.80062e-07	2.051e-06
2946	2946	GSTM2	2.10167	4.43751	8.73448	1.80205e-07	2.05122e-06
54478	54478	PIMREG	-3.15404	4.3703	-8.74363	1.80463e-07	2.05209e-06
58527	58527	ABRACL	-2.31076	4.50115	-8.73427	1.80529e-07	2.05209e-06
11340	11340	EXOSC8	-1.56099	4.67082	-8.72511	1.8232e-07	2.07104e-06
5176	5176	SERPINF1	2.99673	5.73903	8.72834	1.83814e-07	2.08658e-06
3423	3423	IDS	1.48209	6.33899	8.71456	1.85056e-07	2.09902e-06
79154	79154	DHRS11	-1.88901	3.63229	-8.71466	1.85163e-07	2.09902e-06
23007	23007	PLCH1	-3.97494	3.01012	-8.73721	1.86258e-07	2.10999e-06
3315	3315	HSPB1	2.01985	8.1686	8.70878	1.86811e-07	2.11482e-06
5134	5134	PDCD2	-1.27076	5.76705	-8.70517	1.87524e-07	2.1213e-06
7545	7545	ZIC1	-4.18044	-3.53822	-8.73678	1.8764e-07	2.1213e-06
11142	11142	PKIG	2.86274	5.34657	8.70406	1.89788e-07	2.14413e-06
10365	10365	KLF2	6.05659	2.24326	8.77639	1.90381e-07	2.14937e-06
9956	9956	HS3ST2	-3.87313	-1.42577	-8.71802	1.90789e-07	2.15181e-06
80324	80324	PUS1	-2.78978	4.00567	-8.69849	1.9106e-07	2.15181e-06
1786	1786	DNMT1	-1.80533	7.18351	-8.69234	1.91077e-07	2.15181e-06
5999	5999	RGS4	8.11357	2.31787	8.8271	1.91116e-07	2.15181e-06
8736	8736	MYOM1	7.46513	4.29024	8.80976	1.91469e-07	2.15431e-06
284615	284615	ANKRD34A	4.4665	-0.293612	8.72782	1.91948e-07	2.15825e-06
56339	56339	METTL3	-1.51972	5.26105	-8.68645	1.92599e-07	2.16409e-06
8706	8706	B3GALNT1	2.20024	3.90483	8.6872	1.92831e-07	2.16421e-06
27122	27122	DKK3	2.64003	6.35843	8.69027	1.9287e-07	2.16421e-06
9241	9241	NOG	3.75846	1.15956	8.70637	1.93297e-07	2.16532e-06
7697	7697	ZNF138	-1.79868	3.71544	-8.68401	1.9335e-07	2.16532e-06
6482	6482	ST3GAL1	3.69627	3.34125	8.70441	1.93481e-07	2.16532e-06
10418	10418	SPON1	4.20772	5.58176	8.71536	1.93619e-07	2.16532e-06
7173	7173	TPO	5.38196	-2.52697	8.74599	1.93621e-07	2.16532e-06
25886	25886	POC1A	-2.25711	3.92814	-8.68376	1.9386e-07	2.16654e-06
8208	8208	CHAF1B	-2.61749	3.99523	-8.68253	1.94945e-07	2.1772e-06
3787	3787	KCNS1	-3.75078	1.94148	-8.69814	1.95529e-07	2.18224e-06
22862	22862	FNDC3A	1.53739	6.24321	8.67452	1.95896e-07	2.18487e-06
790	790	CAD	-1.56487	6.92184	-8.6682	1.97671e-07	2.20319e-06
84250	84250	SLF1	-2.01484	3.83824	-8.66623	1.98454e-07	2.21044e-06
55197	55197	RPRD1A	-1.37502	6.58328	-8.664	1.98833e-07	2.21317e-06
56999	56999	ADAMTS9	4.06527	4.56661	8.69008	1.99755e-07	2.22193e-06
322	322	APBB1	1.72586	5.51565	8.65911	2.00292e-07	2.22642e-06
94241	94241	TP53INP1	2.455	5.13445	8.6605	2.00759e-07	2.23012e-06
9828	9828	ARHGEF17	1.95083	6.44612	8.6558	2.01372e-07	2.23527e-06
23415	23415	KCNH4	-4.29161	-1.70108	-8.68939	2.01492e-07	2.23527e-06
6850	6850	SYK	-6.57897	0.0549171	-8.75001	2.01664e-07	2.23568e-06
2868	2868	GRK4	2.88504	1.84938	8.66086	2.01902e-07	2.23682e-06
6741	6741	SSB	-1.2919	7.57156	-8.65075	2.02619e-07	2.24327e-06
340061	340061	STING1	7.08418	2.17289	8.75179	2.0501e-07	2.26823e-06
83596	83596	BCL2L12	-1.85447	4.13696	-8.63861	2.06299e-07	2.27965e-06
8914	8914	TIMELESS	-2.38757	6.03243	-8.64086	2.06317e-07	2.27965e-06
39	39	ACAT2	-3.14815	5.79699	-8.64845	2.06594e-07	2.28119e-06
84466	84466	MEGF10	-2.58623	3.8686	-8.6408	2.06803e-07	2.28199e-06
51214	51214	IGF2-AS	6.92195	-0.15078	8.73918	2.07465e-07	2.28776e-06
154043	154043	CNKSR3	2.61567	4.81952	8.63734	2.0791e-07	2.29115e-06
51439	51439	FAM8A1	1.37553	5.36802	8.63156	2.08246e-07	2.29334e-06
22924	22924	MAPRE3	2.37097	3.6131	8.63319	2.08554e-07	2.2952e-06
9744	9744	ACAP1	-2.94506	2.08469	-8.634	2.10026e-07	2.30911e-06
1357	1357	CPA1	4.25318	-3.48255	8.65915	2.10096e-07	2.30911e-06
4824	4824	NKX3-1	3.56383	1.11919	8.64299	2.1039e-07	2.31081e-06
1180	1180	CLCN1	-4.43282	-1.49598	-8.66198	2.10575e-07	2.31131e-06
92346	92346	C1orf105	6.93438	-2.25545	8.72251	2.12549e-07	2.33144e-06
1002	1002	CDH4	-1.69637	4.44805	-8.61071	2.14609e-07	2.35248e-06
9319	9319	TRIP13	-2.4951	4.76488	-8.61034	2.15764e-07	2.36357e-06
5347	5347	PLK1	-2.90152	6.24001	-8.60932	2.17397e-07	2.3799e-06
27098	27098	CLUL1	3.78936	0.0105379	8.62272	2.18012e-07	2.38505e-06
4774	4774	NFIA	3.46052	3.887	8.61181	2.19372e-07	2.39836e-06
27085	27085	MTBP	-1.99224	2.88702	-8.59361	2.2012e-07	2.40494e-06
10233	10233	LRRC23	2.48094	2.54398	8.59343	2.21014e-07	2.41313e-06
85439	85439	STON2	-2.64873	4.09159	-8.5922	2.21882e-07	2.42101e-06
10114	10114	HIPK3	2.86423	6.45706	8.5933	2.22294e-07	2.42391e-06
25915	25915	NDUFAF3	1.67741	3.81027	8.58483	2.22702e-07	2.42676e-06
51659	51659	GINS2	-2.28889	4.29468	-8.58576	2.23035e-07	2.42879e-06
387758	387758	FIBIN	7.06008	1.03024	8.69133	2.23261e-07	2.42967e-06
2719	2719	GPC3	4.16043	7.10851	8.61357	2.2355e-07	2.43122e-06
9162	9162	DGKI	6.8031	3.85819	8.67141	2.27515e-07	2.47272e-06
9820	9820	CUL7	1.86027	6.1057	8.56853	2.28066e-07	2.47708e-06
10771	10771	ZMYND11	1.45882	6.09151	8.56602	2.28739e-07	2.48277e-06
64084	64084	CLSTN2	4.76433	4.04706	8.60982	2.29683e-07	2.49138e-06
9563	9563	H6PD	2.7331	5.80356	8.56478	2.31076e-07	2.50439e-06
54386	54386	TERF2IP	1.96336	5.51003	8.55934	2.31183e-07	2.50439e-06
58189	58189	WFDC1	5.3016	1.88354	8.6177	2.31823e-07	2.50967e-06
6571	6571	SLC18A2	-4.93059	-0.150015	-8.59717	2.35369e-07	2.54639e-06
23218	23218	NBEAL2	-2.14628	5.9318	-8.54707	2.35521e-07	2.54639e-06
80155	80155	NAA15	-1.51575	6.95797	-8.53402	2.39517e-07	2.58676e-06
6609	6609	SMPD1	2.59179	3.87922	8.53801	2.39653e-07	2.58676e-06
9002	9002	F2RL3	3.81582	-1.56138	8.55716	2.39722e-07	2.58676e-06
91947	91947	ARRDC4	2.81054	2.9978	8.53702	2.40792e-07	2.59661e-06
91807	91807	MYLK3	6.06515	3.28158	8.61116	2.4111e-07	2.59734e-06
5717	5717	PSMD11	-1.61721	6.93332	-8.52905	2.41259e-07	2.59734e-06
9879	9879	DDX46	-1.68891	6.89716	-8.52792	2.41677e-07	2.59734e-06
26011	26011	TENM4	2.83444	5.29746	8.53459	2.41734e-07	2.59734e-06
389336	389336	C5orf46	5.29247	-2.6946	8.58814	2.41797e-07	2.59734e-06
9886	9886	RHOBTB1	2.59644	5.73852	8.53187	2.41799e-07	2.59734e-06
8707	8707	B3GALT2	8.23322	-1.28355	8.65338	2.45741e-07	2.63661e-06
60491	60491	NIF3L1	-1.39353	4.55591	-8.51606	2.45773e-07	2.63661e-06
3934	3934	LCN2	-4.1159	-2.66554	-8.54138	2.4763e-07	2.65355e-06
51097	51097	SCCPDH	1.70571	4.78814	8.51068	2.47764e-07	2.65355e-06
9928	9928	KIF14	-2.46368	5.01085	-8.51363	2.47831e-07	2.65355e-06
23365	23365	ARHGEF12	1.43755	7.30454	8.50607	2.49345e-07	2.66803e-06
7514	7514	XPO1	-1.35264	8.33543	-8.5056	2.49505e-07	2.66803e-06
2845	2845	GPR22	6.81884	-2.74979	8.60604	2.50037e-07	2.67199e-06
26047	26047	CNTNAP2	-2.67949	6.21792	-8.50893	2.50222e-07	2.67225e-06
8788	8788	DLK1	8.43273	5.69371	8.64299	2.51098e-07	2.67953e-06
27340	27340	UTP20	-2.44348	5.72386	-8.50405	2.51226e-07	2.67953e-06
57659	57659	ZBTB4	1.81883	6.18121	8.49909	2.52008e-07	2.68615e-06
8437	8437	RASAL1	-2.56526	1.90955	-8.49865	2.53559e-07	2.70094e-06
10146	10146	G3BP1	-1.60305	8.3156	-8.48871	2.55706e-07	2.72206e-06
375033	375033	PEAR1	4.10639	3.13557	8.5167	2.5653e-07	2.72909e-06
3116	3116	HLA-DPB2	-7.17595	0.597079	-8.59514	2.57396e-07	2.73655e-06
482	482	ATP1B2	2.32415	6.30532	8.4852	2.57851e-07	2.73962e-06
2547	2547	XRCC6	-1.35704	8.52381	-8.48087	2.58577e-07	2.74501e-06
7040	7040	TGFB1	2.15417	6.30434	8.48159	2.58852e-07	2.74501e-06
3915	3915	LAMC1	1.69172	9.20023	8.48033	2.58854e-07	2.74501e-06
144571	144571	A2M-AS1	3.05451	0.301705	8.48821	2.59559e-07	2.75072e-06
483	483	ATP1B3	-1.58957	6.25954	-8.47789	2.59733e-07	2.75082e-06
6939	6939	TCF15	-2.74494	0.873008	-8.47708	2.62269e-07	2.77434e-06
4189	4189	DNAJB9	2.83339	4.43442	8.47805	2.62289e-07	2.77434e-06
3184	3184	HNRNPD	-1.93592	8.16707	-8.46907	2.63282e-07	2.78303e-06
5970	5970	RELA	1.92831	5.75944	8.46862	2.63446e-07	2.78303e-06
9118	9118	INA	-3.1988	3.86778	-8.47947	2.63702e-07	2.78397e-06
4205	4205	MEF2A	2.77025	6.66047	8.4715	2.64503e-07	2.78952e-06
10404	10404	CPQ	2.91926	2.96205	8.47315	2.64564e-07	2.78952e-06
3833	3833	KIFC1	-2.61007	5.54924	-8.46579	2.66058e-07	2.80349e-06
57510	57510	XPO5	-1.43523	6.43399	-8.4607	2.66239e-07	2.80362e-06
11258	11258	DCTN3	2.12066	3.6511	8.45978	2.67095e-07	2.81085e-06
23401	23401	FRAT2	-2.00229	4.29107	-8.4569	2.68039e-07	2.8183e-06
55336	55336	FBXL8	4.5206	-0.750405	8.49618	2.68142e-07	2.8183e-06
84305	84305	PYM1	-1.45865	4.77775	-8.45432	2.68712e-07	2.8225e-06
3251	3251	HPRT1	-1.468	4.21858	-8.45264	2.69368e-07	2.82735e-06
9429	9429	ABCG2	-2.51409	1.3148	-8.45602	2.69515e-07	2.82735e-06
9790	9790	BMS1	-1.25676	6.88516	-8.45159	2.69759e-07	2.82813e-06
22881	22881	ANKRD6	1.48823	4.85412	8.45049	2.70214e-07	2.8311e-06
7134	7134	TNNC1	7.31036	3.84661	8.55987	2.72168e-07	2.84978e-06
84858	84858	ZNF503	7.7561	2.5432	8.55682	2.77777e-07	2.90668e-06
5427	5427	POLE2	-2.60692	2.86908	-8.42825	2.80931e-07	2.93783e-06
51652	51652	CHMP3	1.7491	5.10587	8.4104	2.86502e-07	2.9942e-06
10196	10196	PRMT3	-1.63087	4.50756	-8.40885	2.87087e-07	2.99747e-06
137835	137835	TMEM71	5.51362	-2.75105	8.47507	2.8722e-07	2.99747e-06
11260	11260	XPOT	-1.50903	7.65792	-8.4075	2.87614e-07	2.99747e-06
2244	2244	FGB	10.5225	-1.5997	8.59165	2.87756e-07	2.99747e-06
57498	57498	KIDINS220	1.41598	7.24629	8.40704	2.8779e-07	2.99747e-06
100132406	100132406	NBPF10	2.66348	3.39623	8.41194	2.87898e-07	2.99747e-06
643623	643623	LINC02523	-4.58287	-3.1401	-8.44622	2.88972e-07	3.00676e-06
51046	51046	ST8SIA3	-7.04831	0.095744	-8.51123	2.8921e-07	3.00735e-06
6523	6523	SLC5A1	6.616	-0.832918	8.49829	2.89912e-07	3.01276e-06
6646	6646	SOAT1	2.05578	3.47262	8.40191	2.90387e-07	3.01581e-06
8082	8082	SSPN	3.21462	2.95326	8.41223	2.90841e-07	3.01864e-06
220134	220134	SKA1	-2.49151	3.41666	-8.40185	2.91491e-07	3.02349e-06
1776	1776	DNASE1L3	6.10865	-2.84125	8.48026	2.91812e-07	3.02493e-06
3964	3964	LGALS8	1.99893	5.34315	8.39616	2.92742e-07	3.03268e-06
3815	3815	KIT	-1.71922	5.0085	-8.38971	2.95238e-07	3.05663e-06
10153	10153	CEBPZ	-1.67469	6.74224	-8.3868	2.96469e-07	3.06746e-06
4499	4499	MT1M	-4.32377	-3.4266	-8.42165	2.96691e-07	3.06784e-06
3624	3624	INHBA	7.53044	3.04778	8.49984	2.99265e-07	3.09252e-06
26086	26086	GPSM1	1.98048	5.93903	8.37407	3.02291e-07	3.12185e-06
54470	54470	ARMCX6	1.82059	5.20637	8.37196	3.03048e-07	3.12772e-06
81706	81706	PPP1R14C	6.64111	1.54164	8.46742	3.03505e-07	3.13049e-06
4214	4214	MAP3K1	2.03106	6.24033	8.36611	3.05896e-07	3.1532e-06
6637	6637	SNRPG	-1.52529	4.90628	-8.36474	3.061e-07	3.15334e-06
414918	414918	DENND6B	2.69662	1.49092	8.36886	3.06703e-07	3.15759e-06
8809	8809	IL18R1	4.94895	0.135672	8.41241	3.07792e-07	3.1653e-06
100996717	100996717	NOTCH2NLC	2.68035	3.79415	8.36617	3.07833e-07	3.1653e-06
4885	4885	NPTX2	-4.57566	2.9036	-8.4022	3.08029e-07	3.16535e-06
51148	51148	CERCAM	2.44356	5.4288	8.36068	3.0935e-07	3.17696e-06
6474	6474	SHOX2	6.41731	-1.33815	8.44508	3.10851e-07	3.1904e-06
60672	60672	MIIP	-1.57077	4.54526	-8.35206	3.11835e-07	3.19852e-06
4130	4130	MAP1A	3.43615	4.87247	8.36741	3.12226e-07	3.20055e-06
3434	3434	IFIT1	2.40337	3.40437	8.35179	3.13256e-07	3.20913e-06
4624	4624	MYH6	10.7848	4.29577	8.53705	3.13537e-07	3.21003e-06
1942	1942	EFNA1	3.23783	3.19674	8.35459	3.16532e-07	3.2387e-06
90362	90362	FAM110B	2.51736	3.74396	8.34148	3.18429e-07	3.2561e-06
284119	284119	CAVIN1	2.76149	7.34336	8.34247	3.19088e-07	3.26063e-06
85444	85444	LRRCC1	-1.72641	4.04604	-8.33545	3.1957e-07	3.26063e-06
728833	728833	FAM72D	-3.62538	2.85707	-8.35511	3.19582e-07	3.26063e-06
53353	53353	LRP1B	4.98136	1.79	8.3868	3.19924e-07	3.26063e-06
6997	6997	TDGF1	-6.62688	6.01057	-8.43074	3.19994e-07	3.26063e-06
414328	414328	IDNK	3.40632	-0.935444	8.34994	3.20051e-07	3.26063e-06
100129503	100129503	LOC100129503	3.09999	-0.486959	8.34387	3.20517e-07	3.26337e-06
55835	55835	CENPJ	-2.19105	4.89296	-8.33308	3.21336e-07	3.26971e-06
309	309	ANXA6	1.76315	8.24368	8.33005	3.22131e-07	3.27579e-06
201255	201255	LRRC45	-1.52434	4.64432	-8.32845	3.2277e-07	3.28028e-06
143686	143686	SESN3	2.41683	6.83555	8.33047	3.23223e-07	3.28287e-06
56900	56900	TMEM167B	1.41253	4.79067	8.32424	3.2474e-07	3.29626e-06
3609	3609	ILF3	-1.70096	9.02004	-8.31976	3.26977e-07	3.31671e-06
60685	60685	ZFAND3	1.36425	6.64974	8.31917	3.27154e-07	3.31671e-06
27043	27043	PELP1	-1.61953	6.92178	-8.31876	3.27413e-07	3.31731e-06
6510	6510	SLC1A5	-1.8092	7.45993	-8.31698	3.28392e-07	3.3252e-06
389	389	RHOC	1.78927	6.77074	8.31318	3.3021e-07	3.34156e-06
9654	9654	TTLL4	-1.45669	5.94447	-8.31242	3.30418e-07	3.34163e-06
140885	140885	SIRPA	2.0802	4.81556	8.31013	3.32084e-07	3.35643e-06
440590	440590	ZYG11A	-3.35081	0.977829	-8.32188	3.32997e-07	3.36361e-06
84705	84705	GTPBP3	-1.69858	4.81551	-8.30683	3.33227e-07	3.36389e-06
57214	57214	CEMIP	5.13005	3.43286	8.35783	3.35722e-07	3.38702e-06
60495	60495	HPSE2	5.1827	1.13151	8.35615	3.37244e-07	3.4003e-06
130749	130749	CPO	-4.7786	-2.26429	-8.34346	3.3825e-07	3.40838e-06
387103	387103	CENPW	-2.21486	3.07983	-8.29559	3.39547e-07	3.41763e-06
54857	54857	GDPD2	-4.89528	-0.571835	-8.34364	3.39675e-07	3.41763e-06
55723	55723	ASF1B	-2.78122	3.82306	-8.29884	3.4027e-07	3.41763e-06
5071	5071	PRKN	4.55608	1.16653	8.33364	3.40301e-07	3.41763e-06
54941	54941	RNF125	-3.44956	3.41627	-8.3087	3.40387e-07	3.41763e-06
22918	22918	CD93	7.42198	0.202139	8.40876	3.40404e-07	3.41763e-06
8224	8224	SYN3	-3.31907	3.06277	-8.30531	3.40917e-07	3.42071e-06
54414	54414	SIAE	2.8082	2.90232	8.29621	3.4174e-07	3.42663e-06
481	481	ATP1B1	1.87966	6.49119	8.2896	3.41919e-07	3.42663e-06
239	239	ALOX12	-5.31801	-0.157573	-8.34902	3.42605e-07	3.43142e-06
80320	80320	SP6	2.5205	3.0977	8.29051	3.43141e-07	3.43472e-06
11221	11221	DUSP10	3.96627	3.03508	8.312	3.4407e-07	3.44195e-06
24138	24138	IFIT5	1.82678	3.44338	8.27732	3.48083e-07	3.47999e-06
100506688	100506688	LOC100506688	3.51532	1.11012	8.29273	3.49103e-07	3.48809e-06
7277	7277	TUBA4A	-3.2191	4.47513	-8.28689	3.49413e-07	3.48909e-06
1264	1264	CNN1	3.87799	6.25503	8.2988	3.49805e-07	3.4909e-06
10317	10317	B3GALT5	-2.75047	4.49725	-8.27906	3.50123e-07	3.49197e-06
7707	7707	ZNF148	1.65791	5.63761	8.27065	3.51384e-07	3.50245e-06
114803	114803	MYSM1	-2.28483	6.25383	-8.2712	3.52136e-07	3.50783e-06
2222	2222	FDFT1	-2.25624	7.84753	-8.26921	3.53081e-07	3.51514e-06
57405	57405	SPC25	-2.53946	3.00482	-8.26858	3.54465e-07	3.52561e-06
100288142	100288142	NBPF20	3.54619	0.137892	8.28278	3.54558e-07	3.52561e-06
83903	83903	HASPIN	-2.93068	3.28615	-8.27073	3.55585e-07	3.53371e-06
284654	284654	RSPO1	6.10227	-0.240423	8.33954	3.58346e-07	3.55901e-06
221264	221264	AK9	2.27613	1.99836	8.25766	3.59193e-07	3.56529e-06
55632	55632	G2E3	-1.82042	5.48826	-8.25547	3.59444e-07	3.56565e-06
345557	345557	PLCXD3	8.43282	1.52198	8.3937	3.60438e-07	3.57337e-06
115004	115004	CGAS	-3.44579	1.98619	-8.26888	3.60882e-07	3.57564e-06
7512	7512	XPNPEP2	5.40779	-0.615601	8.31251	3.62778e-07	3.59228e-06
643236	643236	TMEM72	5.5426	-1.8544	8.31065	3.6572e-07	3.61926e-06
344	344	APOC2	7.10814	-1.9811	8.34097	3.71676e-07	3.676e-06
3953	3953	LEPR	3.55491	4.52752	8.24858	3.72981e-07	3.68671e-06
22976	22976	PAXIP1	-1.59766	5.2959	-8.22592	3.75281e-07	3.70724e-06
132160	132160	PPM1M	1.58418	3.14695	8.2255	3.75507e-07	3.70726e-06
4635	4635	MYL4	12.6969	1.91225	8.44291	3.76099e-07	3.7109e-06
643866	643866	CBLN3	2.73645	1.14043	8.22741	3.77724e-07	3.72326e-06
51465	51465	UBE2J1	1.43716	6.02343	8.22129	3.778e-07	3.72326e-06
55135	55135	WRAP53	-1.5087	3.97727	-8.21446	3.8165e-07	3.75897e-06
3856	3856	KRT8	1.42845	9.31023	8.20995	3.84177e-07	3.78162e-06
9656	9656	MDC1	-1.67787	6.6118	-8.20968	3.84433e-07	3.78189e-06
445	445	ASS1	1.53904	6.31513	8.20896	3.84771e-07	3.78297e-06
6839	6839	SUV39H1	-2.21968	3.3763	-8.20912	3.85675e-07	3.78961e-06
25976	25976	TIPARP	4.22242	4.39152	8.23305	3.89936e-07	3.82905e-06
11249	11249	NXPH2	3.57844	2.595	8.21858	3.90149e-07	3.82905e-06
51421	51421	AMOTL2	2.3749	6.84561	8.20126	3.90733e-07	3.83251e-06
88	88	ACTN2	7.71743	5.67597	8.32003	3.91899e-07	3.84168e-06
161882	161882	ZFPM1	1.5709	4.22793	8.19588	3.92298e-07	3.84332e-06
146862	146862	UNC45B	11.2051	2.0618	8.38928	3.9304e-07	3.84831e-06
54468	54468	MIOS	-1.40926	4.84789	-8.19218	3.94406e-07	3.85941e-06
2237	2237	FEN1	-2.54858	5.15574	-8.19305	3.96311e-07	3.87577e-06
1909	1909	EDNRA	3.70552	4.45294	8.20281	4.00883e-07	3.91817e-06
142683	142683	ITLN2	-4.31331	-0.401312	-8.21098	4.04193e-07	3.9482e-06
128954	128954	GAB4	-5.14836	-1.67447	-8.23195	4.04448e-07	3.94837e-06
643641	643641	ZNF862	2.32705	2.94982	8.17588	4.05505e-07	3.95635e-06
100532731	100532731	COMMD3-BMI1	3.29785	0.555032	8.1828	4.08264e-07	3.98093e-06
83931	83931	STK40	1.49827	6.07757	8.16383	4.11339e-07	4.00856e-06
3181	3181	HNRNPA2B1	-1.73592	9.84947	-8.16328	4.11816e-07	4.01086e-06
92162	92162	TMEM88	6.06723	1.22666	8.24336	4.12421e-07	4.0144e-06
65251	65251	ZNF649	-1.89714	4.87491	-8.16172	4.12965e-07	4.01733e-06
9173	9173	IL1RL1	5.15715	-2.66359	8.21691	4.13713e-07	4.02225e-06
170689	170689	ADAMTS15	3.05824	4.76699	8.16425	4.17298e-07	4.05473e-06
196483	196483	EEF2KMT	-1.83986	3.69515	-8.15383	4.17743e-07	4.05667e-06
56156	56156	TEX13B	-4.38852	-3.36613	-8.18982	4.18219e-07	4.05892e-06
10529	10529	NEBL	5.67046	6.06255	8.22273	4.18589e-07	4.06014e-06
26289	26289	AK5	-3.59082	1.63334	-8.16665	4.2153e-07	4.08628e-06
79966	79966	SCD5	4.29351	2.68869	8.18165	4.21879e-07	4.08727e-06
80206	80206	FHOD3	3.79097	5.75843	8.1676	4.23508e-07	4.10067e-06
84733	84733	CBX2	-1.81122	6.166	-8.1432	4.24355e-07	4.10647e-06
163486	163486	DENND1B	1.97777	3.13932	8.14243	4.25103e-07	4.11131e-06
3655	3655	ITGA6	-2.60171	7.01693	-8.14537	4.25665e-07	4.11279e-06
1316	1316	KLF6	2.46185	6.17284	8.14401	4.25752e-07	4.11279e-06
1727	1727	CYB5R3	1.32033	7.74539	8.13919	4.2663e-07	4.11888e-06
23349	23349	PHF24	5.34008	2.24854	8.19647	4.29555e-07	4.1447e-06
23038	23038	WDTC1	1.25159	6.04168	8.13108	4.318e-07	4.16394e-06
3162	3162	HMOX1	-2.65509	3.76174	-8.12481	4.39224e-07	4.23308e-06
2570	2570	GABRR2	4.60866	-1.74008	8.16155	4.39759e-07	4.23578e-06
9824	9824	ARHGAP11A	-2.4267	5.75511	-8.12064	4.40639e-07	4.24179e-06
4843	4843	NOS2	-2.87525	0.869389	-8.12464	4.40977e-07	4.24258e-06
3113	3113	HLA-DPA1	-4.88403	-2.89256	-8.16636	4.41248e-07	4.24273e-06
105370333	105370333	PCCA-DT	-2.2819	1.81087	-8.11715	4.42293e-07	4.25031e-06
56122	56122	PCDHB14	2.23708	2.36056	8.1074	4.48586e-07	4.3083e-06
146330	146330	FBXL16	-3.23126	3.69402	-8.11606	4.50115e-07	4.32048e-06
9915	9915	ARNT2	2.28265	4.31219	8.10271	4.51915e-07	4.33525e-06
1955	1955	MEGF9	2.62395	3.17057	8.10323	4.53368e-07	4.34589e-06
55771	55771	PRR11	-2.34727	6.16567	-8.1007	4.53548e-07	4.34589e-06
54681	54681	P4HTM	1.6654	3.99751	8.09415	4.56348e-07	4.36813e-06
3899	3899	AFF3	2.81575	4.31698	8.10086	4.56396e-07	4.36813e-06
55732	55732	C1orf112	-2.60587	3.05648	-8.09108	4.61546e-07	4.41488e-06
25817	25817	TAFA5	-1.71544	4.20381	-8.08443	4.6306e-07	4.42681e-06
80255	80255	SLC35F5	1.72522	5.57369	8.07864	4.67091e-07	4.46107e-06
5789	5789	PTPRD	2.2039	7.39376	8.08	4.67182e-07	4.46107e-06
2175	2175	FANCA	-2.70482	4.50899	-8.08333	4.67622e-07	4.46271e-06
8214	8214	DGCR6	2.76804	3.20968	8.08109	4.69677e-07	4.47866e-06
28513	28513	CDH19	6.53298	-2.15165	8.16796	4.69832e-07	4.47866e-06
9228	9228	DLGAP2	-5.52491	-0.553422	-8.14085	4.70109e-07	4.47872e-06
105369874	105369874	LOC105369874	6.67189	-2.5033	8.17036	4.70673e-07	4.48152e-06
84989	84989	JMJD1C-AS1	3.29851	0.426294	8.0866	4.71149e-07	4.48183e-06
10699	10699	CORIN	7.92309	1.80713	8.20043	4.71246e-07	4.48183e-06
1130	1130	LYST	4.59205	1.71966	8.11217	4.73082e-07	4.49672e-06
221981	221981	THSD7A	3.8523	2.07973	8.09371	4.73755e-07	4.50054e-06
775	775	CACNA1C	4.16266	4.10701	8.10019	4.74135e-07	4.50157e-06
80700	80700	UBXN6	1.26272	5.62059	8.06586	4.75896e-07	4.51498e-06
27253	27253	PCDH17	4.97128	2.55144	8.11771	4.76091e-07	4.51498e-06
79962	79962	DNAJC22	6.27794	0.679044	8.14825	4.7906e-07	4.54054e-06
164656	164656	TMPRSS6	7.42181	-1.69926	8.1763	4.79832e-07	4.54526e-06
10565	10565	ARFGEF1	-1.42298	7.04874	-8.05955	4.80432e-07	4.54835e-06
2791	2791	GNG11	3.28241	2.44301	8.0727	4.80852e-07	4.54973e-06
6019	6019	RLN2	-4.19589	-1.68733	-8.09042	4.81685e-07	4.55454e-06
11107	11107	PRDM5	-1.86742	3.88965	-8.05801	4.8191e-07	4.55454e-06
11198	11198	SUPT16H	-1.27821	8.24321	-8.05679	4.82396e-07	4.55655e-06
4745	4745	NELL1	5.6604	1.11822	8.12534	4.83742e-07	4.56666e-06
84079	84079	ANKRD27	-1.68457	5.4176	-8.05471	4.84063e-07	4.56708e-06
2491	2491	CENPI	-2.81893	4.0304	-8.05925	4.85707e-07	4.57999e-06
4808	4808	NHLH2	-4.0316	-0.72026	-8.07832	4.87694e-07	4.59612e-06
56181	56181	MTFR1L	2.11191	5.04114	8.04724	4.90325e-07	4.61829e-06
148281	148281	SYT6	-2.90543	3.67367	-8.0501	4.93208e-07	4.64281e-06
132720	132720	FAM241A	2.93811	2.62704	8.04938	4.94058e-07	4.64818e-06
196051	196051	PLPP4	4.19823	0.195669	8.07096	4.95972e-07	4.66354e-06
213	213	ALB	14.016	-0.246138	8.26862	4.98818e-07	4.68507e-06
29887	29887	SNX10	-2.22836	2.89656	-8.03633	4.98826e-07	4.68507e-06
8907	8907	AP1M1	1.47665	5.40332	8.0311	5.01359e-07	4.70619e-06
259266	259266	ASPM	-2.57001	6.5072	-8.03388	5.02537e-07	4.71459e-06
387104	387104	SOGA3	-3.36612	2.07933	-8.04325	5.03641e-07	4.72228e-06
80313	80313	LRRC27	1.8395	2.3902	8.02571	5.05753e-07	4.7394e-06
8292	8292	COLQ	3.95609	3.41173	8.05029	5.07337e-07	4.75156e-06
6236	6236	RRAD	9.07597	0.843933	8.17493	5.08495e-07	4.75972e-06
1393	1393	CRHBP	10.4229	-0.117888	8.19762	5.11215e-07	4.78248e-06
56915	56915	EXOSC5	-1.65483	4.01385	-8.01723	5.12004e-07	4.78717e-06
1471	1471	CST3	2.42372	5.42022	8.01748	5.14116e-07	4.80421e-06
84632	84632	AFAP1L2	2.55364	5.00783	8.01758	5.14869e-07	4.80854e-06
144455	144455	E2F7	-3.21893	3.84457	-8.02417	5.16334e-07	4.8195e-06
92211	92211	CDHR1	-5.70013	3.16978	-8.08027	5.18364e-07	4.83574e-06
64802	64802	NMNAT1	1.84116	2.56746	8.00775	5.19574e-07	4.8443e-06
114781	114781	BTBD9	1.82328	3.83653	8.00297	5.2329e-07	4.8762e-06
84135	84135	UTP15	-1.68153	4.34637	-7.9995	5.25847e-07	4.89728e-06
6400	6400	SEL1L	1.59701	6.59082	7.99704	5.27728e-07	4.9096e-06
23351	23351	KHNYN	1.29319	6.35264	7.99687	5.27761e-07	4.9096e-06
930	930	CD19	-4.38426	-3.10422	-8.03264	5.28901e-07	4.91744e-06
286467	286467	FIRRE	-1.76153	3.54057	-7.99203	5.3188e-07	4.94237e-06
5354	5354	PLP1	-4.8282	2.99174	-8.03936	5.32474e-07	4.94512e-06
84675	84675	TRIM55	9.06193	1.65151	8.14139	5.34396e-07	4.9602e-06
23258	23258	DENND5A	1.44119	6.89993	7.98453	5.37674e-07	4.98783e-06
6678	6678	SPARC	2.92233	10.3985	7.99171	5.38607e-07	4.9937e-06
101929726	101929726	MYMX	-3.86506	-1.60659	-8.00555	5.41016e-07	5.01324e-06
84332	84332	DYDC2	-4.11684	-0.634872	-8.00996	5.42035e-07	5.01911e-06
84886	84886	C1orf198	2.70022	7.28167	7.98457	5.42255e-07	5.01911e-06
283383	283383	ADGRD1	5.02362	2.31923	8.03137	5.43062e-07	5.02378e-06
55742	55742	PARVA	2.66702	5.78237	7.98183	5.44207e-07	5.03157e-06
343099	343099	CCDC18	-2.65296	3.661	-7.9808	5.44936e-07	5.0355e-06
5866	5866	RAB3IL1	1.68263	4.39546	7.97466	5.4587e-07	5.04132e-06
25929	25929	GEMIN5	-1.36112	5.85277	-7.9709	5.48802e-07	5.06559e-06
23762	23762	OSBP2	2.25275	4.16997	7.96437	5.55939e-07	5.1286e-06
81035	81035	COLEC12	3.47912	4.10444	7.97883	5.56636e-07	5.13218e-06
1295	1295	COL8A1	7.47375	3.87736	8.07469	5.59748e-07	5.15801e-06
5902	5902	RANBP1	-1.86159	6.89388	-7.95556	5.62081e-07	5.17663e-06
4691	4691	NCL	-1.50821	10.1605	-7.95313	5.63748e-07	5.18911e-06
4163	4163	MCC	1.84214	5.9771	7.95143	5.65559e-07	5.20074e-06
116135	116135	LRRC3B	-5.82333	-0.688444	-8.02554	5.65639e-07	5.20074e-06
9716	9716	AQR	-1.51417	6.56484	-7.94829	5.67889e-07	5.21632e-06
84901	84901	NFATC2IP	-1.87418	5.23525	-7.94869	5.67962e-07	5.21632e-06
55247	55247	NEIL3	-2.6188	2.18668	-7.9501	5.70475e-07	5.2365e-06
9024	9024	BRSK2	-2.07905	4.32783	-7.94122	5.74976e-07	5.27491e-06
84861	84861	KLHL22	1.61624	3.99889	7.93842	5.76483e-07	5.28581e-06
8645	8645	KCNK5	-6.61398	2.26462	-8.03235	5.77617e-07	5.29328e-06
10014	10014	HDAC5	1.52113	7.02156	7.9343	5.80019e-07	5.31236e-06
56675	56675	NRIP3	-2.40067	1.87156	-7.93497	5.82023e-07	5.32778e-06
23645	23645	PPP1R15A	2.79613	5.63897	7.93402	5.86203e-07	5.36308e-06
117854	117854	TRIM6	-2.30342	4.08262	-7.92893	5.86778e-07	5.36538e-06
2122	2122	MECOM	4.54707	2.37108	7.96687	5.87644e-07	5.37034e-06
7050	7050	TGIF1	-1.45516	5.82533	-7.92365	5.89407e-07	5.3817e-06
64839	64839	FBXL17	2.56521	3.94293	7.92785	5.89536e-07	5.3817e-06
114900	114900	C1QTNF4	-2.68466	1.39621	-7.92596	5.9228e-07	5.40107e-06
4987	4987	OPRL1	2.83565	2.34614	7.92765	5.92308e-07	5.40107e-06
114825	114825	PWWP2A	-1.31499	5.5216	-7.9193	5.93255e-07	5.40673e-06
6491	6491	STIL	-2.4958	4.51071	-7.92032	5.9574e-07	5.4264e-06
144100	144100	PLEKHA7	2.44825	5.29039	7.91893	5.96647e-07	5.43168e-06
8038	8038	ADAM12	6.94772	3.23876	8.01597	5.9971e-07	5.45657e-06
53981	53981	CPSF2	-1.52177	6.61873	-7.91036	6.01408e-07	5.46902e-06
51491	51491	NOP16	-1.88556	4.32508	-7.90971	6.02465e-07	5.47563e-06
5631	5631	PRPS1	-1.6772	5.91315	-7.89976	6.11266e-07	5.55259e-06
57185	57185	NIPAL3	1.64526	4.68587	7.89626	6.14484e-07	5.57651e-06
6528	6528	SLC5A5	-5.3959	-1.54479	-7.95904	6.14837e-07	5.57651e-06
23212	23212	RRS1	-2.16968	4.59983	-7.89725	6.14908e-07	5.57651e-06
5582	5582	PRKCG	-3.06483	2.3847	-7.90184	6.1884e-07	5.60698e-06
9133	9133	CCNB2	-2.70725	5.29152	-7.89714	6.18944e-07	5.60698e-06
1310	1310	COL19A1	5.96641	-1.72119	7.96674	6.21784e-07	5.62964e-06
3295	3295	HSD17B4	-1.65546	7.36168	-7.88776	6.2247e-07	5.63278e-06
344558	344558	SH3RF3	2.59636	3.04516	7.89161	6.23087e-07	5.63529e-06
124274	124274	GPR139	-4.3708	-1.68279	-7.92158	6.25256e-07	5.65183e-06
138255	138255	CFAP95	-5.16365	-0.14308	-7.93991	6.27086e-07	5.66528e-06
154214	154214	RNF217	1.65621	4.91052	7.87989	6.29949e-07	5.68805e-06
23649	23649	POLA2	-2.16991	3.41216	-7.8786	6.32566e-07	5.70639e-06
9469	9469	CHST3	1.80435	6.0053	7.87728	6.32668e-07	5.70639e-06
4869	4869	NPM1	-1.49045	9.82042	-7.87329	6.36162e-07	5.73272e-06
27190	27190	IL17B	4.95332	-2.46568	7.92482	6.36278e-07	5.73272e-06
2535	2535	FZD2	2.05826	6.06658	7.87215	6.38313e-07	5.74793e-06
2134	2134	EXTL1	3.17828	1.81331	7.8808	6.40627e-07	5.76564e-06
4171	4171	MCM2	-2.38058	6.60047	-7.86928	6.42824e-07	5.78228e-06
5985	5985	RFC5	-1.62049	4.11071	-7.86599	6.43354e-07	5.78391e-06
10929	10929	SRSF8	1.59966	4.69902	7.86519	6.44112e-07	5.78759e-06
113828	113828	FAM83F	-3.94773	3.92167	-7.89129	6.44942e-07	5.78916e-06
2549	2549	GAB1	2.31779	5.98556	7.86664	6.44984e-07	5.78916e-06
8793	8793	TNFRSF10D	1.99059	4.84738	7.85822	6.51736e-07	5.8466e-06
150051	150051	TIAM1-AS1	-2.71092	-0.599526	-7.86173	6.53191e-07	5.85542e-06
11259	11259	FILIP1L	10.0077	1.60654	8.02628	6.53488e-07	5.85542e-06
26284	26284	ERAL1	-1.16234	5.66137	-7.85525	6.53777e-07	5.85542e-06
6000	6000	RGS7	-3.0544	0.132179	-7.86375	6.55566e-07	5.86827e-06
51571	51571	CYRIB	-1.39241	5.98732	-7.85245	6.56605e-07	5.8744e-06
245	245	ALOX12P2	-4.49197	-0.862715	-7.89059	6.58404e-07	5.88732e-06
23057	23057	NMNAT2	-3.19428	3.34891	-7.86265	6.5882e-07	5.88787e-06
134637	134637	ADAT2	-1.94382	3.02874	-7.8497	6.6009e-07	5.89604e-06
56647	56647	BCCIP	-1.26812	6.10732	-7.84714	6.61905e-07	5.90908e-06
6261	6261	RYR1	-2.50154	4.50954	-7.85041	6.62495e-07	5.91117e-06
4145	4145	MATK	-3.55327	2.84047	-7.86319	6.64738e-07	5.928e-06
6594	6594	SMARCA1	1.49238	7.42485	7.84082	6.68373e-07	5.95587e-06
2274	2274	FHL2	3.19695	5.30048	7.85304	6.68582e-07	5.95587e-06
649	649	BMP1	3.11993	5.31791	7.8504	6.70031e-07	5.96558e-06
94120	94120	SYTL3	3.54941	-0.119842	7.8475	6.80753e-07	6.05779e-06
90410	90410	IFT20	1.80907	3.50116	7.82688	6.83096e-07	6.07416e-06
23366	23366	KIAA0895	4.45279	1.60803	7.86525	6.83325e-07	6.07416e-06
100506068	100506068	DACT3-AS1	4.84418	-2.0082	7.87363	6.84902e-07	6.08493e-06
2859	2859	GPR35	3.91492	-1.10378	7.84903	6.87081e-07	6.10102e-06
440836	440836	ODF3B	4.3767	-0.258473	7.85942	6.87468e-07	6.10118e-06
10000	10000	AKT3	1.64985	6.13811	7.8107	6.99915e-07	6.20553e-06
6461	6461	SHB	1.78463	4.79673	7.81084	6.99973e-07	6.20553e-06
3371	3371	TNC	6.0103	6.82837	7.885	7.05346e-07	6.24982e-06
9580	9580	SOX13	-2.82039	5.6612	-7.80508	7.13516e-07	6.31884e-06
93185	93185	IGSF8	-1.64526	5.65022	-7.7917	7.20525e-07	6.37751e-06
8405	8405	SPOP	1.30246	4.93366	7.78754	7.24921e-07	6.413e-06
170961	170961	ANKRD24	-2.7406	3.21127	-7.79302	7.25756e-07	6.41697e-06
80319	80319	CXXC4	2.71734	3.92066	7.79227	7.26301e-07	6.41837e-06
26996	26996	GPR160	-5.02928	2.24176	-7.8395	7.26875e-07	6.42002e-06
301	301	ANXA1	7.25675	3.00467	7.89632	7.27609e-07	6.42308e-06
816	816	CAMK2B	4.72889	0.487433	7.82804	7.3102e-07	6.44976e-06
83714	83714	NRIP2	6.35936	-1.89721	7.86608	7.36196e-07	6.49198e-06
83854	83854	ANGPTL6	4.1565	-0.326801	7.8078	7.37969e-07	6.50113e-06
54033	54033	RBM11	-3.25075	-0.30929	-7.78926	7.38017e-07	6.50113e-06
57699	57699	CPNE5	2.89062	1.21314	7.7813	7.40954e-07	6.52354e-06
23530	23530	NNT	2.35113	6.31676	7.77485	7.42215e-07	6.53117e-06
9201	9201	DCLK1	-4.79299	3.29397	-7.81846	7.43687e-07	6.54067e-06
64321	64321	SOX17	8.28573	-0.340184	7.90494	7.44833e-07	6.54727e-06
8821	8821	INPP4B	3.96437	2.81451	7.79383	7.4888e-07	6.57936e-06
220965	220965	FAM13C	3.95973	1.7452	7.7912	7.51789e-07	6.60142e-06
23397	23397	NCAPH	-2.56507	4.8685	-7.76725	7.52903e-07	6.60771e-06
7200	7200	TRH	6.9262	1.73218	7.86472	7.54155e-07	6.6152e-06
10867	10867	TSPAN9	2.40702	6.96871	7.76368	7.55501e-07	6.6235e-06
3454	3454	IFNAR1	1.52016	5.16452	7.75847	7.58011e-07	6.642e-06
8856	8856	NR1I2	-4.0672	-1.21844	-7.78169	7.657e-07	6.70583e-06
27245	27245	AHDC1	1.2462	6.33477	7.75036	7.674e-07	6.71592e-06
2941	2941	GSTA4	2.05189	3.92883	7.75093	7.68065e-07	6.71592e-06
222611	222611	ADGRF2	5.34117	-1.95874	7.81171	7.68066e-07	6.71592e-06
440829	440829	SHISA8	-3.18078	-0.859843	-7.75973	7.70857e-07	6.73678e-06
56125	56125	PCDHB11	4.3355	0.856712	7.78302	7.71595e-07	6.737e-06
102724428	102724428	LOC102724428	2.714	4.93481	7.75269	7.71694e-07	6.737e-06
1138	1138	CHRNA5	-2.75047	2.93671	-7.75195	7.73045e-07	6.74524e-06
92667	92667	MGME1	-1.46001	4.74679	-7.74296	7.76224e-07	6.76942e-06
114787	114787	GPRIN1	-2.59782	3.4454	-7.74597	7.78253e-07	6.78356e-06
27143	27143	PALD1	-1.67401	5.87386	-7.74088	7.7891e-07	6.78572e-06
84844	84844	PHF5A	-1.60108	4.8873	-7.7303	7.91579e-07	6.89247e-06
2770	2770	GNAI1	1.90651	5.99815	7.72982	7.92792e-07	6.89941e-06
375061	375061	FAM89A	3.06371	1.74015	7.73648	7.9668e-07	6.92961e-06
6445	6445	SGCG	5.05245	-1.14535	7.77837	7.99091e-07	6.94694e-06
1380	1380	CR2	-3.17295	0.768179	-7.73014	8.06582e-07	7.00839e-06
4045	4045	LSAMP	3.16998	5.33904	7.72903	8.07904e-07	7.0162e-06
3670	3670	ISL1	4.31406	1.34702	7.74733	8.14493e-07	7.06973e-06
127435	127435	PODN	3.11678	1.35483	7.72069	8.17295e-07	7.08822e-06
202151	202151	RANBP3L	4.58294	-3.22653	7.75157	8.17477e-07	7.08822e-06
105379548	105379548	LOC105379548	5.76653	-2.93335	7.78155	8.18478e-07	7.09319e-06
54863	54863	TOR4A	2.18036	4.14155	7.70919	8.19682e-07	7.09722e-06
26523	26523	AGO1	-1.55496	7.04744	-7.70749	8.19798e-07	7.09722e-06
22921	22921	MSRB2	1.77781	3.21245	7.7052	8.23036e-07	7.11832e-06
5519	5519	PPP2R1B	-1.84071	5.74153	-7.70528	8.23094e-07	7.11832e-06
64718	64718	UNKL	-1.49572	4.57583	-7.70432	8.23751e-07	7.1203e-06
83473	83473	KATNAL2	-2.37436	2.40134	-7.70403	8.27732e-07	7.15099e-06
6241	6241	RRM2	-3.06629	6.34279	-7.71125	8.28285e-07	7.15204e-06
10318	10318	TNIP1	1.99705	6.56451	7.70116	8.2889e-07	7.15354e-06
58476	58476	TP53INP2	3.02978	5.08046	7.70987	8.29363e-07	7.1539e-06
388662	388662	SLC6A17	3.18657	2.09762	7.71079	8.31268e-07	7.16661e-06
4147	4147	MATN2	2.19148	5.85066	7.69743	8.34741e-07	7.19282e-06
55600	55600	ITLN1	7.17954	-2.11249	7.80237	8.37848e-07	7.21584e-06
6660	6660	SOX5	2.79991	2.32221	7.69643	8.42756e-07	7.25435e-06
144568	144568	A2ML1	-4.63507	-0.961413	-7.73049	8.46191e-07	7.28014e-06
6541	6541	SLC7A1	-1.8984	7.06969	-7.68699	8.46799e-07	7.28159e-06
51061	51061	TXNDC11	1.46256	4.38161	7.68551	8.47966e-07	7.28785e-06
148206	148206	ZNF714	-1.79925	4.97717	-7.68531	8.48711e-07	7.29048e-06
6749	6749	SSRP1	-1.35149	7.94792	-7.68294	8.51286e-07	7.30881e-06
79366	79366	HMGN5	-2.5796	2.97077	-7.68552	8.53944e-07	7.32785e-06
55558	55558	PLXNA3	1.89071	6.01587	7.67844	8.58028e-07	7.35113e-06
23336	23336	SYNM	3.46688	4.58882	7.69486	8.58418e-07	7.35113e-06
11222	11222	MRPL3	-1.27798	6.83489	-7.67739	8.58596e-07	7.35113e-06
5111	5111	PCNA	-2.26583	6.5214	-7.67947	8.58742e-07	7.35113e-06
8544	8544	PIR	-2.32647	2.48435	-7.67975	8.58873e-07	7.35113e-06
648	648	BMI1	3.04966	3.01258	7.68534	8.61744e-07	7.37191e-06
283298	283298	OLFML1	6.72859	0.313656	7.77222	8.62716e-07	7.37642e-06
6855	6855	SYP	-3.14006	0.630216	-7.68301	8.66702e-07	7.40669e-06
79723	79723	SUV39H2	-1.82461	4.22246	-7.66733	8.72663e-07	7.45379e-06
7041	7041	TGFB1I1	3.37419	4.55817	7.67648	8.80849e-07	7.51984e-06
26272	26272	FBXO4	2.79718	0.503311	7.66354	8.86641e-07	7.56539e-06
115572	115572	TENT5B	-2.68053	4.78099	-7.66179	8.87225e-07	7.56649e-06
284071	284071	MEIOC	-2.49738	3.0522	-7.65842	8.89448e-07	7.57664e-06
4610	4610	MYCL	-3.25822	3.46454	-7.66798	8.89714e-07	7.57664e-06
4602	4602	MYB	-4.67012	0.0691051	-7.69887	8.89785e-07	7.57664e-06
100129654	100129654	TCF24	-4.73513	-2.15903	-7.6986	8.92439e-07	7.59534e-06
2637	2637	GBX2	-4.67516	0.441194	-7.69514	8.95123e-07	7.61034e-06
333	333	APLP1	1.93845	5.32409	7.65088	8.95528e-07	7.61034e-06
79443	79443	FYCO1	1.53128	6.00869	7.65018	8.95576e-07	7.61034e-06
23557	23557	SNAPIN	1.31169	3.95183	7.64972	8.96094e-07	7.61084e-06
2984	2984	GUCY2C	-4.67352	-0.316706	-7.69397	8.9668e-07	7.61192e-06
124923	124923	RSKR	-1.85131	2.84443	-7.64732	9.00164e-07	7.63759e-06
79191	79191	IRX3	5.14666	2.31745	7.70175	9.02814e-07	7.65616e-06
25926	25926	NOL11	-1.45504	6.14061	-7.6435	9.04831e-07	7.66934e-06
255231	255231	MCOLN2	-4.42709	-0.941445	-7.6816	9.05374e-07	7.67003e-06
53405	53405	CLIC5	6.63484	0.485777	7.73792	9.06313e-07	7.67407e-06
41	41	ASIC1	2.03788	4.16169	7.64039	9.1066e-07	7.70694e-06
10926	10926	DBF4	-2.23245	5.06496	-7.64035	9.12017e-07	7.71449e-06
80328	80328	ULBP2	4.24028	-3.2094	7.66497	9.22547e-07	7.79959e-06
51092	51092	SIDT2	1.5475	5.2799	7.6272	9.28031e-07	7.84195e-06
10963	10963	STIP1	-1.34106	8.05585	-7.62655	9.28842e-07	7.84415e-06
342527	342527	SMTNL2	2.93845	4.10774	7.63505	9.29236e-07	7.84415e-06
6456	6456	SH3GL2	-3.80114	0.701501	-7.64193	9.41498e-07	7.94362e-06
140679	140679	SLC32A1	-4.02925	-3.53725	-7.64525	9.43993e-07	7.96062e-06
81542	81542	TMX1	-1.32576	5.44087	-7.61445	9.46426e-07	7.97709e-06
90952	90952	ESAM	6.7726	-0.88502	7.71304	9.46962e-07	7.97755e-06
84441	84441	MAML2	2.30256	5.29188	7.61476	9.4955e-07	7.99529e-06
5372	5372	PMM1	2.0982	3.31051	7.61198	9.52025e-07	8.01112e-06
978	978	CDA	-4.8657	0.638165	-7.66	9.52394e-07	8.01112e-06
8933	8933	RTL8C	1.51552	6.45189	7.60851	9.5529e-07	8.02794e-06
3978	3978	LIG1	-1.98112	5.47234	-7.60928	9.55361e-07	8.02794e-06
148022	148022	TICAM1	2.2108	2.32876	7.6099	9.55929e-07	8.02864e-06
57124	57124	CD248	3.32813	5.16539	7.62063	9.59295e-07	8.05284e-06
285954	285954	INHBA-AS1	5.25967	-2.7501	7.66404	9.61588e-07	8.06727e-06
388677	388677	NOTCH2NLA	2.89459	2.94257	7.61215	9.61986e-07	8.06727e-06
9733	9733	SART3	-1.202	6.41798	-7.60306	9.63288e-07	8.0741e-06
159	159	ADSS2	-1.43566	6.04714	-7.60115	9.6621e-07	8.09451e-06
23543	23543	RBFOX2	1.66578	8.56824	7.5999	9.68349e-07	8.10834e-06
84960	84960	CCDC183	5.00866	2.22032	7.65043	9.72225e-07	8.13668e-06
220107	220107	DLEU7	-4.76399	-0.0560963	-7.63999	9.78521e-07	8.18349e-06
10785	10785	WDR4	-2.68048	3.41733	-7.59845	9.78803e-07	8.18349e-06
9235	9235	IL32	4.79474	1.55551	7.63855	9.8191e-07	8.20533e-06
5905	5905	RANGAP1	-1.39509	6.89787	-7.58905	9.84527e-07	8.22306e-06
4302	4302	MLLT6	1.93183	5.79379	7.5881	9.87092e-07	8.24033e-06
84216	84216	TMEM117	3.41614	2.46709	7.60242	9.8928e-07	8.25041e-06
27295	27295	PDLIM3	6.9764	4.90433	7.6899	9.89293e-07	8.25041e-06
284577	284577	LEMD1-DT	-3.56252	-0.684251	-7.59703	1.00194e-06	8.35165e-06
5136	5136	PDE1A	4.82045	-0.974071	7.62569	1.00279e-06	8.35455e-06
11332	11332	ACOT7	-2.19142	6.22182	-7.57735	1.00539e-06	8.36794e-06
284273	284273	ZADH2	1.62847	4.17885	7.57549	1.00574e-06	8.36794e-06
7125	7125	TNNC2	-3.10349	-0.418678	-7.58643	1.00591e-06	8.36794e-06
80127	80127	BBOF1	2.67531	0.749797	7.58027	1.00681e-06	8.37128e-06
388611	388611	CD164L2	-4.40093	-1.20867	-7.6112	1.00904e-06	8.38555e-06
3554	3554	IL1R1	4.38098	2.74552	7.60993	1.01026e-06	8.39155e-06
[truncated: 5,432 more rows]

## Sheet: GeneLevelDE_diff_HDR_Cardio_Ste
TABLE S1B
GeneName	FeatureID	Symbols	logFC	AveExpr	t	P.Value	adj.P.Val
1789	1789	DNMT3B	-7.18665	7.37488	-36.1705	6.42665e-16	1.06657e-11
101927721	101927721	LNCPRESS1	-9.39602	-0.904513	-29.4509	1.32434e-14	1.09894e-10
6657	6657	SOX2	-10.1913	2.97413	-27.5179	3.58297e-14	1.9821e-10
79705	79705	LRRK1	-8.50092	6.54467	-26.503	5.83811e-14	2.22133e-10
79923	79923	NANOG	-11.1795	2.35866	-26.3895	6.69235e-14	2.22133e-10
100506930	100506930	LINC00665	-5.04727	5.81125	-25.2988	1.01222e-13	2.73113e-10
2626	2626	GATA4	8.69615	4.21496	25.2045	1.20363e-13	2.73113e-10
7267	7267	TTC3	3.4217	7.62861	24.6956	1.36918e-13	2.73113e-10
84101	84101	USP44	-6.61997	3.95703	-24.6495	1.54512e-13	2.73113e-10
790952	790952	ESRG	-11.4052	5.21328	-24.7874	1.64566e-13	2.73113e-10
115207	115207	KCTD12	4.12488	7.04095	24.1724	1.88649e-13	2.8462e-10
3159	3159	HMGA1	-3.98784	9.44573	-23.8412	2.28793e-13	3.16346e-10
27022	27022	FOXD3	-9.39375	-0.835469	-23.8959	2.62774e-13	3.16346e-10
84891	84891	ZSCAN10	-11.8659	2.60732	-23.9791	2.66862e-13	3.16346e-10
4267	4267	CD99	3.60286	6.60739	22.9016	4.01666e-13	4.44403e-10
111064650	111064650	C19orf85	-7.93482	-1.63828	-22.8622	4.71155e-13	4.88706e-10
79026	79026	AHNAK	6.07583	7.08061	22.4247	5.82325e-13	5.68486e-10
100996301	100996301	FOXD3-AS1	-10.1384	0.17195	-22.5189	6.23956e-13	5.75288e-10
79805	79805	VASH2	-3.93453	6.30793	-21.8457	7.90253e-13	6.68278e-10
390992	390992	HES3	-9.7526	-0.46451	-22.0875	8.12256e-13	6.68278e-10
1282	1282	COL4A1	4.37426	9.65236	21.644	9.11561e-13	6.68278e-10
1284	1284	COL4A2	4.12253	9.74552	21.6122	9.24456e-13	6.68278e-10
114795	114795	TMEM132B	-6.29984	3.59097	-21.7144	9.2615e-13	6.68278e-10
127833	127833	SYT2	-6.41979	3.39947	-21.5226	1.05444e-12	6.71791e-10
266917	266917	D21S2088E	-10.5815	0.7762	-21.6949	1.07141e-12	6.71791e-10
4684	4684	NCAM1	5.39689	6.93281	21.4186	1.09092e-12	6.71791e-10
153163	153163	MGC32805	-7.54625	-1.78853	-21.526	1.09294e-12	6.71791e-10
29785	29785	CYP2S1	-5.33013	5.47844	-21.2864	1.18821e-12	7.0427e-10
147906	147906	DACT3	5.68874	4.3812	21.0447	1.41318e-12	8.02072e-10
5099	5099	PCDH7	5.81445	6.4401	21.0129	1.44988e-12	8.02072e-10
80212	80212	CCDC92	6.86424	2.58702	20.8404	1.68847e-12	9.03928e-10
9965	9965	FGF19	-9.92742	0.253422	-20.932	1.74689e-12	9.05983e-10
27112	27112	NALF2	-5.83031	2.61581	-20.4366	2.14866e-12	1.08058e-09
3214	3214	HOXB4	9.56125	-0.751453	20.5033	2.31618e-12	1.13057e-09
249	249	ALPL	-6.1388	5.0064	-20.1044	2.73603e-12	1.29735e-09
4015	4015	LOX	7.39086	5.11235	20.1005	2.86332e-12	1.31999e-09
22836	22836	RHOBTB3	4.10387	6.59941	19.7943	3.19476e-12	1.43298e-09
57515	57515	SERINC1	2.35713	6.98787	19.716	3.28322e-12	1.43391e-09
283120	283120	H19	9.03956	7.7502	19.8349	3.64027e-12	1.54907e-09
57502	57502	NLGN4X	-2.90275	5.69514	-19.4421	4.0171e-12	1.6667e-09
4091	4091	SMAD6	3.88484	5.69395	19.4041	4.20455e-12	1.70192e-09
79012	79012	CAMKV	-7.99782	2.52584	-19.5074	4.45466e-12	1.76023e-09
6406	6406	SEMG1	-7.41487	-1.91963	-19.301	5.07538e-12	1.95886e-09
10086	10086	HHLA1	-9.84266	3.06677	-19.2571	5.65026e-12	2.10688e-09
2118	2118	ETV4	-5.111	5.26083	-19.0308	5.72256e-12	2.10688e-09
140628	140628	GATA5	6.04036	2.66433	19.039	5.86813e-12	2.10688e-09
26509	26509	MYOF	7.23633	4.30436	19.072	5.96669e-12	2.10688e-09
2249	2249	FGF4	-8.19196	-0.921795	-18.9754	6.61343e-12	2.28659e-09
23022	23022	PALLD	5.09385	6.69562	18.736	7.12041e-12	2.41164e-09
84889	84889	SLC7A3	-6.36624	3.88064	-18.7273	7.48204e-12	2.45252e-09
132112	132112	RTP1	-6.81129	-2.13476	-18.7381	7.53666e-12	2.45252e-09
29106	29106	SCG3	-6.55777	2.63302	-18.512	8.85805e-12	2.78515e-09
100505881	100505881	MAGI2-AS3	7.19384	3.87489	18.5354	8.89449e-12	2.78515e-09
57658	57658	CALCOCO1	3.27281	5.32503	18.3151	9.33551e-12	2.86911e-09
85462	85462	FHDC1	-6.44003	2.97761	-18.3085	1.03002e-11	3.10804e-09
6935	6935	ZEB1	7.31679	2.02328	18.199	1.15453e-11	3.41841e-09
112590798	112590798	HPAT5	-9.93078	1.15044	-18.2809	1.17581e-11	3.41841e-09
389206	389206	BEND4	-7.44419	3.20373	-18.1602	1.19467e-11	3.41841e-09
3720	3720	JARID2	-3.35247	6.89417	-17.9617	1.22776e-11	3.45356e-09
64377	64377	CHST8	-7.42855	1.57972	-18.0414	1.30888e-11	3.58759e-09
25759	25759	SHC2	4.02246	4.12873	17.8891	1.31865e-11	3.58759e-09
389158	389158	PLSCR5	8.81429	-1.61829	18.0325	1.37827e-11	3.63662e-09
55879	55879	GABRQ	-6.5041	2.17707	-17.9323	1.38049e-11	3.63662e-09
2700	2700	GJA3	9.72941	1.10954	18.0264	1.42278e-11	3.68944e-09
9644	9644	SH3PXD2A	2.4371	6.44252	17.72	1.46654e-11	3.74441e-09
51083	51083	GAL	-8.11632	2.61084	-17.8602	1.54201e-11	3.87745e-09
55237	55237	VRTN	-10.8498	2.04313	-17.9005	1.6179e-11	3.99694e-09
4796	4796	TONSL	-2.53886	5.54908	-17.5813	1.63769e-11	3.99694e-09
375323	375323	LHFPL4	-10.0195	-0.322529	-17.7311	1.8073e-11	4.34694e-09
283576	283576	ZDHHC22	-8.00919	2.96614	-17.5818	1.914e-11	4.47507e-09
6586	6586	SLIT3	7.5758	6.15804	17.5635	1.9145e-11	4.47507e-09
8433	8433	UTF1	-8.4427	2.0873	-17.4595	2.13957e-11	4.86788e-09
142	142	PARP1	-2.18683	8.85787	-17.2407	2.14644e-11	4.86788e-09
22800	22800	RRAS2	-2.13947	5.97754	-17.2266	2.17054e-11	4.86788e-09
1912	1912	PHC2	3.10294	5.4011	17.1839	2.26727e-11	4.96475e-09
4436	4436	MSH2	-2.59575	7.03947	-17.1729	2.27357e-11	4.96475e-09
7042	7042	TGFB2	7.62279	5.0438	17.2928	2.38178e-11	5.1335e-09
105375014	105375014	LINC02570	-7.20016	-1.95964	-17.1884	2.55499e-11	5.43623e-09
63978	63978	PRDM14	-9.58968	0.633323	-17.2422	2.63828e-11	5.5424e-09
117156	117156	SCGB3A2	-6.4122	0.732191	-17.0991	2.67361e-11	5.54641e-09
1555	1555	CYP2B6	-7.6873	-1.56157	-17.0821	2.83181e-11	5.7468e-09
150379	150379	PNPLA5	-6.46741	-0.415673	-17.0278	2.83946e-11	5.7468e-09
146206	146206	CARMIL2	-4.67835	3.61814	-16.8339	3.13553e-11	6.25096e-09
54587	54587	MXRA8	4.13518	5.32853	16.804	3.1639e-11	6.25096e-09
51385	51385	ZNF589	-2.87346	5.31293	-16.7466	3.23445e-11	6.25359e-09
80818	80818	ZNF436	4.51862	3.68529	16.7766	3.272e-11	6.25359e-09
22795	22795	NID2	4.09651	6.77843	16.7599	3.27827e-11	6.25359e-09
7643	7643	ZNF90	-3.66917	4.30381	-16.7242	3.34164e-11	6.29628e-09
22929	22929	SEPHS1	-2.94299	7.85008	-16.696	3.37653e-11	6.29628e-09
112	112	ADCY6	3.56453	5.3365	16.6682	3.49295e-11	6.42019e-09
5150	5150	PDE7A	-2.55243	5.09451	-16.6408	3.52035e-11	6.42019e-09
347252	347252	IGFBPL1	-4.07038	4.05259	-16.6302	3.64937e-11	6.53065e-09
9902	9902	MRC2	3.44554	7.82871	16.6094	3.65962e-11	6.53065e-09
11098	11098	PRSS23	5.42945	6.04127	16.6618	3.70645e-11	6.54386e-09
3932	3932	LCK	-8.33884	1.34429	-16.7283	3.87114e-11	6.76268e-09
2982	2982	GUCY1A1	11.8451	1.76693	16.8211	3.94944e-11	6.79248e-09
84629	84629	TNRC18	3.32918	6.86108	16.5021	3.99528e-11	6.79248e-09
85508	85508	SCRT2	-6.35864	-2.33994	-16.6057	4.01098e-11	6.79248e-09
2556	2556	GABRA3	-8.64383	0.0551319	-16.6731	4.09212e-11	6.85988e-09
79971	79971	WLS	5.45185	4.95659	16.5217	4.17092e-11	6.92205e-09
5376	5376	PMP22	4.81257	3.25573	16.4509	4.33508e-11	7.03514e-09
10622	10622	POLR3G	-5.90236	4.35399	-16.478	4.39469e-11	7.03514e-09
23768	23768	FLRT2	6.04994	5.92543	16.4782	4.41633e-11	7.03514e-09
6297	6297	SALL2	-2.59089	7.45526	-16.3592	4.46184e-11	7.03514e-09
388112	388112	NANOGP8	-8.70886	-0.304916	-16.5697	4.47098e-11	7.03514e-09
1012	1012	CDH13	6.65403	4.35193	16.4827	4.4934e-11	7.03514e-09
200942	200942	KLHDC8B	3.07107	4.77181	16.3315	4.59474e-11	7.06331e-09
1288	1288	COL4A6	3.74037	6.16389	16.345	4.60138e-11	7.06331e-09
7086	7086	TKT	-3.44233	8.88641	-16.318	4.67774e-11	7.06331e-09
2914	2914	GRM4	-6.88328	2.80114	-16.4434	4.68164e-11	7.06331e-09
4172	4172	MCM3	-2.54763	7.30793	-16.2876	4.73976e-11	7.08657e-09
9603	9603	NFE2L3	-4.72354	5.14417	-16.3014	4.90655e-11	7.22185e-09
5745	5745	PTH1R	4.36826	4.26307	16.2829	4.93133e-11	7.22185e-09
1278	1278	COL1A2	5.67749	9.20436	16.3024	5.05931e-11	7.22185e-09
30008	30008	EFEMP2	4.08529	5.23733	16.242	5.06615e-11	7.22185e-09
11328	11328	FKBP9	3.32788	5.97516	16.2209	5.07021e-11	7.22185e-09
84970	84970	C1orf94	-8.60184	-0.56941	-16.4115	5.09132e-11	7.22185e-09
23034	23034	SAMD4A	3.64857	5.00322	16.1689	5.33568e-11	7.50431e-09
58516	58516	SINHCAF	-2.28486	7.2305	-16.0852	5.62553e-11	7.81713e-09
55211	55211	DPPA4	-6.27321	6.38054	-16.1968	5.6523e-11	7.81713e-09
8471	8471	IRS4	-6.35713	1.89867	-16.1393	5.95529e-11	8.16809e-09
58512	58512	DLGAP3	-4.14443	2.89431	-16.0178	6.15111e-11	8.3109e-09
168544	168544	ZNF467	6.91524	1.82613	16.1227	6.15956e-11	8.3109e-09
5480	5480	PPIC	3.07806	5.01429	15.8872	6.73095e-11	8.91711e-09
2059	2059	EPS8	3.9546	4.69285	15.8983	6.78834e-11	8.91711e-09
374946	374946	DRAXIN	-5.48484	3.20489	-15.9391	6.86806e-11	8.91711e-09
388	388	RHOB	3.64819	6.11467	15.8707	6.90282e-11	8.91711e-09
23025	23025	UNC13A	-6.06933	3.67629	-15.9454	6.9701e-11	8.91711e-09
1947	1947	EFNB1	3.29238	5.22214	15.8499	6.97858e-11	8.91711e-09
7474	7474	WNT5A	3.62845	4.38395	15.8489	7.03233e-11	8.91711e-09
118429	118429	ANTXR2	3.37513	5.06466	15.8418	7.03869e-11	8.91711e-09
27091	27091	CACNG5	-5.47864	0.5001	-15.882	7.21591e-11	9.07237e-09
9244	9244	CRLF1	-7.63967	3.25615	-15.9494	7.33288e-11	9.15011e-09
83723	83723	TLCD3B	-4.26144	2.3065	-15.8068	7.41364e-11	9.18185e-09
51566	51566	ARMCX3	2.77087	5.94963	15.7528	7.53831e-11	9.26709e-09
57126	57126	CD177	-7.4367	-1.33908	-15.8925	7.65209e-11	9.33781e-09
146691	146691	TOM1L2	3.96146	4.48901	15.727	7.88611e-11	9.55313e-09
3359	3359	HTR3A	-8.00507	-0.305069	-15.8594	8.02711e-11	9.65347e-09
11169	11169	WDHD1	-2.75879	5.48706	-15.6459	8.27953e-11	9.8854e-09
23178	23178	PASK	-3.02689	4.53589	-15.615	8.53868e-11	1.0122e-08
10459	10459	MAD2L2	-2.47621	5.7653	-15.5467	9.0151e-11	1.05222e-08
401089	401089	FOXL2NB	-6.41889	0.360095	-15.6622	9.04021e-11	1.05222e-08
57556	57556	SEMA6A	-3.36228	8.74332	-15.546	9.12846e-11	1.05222e-08
100507421	100507421	TMEM178B	-5.69572	2.79751	-15.6169	9.17461e-11	1.05222e-08
22933	22933	SIRT2	2.89481	4.35298	15.5295	9.19332e-11	1.05222e-08
7547	7547	ZIC3	-8.85779	2.10853	-15.7106	9.39609e-11	1.06806e-08
793	793	CALB1	-7.98611	1.22926	-15.6488	9.65108e-11	1.08959e-08
5460	5460	POU5F1	-13.1629	3.75707	-15.7702	9.95353e-11	1.11614e-08
3481	3481	IGF2	8.4905	8.57284	15.6156	1.01015e-10	1.12513e-08
117245	117245	PLAAT5	-6.08227	0.355011	-15.5075	1.02468e-10	1.13164e-08
83879	83879	CDCA7	-3.40096	5.16512	-15.4117	1.02963e-10	1.13164e-08
5366	5366	PMAIP1	-4.71735	4.73648	-15.4191	1.05884e-10	1.15068e-08
90488	90488	TMEM263	3.08713	5.91279	15.3721	1.06082e-10	1.15068e-08
108	108	ADCY2	-4.9693	4.52421	-15.4106	1.0755e-10	1.15902e-08
3486	3486	IGFBP3	8.25637	6.34423	15.5215	1.08988e-10	1.16695e-08
1618	1618	DAZL	-6.67375	-2.1763	-15.4376	1.11352e-10	1.17737e-08
1827	1827	RCAN1	4.57599	4.55184	15.3577	1.11381e-10	1.17737e-08
389813	389813	AJM1	4.14416	3.1706	15.3303	1.12723e-10	1.17859e-08
8754	8754	ADAM9	3.42909	6.7559	15.3094	1.12917e-10	1.17859e-08
5064	5064	PALM	2.86288	5.85226	15.2878	1.14061e-10	1.18309e-08
2335	2335	FN1	4.53318	10.8232	15.3015	1.16992e-10	1.20596e-08
647166	647166	C13orf42	-8.17087	-0.868111	-15.4099	1.20079e-10	1.23015e-08
89872	89872	AQP10	9.14815	-0.868747	15.3881	1.2624e-10	1.28533e-08
4494	4494	MT1F	-7.1573	0.613052	-15.2075	1.39284e-10	1.40948e-08
220108	220108	FAM124A	-6.01521	3.60541	-15.1448	1.41664e-10	1.42488e-08
8325	8325	FZD8	3.86095	5.29074	15.0519	1.43988e-10	1.43954e-08
10129	10129	FRY	3.82754	4.65302	15.0248	1.4748e-10	1.45952e-08
1289	1289	COL5A1	6.01545	8.49678	15.0986	1.47746e-10	1.45952e-08
1911	1911	PHC1	-2.96085	8.35118	-14.9628	1.53472e-10	1.50711e-08
8641	8641	PCDHGB4	3.2232	4.85806	14.9508	1.5581e-10	1.51659e-08
101928991	101928991	CCDC92B	-5.32461	1.91416	-15.0111	1.56265e-10	1.51659e-08
57597	57597	BAHCC1	4.26451	4.31119	14.9674	1.57271e-10	1.51748e-08
128077	128077	LIX1L	5.644	3.39173	15.0034	1.59109e-10	1.51881e-08
4052	4052	LTBP1	3.06828	8.06382	14.9244	1.59239e-10	1.51881e-08
222663	222663	SCUBE3	3.69378	4.16475	14.9105	1.63272e-10	1.54837e-08
100128893	100128893	GATA6-AS1	7.70317	-0.988777	15.031	1.66625e-10	1.5667e-08
58190	58190	CTDSP1	2.44174	5.07285	14.8643	1.67092e-10	1.5667e-08
5351	5351	PLOD1	2.57569	7.86522	14.8455	1.70214e-10	1.58701e-08
5054	5054	SERPINE1	4.98953	5.00503	14.886	1.73356e-10	1.60727e-08
255928	255928	SYT14	-5.29962	1.791	-14.8692	1.77889e-10	1.64014e-08
5456	5456	POU3F4	-5.58006	-2.69535	-14.8439	1.83875e-10	1.68352e-08
100505817	100505817	LINC02582	-9.46547	0.090703	-14.9796	1.84624e-10	1.68352e-08
9573	9573	GDF3	-8.42133	0.153819	-14.9332	1.86615e-10	1.68504e-08
57486	57486	NLN	-2.42797	7.00614	-14.7437	1.86821e-10	1.68504e-08
80854	80854	SETD7	3.31576	5.32049	14.723	1.92674e-10	1.71443e-08
8519	8519	IFITM1	-3.13856	6.1203	-14.7172	1.93112e-10	1.71443e-08
26108	26108	PYGO1	4.43829	2.50579	14.7503	1.93178e-10	1.71443e-08
9464	9464	HAND2	12.2631	1.62662	14.9687	2.00468e-10	1.76966e-08
23414	23414	ZFPM2	6.83906	2.45425	14.7899	2.02043e-10	1.77413e-08
824	824	CAPN2	2.60928	6.73025	14.64	2.06115e-10	1.79947e-08
81606	81606	LBH	2.65655	7.00448	14.6354	2.07098e-10	1.79947e-08
57158	57158	JPH2	6.36243	4.11797	14.7192	2.12206e-10	1.8221e-08
10396	10396	ATP8A1	-3.21974	3.70586	-14.6146	2.1283e-10	1.8221e-08
4678	4678	NASP	-2.47426	8.28455	-14.6037	2.12996e-10	1.8221e-08
90668	90668	CARMIL3	-5.06399	1.62047	-14.6244	2.21645e-10	1.88637e-08
399959	399959	MIR100HG	6.3568	3.39987	14.6664	2.2288e-10	1.8872e-08
10133	10133	OPTN	2.92226	5.30618	14.5479	2.25527e-10	1.88917e-08
2562	2562	GABRB3	-4.4305	5.5608	-14.5815	2.26148e-10	1.88917e-08
27287	27287	VENTX	-6.59188	1.47162	-14.657	2.26723e-10	1.88917e-08
7145	7145	TNS1	3.78816	6.42541	14.5557	2.27666e-10	1.88917e-08
1000	1000	CDH2	4.00513	8.20997	14.5501	2.30124e-10	1.90007e-08
89822	89822	KCNK17	-7.02539	-1.66046	-14.6247	2.3725e-10	1.94921e-08
493	493	ATP2B4	3.3239	7.77489	14.4627	2.4602e-10	1.99865e-08
1663	1663	DDX11	-3.11755	5.41706	-14.4571	2.46419e-10	1.99865e-08
1674	1674	DES	5.8078	5.99945	14.5336	2.47642e-10	1.99865e-08
10268	10268	RAMP3	-5.79867	-2.62631	-14.5239	2.4984e-10	1.99865e-08
81603	81603	TRIM8	2.23526	5.90047	14.4273	2.51119e-10	1.99865e-08
54453	54453	RIN2	5.34457	3.40954	14.4986	2.51868e-10	1.99865e-08
104472717	104472717	LINC01224	-4.42208	2.76631	-14.4622	2.52997e-10	1.99865e-08
784	784	CACNB3	3.99499	3.85364	14.4462	2.53777e-10	1.99865e-08
7078	7078	TIMP3	5.51433	5.3593	14.4955	2.54106e-10	1.99865e-08
55068	55068	ENOX1	4.21585	2.48974	14.444	2.5585e-10	2.00287e-08
100507127	100507127	LINC00707	-6.73533	-0.228385	-14.5231	2.58432e-10	2.01359e-08
23428	23428	SLC7A8	-3.53052	6.31102	-14.3847	2.66036e-10	2.05581e-08
79960	79960	JADE1	-2.31057	6.54527	-14.3658	2.66329e-10	2.05581e-08
23225	23225	NUP210	-2.95341	6.40706	-14.3632	2.68722e-10	2.06468e-08
54790	54790	TET2	3.24698	4.34358	14.362	2.70295e-10	2.0672e-08
8717	8717	TRADD	5.62876	-0.135857	14.4046	2.78059e-10	2.11682e-08
2947	2947	GSTM3	3.73296	3.38181	14.3312	2.81219e-10	2.1311e-08
79570	79570	NKAIN1	-3.65622	4.70841	-14.3029	2.88392e-10	2.17552e-08
140609	140609	NEK7	3.49126	5.59089	14.2832	2.92807e-10	2.19883e-08
5654	5654	HTRA1	4.67162	5.62525	14.2918	2.99839e-10	2.23087e-08
2558	2558	GABRA5	-5.05949	2.21627	-14.3041	3.00107e-10	2.23087e-08
25999	25999	CLIP3	2.82816	5.44649	14.2423	3.01106e-10	2.23087e-08
64180	64180	DPEP3	-7.50641	-0.869642	-14.3717	3.06363e-10	2.25973e-08
102216342	102216342	LINC01108	-8.12189	0.530448	-14.3751	3.11703e-10	2.28895e-08
1287	1287	COL4A5	3.40451	6.70084	14.2053	3.14945e-10	2.30256e-08
6948	6948	TCN2	-2.43211	4.35794	-14.1859	3.16602e-10	2.30453e-08
2331	2331	FMOD	7.22938	3.25555	14.3147	3.20439e-10	2.32227e-08
7546	7546	ZIC2	-10.0275	2.22706	-14.3933	3.24558e-10	2.33435e-08
55083	55083	KIF26B	6.75841	5.12169	14.2831	3.24919e-10	2.33435e-08
943	943	TNFRSF8	-6.23384	2.97184	-14.2149	3.40527e-10	2.43594e-08
3913	3913	LAMB2	2.79089	7.93539	14.0961	3.46434e-10	2.46757e-08
94240	94240	EPSTI1	5.62157	1.64731	14.1358	3.59633e-10	2.54229e-08
3488	3488	IGFBP5	6.98368	6.16671	14.1817	3.61008e-10	2.54229e-08
100129520	100129520	TEX13C	-5.53404	-2.94654	-14.1272	3.61521e-10	2.54229e-08
102724560	102724560	LOC102724560	-2.43519	7.75113	-14.0342	3.66589e-10	2.56705e-08
105379242	105379242	LOC105379242	7.85248	-1.62318	14.1814	3.71958e-10	2.58678e-08
1379	1379	CR1L	-7.25954	-1.761	-14.159	3.72524e-10	2.58678e-08
3070	3070	HELLS	-4.19892	5.34098	-14.0462	3.74493e-10	2.58962e-08
1129	1129	CHRM2	9.61811	2.74549	14.2189	3.79056e-10	2.6103e-08
8870	8870	IER3	4.73607	4.57497	14.046	3.80747e-10	2.6111e-08
285401	285401	LINC00698	-6.81588	-1.94299	-14.1043	3.86723e-10	2.64118e-08
745	745	MYRF	4.52444	6.60617	14.0165	3.89226e-10	2.64737e-08
390010	390010	NKX1-2	-8.61373	-0.162245	-14.1509	3.92639e-10	2.65969e-08
2824	2824	GPM6B	-2.547	5.49492	-13.9361	4.03685e-10	2.7234e-08
1404	1404	HAPLN1	5.00809	4.62165	13.9498	4.2191e-10	2.83482e-08
10606	10606	PAICS	-2.14425	8.35122	-13.865	4.31635e-10	2.88847e-08
1277	1277	COL1A1	5.99644	10.1225	13.9464	4.38056e-10	2.90193e-08
219654	219654	ZCCHC24	2.62375	5.91083	13.8534	4.38075e-10	2.90193e-08
395	395	ARHGAP6	4.46228	3.18985	13.8915	4.38892e-10	2.90193e-08
100631378	100631378	WDR87BP	-5.79891	-2.69392	-13.914	4.49036e-10	2.93173e-08
23705	23705	CADM1	3.17324	6.59547	13.8343	4.49726e-10	2.93173e-08
4522	4522	MTHFD1	-2.35647	6.49253	-13.8242	4.49838e-10	2.93173e-08
5362	5362	PLXNA2	4.01456	5.10942	13.8486	4.51932e-10	2.93173e-08
7431	7431	VIM	4.19755	9.16013	13.8531	4.52231e-10	2.93173e-08
80243	80243	PREX2	-6.40838	3.77446	-13.9196	4.56333e-10	2.94681e-08
79075	79075	DSCC1	-3.67048	3.61364	-13.8151	4.63006e-10	2.97831e-08
8829	8829	NRP1	5.20865	5.56836	13.8533	4.66909e-10	2.99182e-08
138050	138050	HGSNAT	3.06586	4.44773	13.7636	4.8133e-10	3.07237e-08
2849	2849	GPR26	-6.12306	-2.20283	-13.8425	4.87268e-10	3.09835e-08
51129	51129	ANGPTL4	6.25148	2.81296	13.8287	4.96196e-10	3.14171e-08
10486	10486	CAP2	3.55697	5.6306	13.7384	4.98107e-10	3.14171e-08
145483	145483	FAM161B	3.7878	1.32258	13.7406	4.99766e-10	3.14171e-08
3572	3572	IL6ST	5.34957	6.66597	13.7759	5.06342e-10	3.17104e-08
51804	51804	SIX4	-2.92036	4.58429	-13.6958	5.13591e-10	3.20434e-08
55127	55127	HEATR1	-2.24213	6.57462	-13.6831	5.16737e-10	3.2119e-08
7126	7126	TNFAIP1	2.44555	5.87112	13.6755	5.21334e-10	3.22838e-08
1756	1756	DMD	3.47715	5.67414	13.668	5.33203e-10	3.2896e-08
29118	29118	DDX25	-3.45857	3.04687	-13.6206	5.58771e-10	3.43458e-08
7481	7481	WNT11	6.45537	2.44285	13.6927	5.71793e-10	3.47882e-08
196475	196475	RMST	-7.38368	-0.106705	-13.7252	5.71906e-10	3.47882e-08
8110	8110	DPF3	5.16101	3.12458	13.646	5.72257e-10	3.47882e-08
148398	148398	SAMD11	6.19214	2.51035	13.6618	5.84129e-10	3.53803e-08
1414	1414	CRYBB1	-6.84274	-1.56017	-13.6619	5.97683e-10	3.60697e-08
2177	2177	FANCD2	-2.98645	5.27371	-13.5192	6.13072e-10	3.68643e-08
100132916	100132916	SHISAL2B	-7.35647	-1.18173	-13.6372	6.23637e-10	3.73642e-08
11143	11143	KAT7	-2.58668	7.13389	-13.4893	6.28703e-10	3.75322e-08
25960	25960	ADGRA2	6.2018	6.37747	13.5561	6.49386e-10	3.8628e-08
4782	4782	NFIC	3.49169	5.13034	13.4509	6.62772e-10	3.92242e-08
2355	2355	FOSL2	4.40817	4.96157	13.4729	6.64136e-10	3.92242e-08
1113	1113	CHGA	-8.09358	0.0848878	-13.5933	6.67973e-10	3.93109e-08
54069	54069	MIS18A	-2.63358	4.02171	-13.4035	6.85768e-10	4.01991e-08
9500	9500	MAGED1	2.08432	8.31874	13.3967	6.8791e-10	4.01991e-08
5471	5471	PPAT	-2.34378	5.50879	-13.3933	6.91154e-10	4.0247e-08
55733	55733	HHAT	4.73971	1.21945	13.4373	6.95618e-10	4.03653e-08
8823	8823	FGF16	-6.90833	-1.78227	-13.5075	6.99145e-10	4.04286e-08
51646	51646	YPEL5	2.09435	5.45339	13.3681	7.08105e-10	4.08045e-08
10157	10157	AASS	-3.67664	6.98384	-13.3693	7.22747e-10	4.13631e-08
5156	5156	PDGFRA	4.22643	4.89294	13.3837	7.22783e-10	4.13631e-08
7168	7168	TPM1	4.1519	9.72639	13.3644	7.35498e-10	4.19461e-08
392617	392617	ELFN1	2.78957	4.73304	13.3293	7.40582e-10	4.20465e-08
347733	347733	TUBB2B	-3.34193	7.91232	-13.3343	7.43455e-10	4.20465e-08
3213	3213	HOXB3	9.74075	0.00807041	13.5351	7.44858e-10	4.20465e-08
5522	5522	PPP2R2C	-4.29447	2.9165	-13.3394	7.57513e-10	4.26159e-08
9645	9645	MICAL2	6.65088	6.02508	13.3906	7.79533e-10	4.37065e-08
23412	23412	COMMD3	4.84528	1.30237	13.3219	7.84588e-10	4.38418e-08
80031	80031	SEMA6D	5.28708	4.00556	13.3151	8.01925e-10	4.46602e-08
162494	162494	RHBDL3	-7.29798	0.0848791	-13.3743	8.10747e-10	4.50005e-08
57484	57484	RNF150	3.11556	5.58583	13.2279	8.25083e-10	4.56436e-08
9839	9839	ZEB2	7.27125	3.29917	13.3432	8.36016e-10	4.59833e-08
23613	23613	ZMYND8	-2.10501	7.22315	-13.2036	8.37176e-10	4.59833e-08
5239	5239	PGM5	8.25379	1.45573	13.3715	8.39537e-10	4.59833e-08
55852	55852	TEX2	2.15294	5.79604	13.172	8.64932e-10	4.72184e-08
6418	6418	SET	-1.89847	9.37183	-13.1589	8.75805e-10	4.76553e-08
6840	6840	SVIL	2.59996	7.333	13.1582	8.80068e-10	4.77307e-08
64784	64784	CRTC3	2.6565	4.96946	13.1531	8.85138e-10	4.78493e-08
3490	3490	IGFBP7	8.52377	4.26501	13.3132	8.98635e-10	4.84213e-08
169611	169611	OLFML2A	3.37529	6.04362	13.1386	9.08587e-10	4.8799e-08
55690	55690	PACS1	2.60338	7.38586	13.1209	9.14441e-10	4.8955e-08
7374	7374	UNG	-2.61785	6.22462	-13.1045	9.30155e-10	4.94602e-08
25897	25897	RNF19A	2.34464	4.75729	13.1002	9.32124e-10	4.94602e-08
100874041	100874041	MACC1-AS1	-5.45367	-2.79289	-13.1722	9.33434e-10	4.94602e-08
50487	50487	PLA2G3	-8.36976	1.08444	-13.2686	9.35799e-10	4.94602e-08
10395	10395	DLC1	4.64951	5.10782	13.1015	9.76953e-10	5.13302e-08
548596	548596	CKMT1A	-6.1504	2.11713	-13.1516	9.77364e-10	5.13302e-08
4495	4495	MT1G	-10.0306	0.762213	-13.2637	9.88612e-10	5.17571e-08
23158	23158	TBC1D9	7.16321	2.99072	13.1578	1.00671e-09	5.25389e-08
205860	205860	TRIML2	-8.38269	1.07791	-13.1646	1.04143e-09	5.41563e-08
27086	27086	FOXP1	2.22098	4.57469	12.9881	1.04594e-09	5.41563e-08
11067	11067	DEPP1	5.63038	1.118	13.0664	1.04749e-09	5.41563e-08
3111	3111	HLA-DOA	-6.6159	1.98675	-13.0886	1.0604e-09	5.46534e-08
708	708	C1QBP	-1.95997	7.00436	-12.958	1.07798e-09	5.5353e-08
251	251	ALPG	-5.84163	-2.60544	-13.0436	1.08064e-09	5.5353e-08
54621	54621	VSIG10	-3.28912	4.88595	-12.9627	1.08792e-09	5.55542e-08
167127	167127	UGT3A2	-3.66835	2.87431	-12.9624	1.09727e-09	5.58596e-08
131873	131873	COL6A6	8.07368	0.339363	13.0909	1.11242e-09	5.64578e-08
113675	113675	SDSL	4.15018	0.860509	12.9275	1.1524e-09	5.83087e-08
107985770	107985770	LOC107985770	8.74044	-1.13334	13.0713	1.15975e-09	5.84757e-08
875	875	CBS	-3.42138	4.53618	-12.8988	1.1659e-09	5.84757e-08
51296	51296	SLC15A3	-4.49335	1.7725	-12.926	1.16627e-09	5.84757e-08
1901	1901	S1PR1	5.76485	3.1185	12.96	1.17548e-09	5.8754e-08
51555	51555	PEX5L	-7.51848	-0.0362549	-13.0168	1.1789e-09	5.8754e-08
3685	3685	ITGAV	3.73092	7.91915	12.8761	1.20237e-09	5.97443e-08
10079	10079	ATP9A	2.58826	5.30326	12.848	1.21369e-09	6.01268e-08
23135	23135	KDM6B	4.23533	5.58252	12.871	1.22555e-09	6.05336e-08
9718	9718	ECE2	-6.21317	-2.27374	-12.9275	1.23565e-09	6.08513e-08
342865	342865	VSTM2B	-7.37481	-0.982607	-12.9621	1.24181e-09	6.09735e-08
25939	25939	SAMHD1	-2.36844	4.86217	-12.8072	1.26444e-09	6.19015e-08
4017	4017	LOXL2	2.64196	7.28628	12.7964	1.28198e-09	6.24343e-08
51313	51313	GASK1B	10.272	0.371978	13.0073	1.2963e-09	6.24343e-08
23568	23568	ARL2BP	2.06665	5.1585	12.7819	1.29641e-09	6.24343e-08
9631	9631	NUP155	-1.95743	6.32342	-12.7815	1.29646e-09	6.24343e-08
5058	5058	PAK1	-2.31657	7.14409	-12.783	1.29654e-09	6.24343e-08
23097	23097	CDK19	2.54775	4.68548	12.7838	1.29789e-09	6.24343e-08
112937	112937	GLB1L3	-5.76358	1.97222	-12.8511	1.31703e-09	6.31157e-08
471	471	ATIC	-2.08206	6.65057	-12.7651	1.31966e-09	6.31157e-08
2895	2895	GRID2	-6.62936	2.94509	-12.8669	1.33631e-09	6.37281e-08
9847	9847	C2CD5	-1.99343	5.62366	-12.7459	1.34624e-09	6.39321e-08
1159	1159	CKMT1B	-6.06722	2.52992	-12.8353	1.35379e-09	6.39321e-08
654254	654254	ZNF732	-3.69539	2.59544	-12.7612	1.35542e-09	6.39321e-08
1397	1397	CRIP2	4.21586	5.16404	12.7722	1.35883e-09	6.39321e-08
80119	80119	PIF1	-4.38963	3.8293	-12.7764	1.35985e-09	6.39321e-08
151887	151887	CCDC80	5.12372	6.31672	12.7571	1.42167e-09	6.66499e-08
10965	10965	ACOT2	2.97891	4.10543	12.6925	1.43664e-09	6.71617e-08
788	788	SLC25A20	2.38925	3.75974	12.6833	1.44121e-09	6.71862e-08
5164	5164	PDK2	2.94254	5.06933	12.6835	1.44962e-09	6.72429e-08
7447	7447	VSNL1	-6.22992	4.20482	-12.7752	1.45053e-09	6.72429e-08
100652911	100652911	LINC01838	-5.07313	-2.88287	-12.7273	1.46457e-09	6.77047e-08
340168	340168	DPPA5	-5.05783	-3.08794	-12.7164	1.48079e-09	6.81509e-08
126549	126549	ANKLE1	-3.66179	2.0185	-12.6757	1.48243e-09	6.81509e-08
51191	51191	HERC5	-4.16966	2.3592	-12.6492	1.5456e-09	7.08583e-08
7675	7675	ZNF121	-2.2305	5.99086	-12.6107	1.55501e-09	7.10934e-08
3620	3620	IDO1	-9.21428	0.44131	-12.7999	1.56228e-09	7.12298e-08
5998	5998	RGS3	3.10124	5.55465	12.5925	1.6008e-09	7.27857e-08
221477	221477	C6orf89	2.10855	5.79939	12.5688	1.62508e-09	7.36747e-08
25769	25769	SLC24A2	-6.88729	0.438401	-12.6876	1.62922e-09	7.36747e-08
6910	6910	TBX5	7.45912	1.23803	12.6981	1.64375e-09	7.41297e-08
7022	7022	TFAP2C	-7.70986	0.367163	-12.6937	1.66563e-09	7.49127e-08
58157	58157	NGB	-5.50158	-2.67099	-12.6063	1.69045e-09	7.58237e-08
284207	284207	METRNL	2.02109	4.38444	12.5168	1.71736e-09	7.68229e-08
346689	346689	KLRG2	-6.54813	1.23983	-12.6121	1.74432e-09	7.78191e-08
92999	92999	ZBTB47	3.24689	4.13032	12.5121	1.74902e-09	7.78195e-08
83878	83878	USHBP1	-5.28108	0.91965	-12.5603	1.7617e-09	7.81744e-08
23620	23620	NTSR2	-5.9588	-2.24601	-12.5652	1.79534e-09	7.94545e-08
5797	5797	PTPRM	3.1114	5.38131	12.473	1.81946e-09	8.03077e-08
157638	157638	LRATD2	2.4042	7.04704	12.4603	1.82843e-09	8.04897e-08
874	874	CBR3	-5.88396	-0.462935	-12.5365	1.84648e-09	8.08931e-08
558	558	AXL	2.20226	5.92961	12.4495	1.84734e-09	8.08931e-08
57540	57540	DISP3	-4.78925	0.963094	-12.4912	1.8656e-09	8.14777e-08
80816	80816	ASXL3	4.12071	2.86598	12.4673	1.87458e-09	8.16551e-08
115361	115361	GBP4	7.90558	1.43067	12.5617	1.92985e-09	8.36574e-08
10513	10513	APPBP2	1.96755	5.43246	12.4077	1.93063e-09	8.36574e-08
56154	56154	TEX15	-4.75414	2.95298	-12.4483	1.95142e-09	8.41305e-08
151871	151871	DPPA2	-7.4653	0.339972	-12.5371	1.95201e-09	8.41305e-08
129293	129293	TRABD2A	-4.93288	0.881804	-12.4505	1.95844e-09	8.41305e-08
25805	25805	BAMBI	3.27052	6.49669	12.4035	1.96662e-09	8.41305e-08
11099	11099	PTPN21	2.6437	5.14204	12.3937	1.96864e-09	8.41305e-08
6337	6337	SCNN1A	-9.03451	2.22161	-12.5726	1.97784e-09	8.41305e-08
1009	1009	CDH11	5.26125	6.5682	12.4518	1.97804e-09	8.41305e-08
92235	92235	STYXL2	6.98794	1.97315	12.5073	1.98211e-09	8.41305e-08
55504	55504	TNFRSF19	7.65151	2.68058	12.5157	2.01021e-09	8.51056e-08
128553	128553	TSHZ2	5.82343	1.25353	12.4475	2.0274e-09	8.56149e-08
5818	5818	NECTIN1	-2.50126	6.89221	-12.3599	2.0392e-09	8.58947e-08
1463	1463	NCAN	-5.87362	0.809002	-12.4235	2.0842e-09	8.75679e-08
2934	2934	GSN	2.84264	7.32547	12.3385	2.09488e-09	8.77944e-08
23150	23150	FRMD4B	3.43448	4.95856	12.3217	2.15588e-09	9.01232e-08
120071	120071	LARGE2	-5.8424	3.61951	-12.3781	2.18675e-09	9.11841e-08
7368	7368	UGT8	-7.61161	2.13907	-12.431	2.19893e-09	9.14622e-08
256646	256646	NUTM1	-5.3923	-2.75963	-12.3378	2.24789e-09	9.32648e-08
7052	7052	TGM2	6.28693	4.69855	12.3634	2.25782e-09	9.34147e-08
6949	6949	TCOF1	-2.24029	7.43787	-12.2617	2.26434e-09	9.34147e-08
84962	84962	AJUBA	3.03919	5.04847	12.268	2.26839e-09	9.34147e-08
642559	642559	POU5F1P3	-4.72868	-3.37476	-12.2974	2.29562e-09	9.43021e-08
106660610	106660610	MIR5689HG	-5.84173	-2.52445	-12.3273	2.31047e-09	9.46777e-08
26040	26040	SETBP1	2.16386	4.72303	12.2087	2.3982e-09	9.80309e-08
55789	55789	DEPDC1B	-3.24364	3.76741	-12.2077	2.4317e-09	9.9156e-08
54596	54596	L1TD1	-7.51329	6.20532	-12.3272	2.45259e-09	9.97627e-08
164312	164312	LRRN4	5.66006	4.54143	12.2579	2.47572e-09	1.00457e-07
7135	7135	TNNI1	10.3474	4.0682	12.3955	2.48538e-09	1.00603e-07
10370	10370	CITED2	2.90433	6.5842	12.1778	2.49827e-09	1.00879e-07
54831	54831	BEST2	-6.11907	-1.89359	-12.2573	2.51871e-09	1.01458e-07
84687	84687	PPP1R9B	2.63634	5.72739	12.1643	2.52669e-09	1.01533e-07
728464	728464	METTL24	5.09234	0.72375	12.2066	2.56657e-09	1.02886e-07
11040	11040	PIM2	-4.81653	5.04507	-12.1854	2.60224e-09	1.03902e-07
8642	8642	DCHS1	2.74105	6.94528	12.1378	2.60442e-09	1.03902e-07
80178	80178	TEDC2	-2.63909	3.95412	-12.1339	2.6126e-09	1.03978e-07
9873	9873	FCHSD2	2.31254	5.12941	12.1199	2.6456e-09	1.05039e-07
8708	8708	B3GALT1	-2.57012	3.2535	-12.1186	2.65489e-09	1.05076e-07
155	155	ADRB3	6.09909	-0.127407	12.207	2.65918e-09	1.05076e-07
94039	94039	ZNF101	-2.94683	3.50081	-12.1162	2.67466e-09	1.05436e-07
4616	4616	GADD45B	3.9613	4.42516	12.1249	2.70844e-09	1.06515e-07
358	358	AQP1	10.4107	3.5485	12.3074	2.73957e-09	1.07484e-07
1464	1464	CSPG4	2.71576	5.90969	12.0868	2.75393e-09	1.07793e-07
2247	2247	FGF2	-3.77041	4.27566	-12.101	2.76649e-09	1.0803e-07
91851	91851	CHRDL1	-6.0701	2.38941	-12.1567	2.8072e-09	1.09362e-07
2200	2200	FBN1	6.81883	6.61027	12.168	2.84842e-09	1.10708e-07
10398	10398	MYL9	4.46039	7.73746	12.0881	2.86264e-09	1.11001e-07
153469	153469	JAKMIP2-AS1	-6.3065	-1.03818	-12.1364	2.8953e-09	1.12006e-07
9910	9910	RABGAP1L	-2.29704	5.64377	-12.0354	2.90382e-09	1.12074e-07
6875	6875	TAF4B	-3.76001	3.4292	-12.0474	2.93454e-09	1.12997e-07
10164	10164	CHST4	-6.2445	0.466443	-12.1029	2.9975e-09	1.15077e-07
57568	57568	SIPA1L2	3.6447	7.42254	12.0241	3.00244e-09	1.15077e-07
23105	23105	FSTL4	-5.64282	0.879134	-12.0678	3.04885e-09	1.16587e-07
55824	55824	PAG1	5.48228	3.26007	12.0569	3.06818e-09	1.17056e-07
2581	2581	GALC	1.82145	5.40194	11.975	3.09894e-09	1.17856e-07
10957	10957	PNRC1	2.92151	5.30357	11.9814	3.10334e-09	1.17856e-07
27199	27199	OXGR1	-4.67816	-3.28176	-12.0111	3.13929e-09	1.18949e-07
10036	10036	CHAF1A	-2.85246	5.74929	-11.9648	3.15813e-09	1.1939e-07
1306	1306	COL15A1	5.76408	2.1208	12.0361	3.17171e-09	1.19532e-07
64386	64386	MMP25	-8.83477	1.63175	-12.1307	3.17628e-09	1.19532e-07
10360	10360	NPM3	-2.04834	5.27041	-11.9497	3.18959e-09	1.19761e-07
10150	10150	MBNL2	6.57271	2.99821	12.0362	3.26586e-09	1.22348e-07
1075	1075	CTSC	-3.12673	6.69133	-11.9293	3.29962e-09	1.23334e-07
400506	400506	KNOP1	-2.15623	6.05081	-11.9172	3.30862e-09	1.23393e-07
102724593	102724593	LOC102724593	4.97641	1.4607	11.9657	3.33512e-09	1.23932e-07
7003	7003	TEAD1	1.55017	7.39692	11.908	3.338e-09	1.23932e-07
6604	6604	SMARCD3	4.37009	4.77316	11.9421	3.35632e-09	1.24334e-07
3856	3856	KRT8	1.95387	9.31023	11.9006	3.36762e-09	1.24474e-07
4925	4925	NUCB2	1.74805	5.31734	11.8961	3.38321e-09	1.24773e-07
659	659	BMPR2	2.65378	7.2768	11.8865	3.43733e-09	1.26488e-07
10194	10194	TSHZ1	4.34511	3.04407	11.9083	3.48291e-09	1.27882e-07
10846	10846	PDE10A	3.78152	2.98536	11.8871	3.50925e-09	1.28564e-07
3326	3326	HSP90AB1	-1.63248	10.8197	-11.8565	3.53603e-09	1.2926e-07
898	898	CCNE1	-1.9093	4.64877	-11.8456	3.58128e-09	1.30626e-07
4501	4501	MT1X	-5.61062	3.44045	-11.915	3.6096e-09	1.3137e-07
7015	7015	TERT	-8.74934	0.925221	-11.9794	3.74593e-09	1.35788e-07
27240	27240	SIT1	-5.71822	-2.38219	-11.885	3.74734e-09	1.35788e-07
57326	57326	PBXIP1	2.04076	6.29471	11.7967	3.78457e-09	1.36661e-07
1178	1178	CLC	-6.57942	-2.34343	-11.9033	3.7879e-09	1.36661e-07
3315	3315	HSPB1	2.72759	8.1686	11.7961	3.80751e-09	1.37071e-07
10743	10743	RAI1	2.61138	5.48982	11.7906	3.82626e-09	1.37335e-07
3167	3167	HMX2	-6.05632	-2.3562	-11.8761	3.83141e-09	1.37335e-07
23170	23170	TTLL12	-2.00309	6.69128	-11.7702	3.89892e-09	1.39453e-07
6490	6490	PMEL	-4.06102	3.65621	-11.7884	3.95086e-09	1.41008e-07
1523	1523	CUX1	1.98219	7.71162	11.7562	3.96049e-09	1.41048e-07
65003	65003	MRPL11	-1.59584	5.58866	-11.7453	4.00677e-09	1.42175e-07
665	665	BNIP3L	1.77882	6.70008	11.7449	4.00927e-09	1.42175e-07
51661	51661	FKBP7	3.52655	3.58358	11.7572	4.03521e-09	1.4279e-07
1647	1647	GADD45A	2.92179	4.8714	11.7276	4.12454e-09	1.4564e-07
8490	8490	RGS5	4.41835	6.23244	11.7577	4.13446e-09	1.45681e-07
11061	11061	CNMD	-6.39137	3.19125	-11.8162	4.14873e-09	1.45874e-07
3790	3790	KCNS3	-3.22492	3.41295	-11.7209	4.17734e-09	1.46492e-07
134553	134553	C5orf24	2.83139	6.11735	11.7138	4.18397e-09	1.46492e-07
27443	27443	CECR2	-3.04114	6.66668	-11.7106	4.21263e-09	1.47185e-07
1434	1434	CSE1L	-1.94431	7.70659	-11.688	4.27747e-09	1.49136e-07
8458	8458	TTF2	-2.2163	5.36304	-11.6804	4.31935e-09	1.50281e-07
399823	399823	FOXI2	-5.78718	-1.92324	-11.7578	4.33485e-09	1.50435e-07
4620	4620	MYH2	-7.08324	-0.417606	-11.7978	4.3419e-09	1.50435e-07
3122	3122	HLA-DRA	-4.98581	-2.94248	-11.7192	4.40054e-09	1.52149e-07
79745	79745	CLIP4	6.2401	1.33936	11.7571	4.41055e-09	1.52178e-07
647024	647024	C6orf132	-2.91096	4.63736	-11.6644	4.42991e-09	1.52529e-07
858	858	CAV2	2.87875	4.21168	11.6621	4.4393e-09	1.52535e-07
5557	5557	PRIM1	-2.68436	3.70849	-11.6473	4.50279e-09	1.54397e-07
9672	9672	SDC3	2.32246	7.83623	11.6397	4.52704e-09	1.54909e-07
92922	92922	CCDC102A	2.28489	3.92926	11.636	4.54492e-09	1.55201e-07
966	966	CD59	1.84904	6.48007	11.6236	4.60102e-09	1.56635e-07
9278	9278	ZBTB22	2.0981	4.05036	11.6231	4.60718e-09	1.56635e-07
6366	6366	CCL21	8.23405	-1.49612	11.7786	4.61525e-09	1.56635e-07
4000	4000	LMNA	2.45451	6.89652	11.5515	5.01132e-09	1.6973e-07
1553	1553	CYP2A13	-5.40652	-1.8679	-11.6162	5.02173e-09	1.69737e-07
55270	55270	NUDT15	-2.20601	4.53806	-11.545	5.03958e-09	1.69994e-07
83478	83478	ARHGAP24	4.89953	0.768893	11.5923	5.06902e-09	1.7064e-07
4094	4094	MAF	3.83123	4.3227	11.5556	5.11371e-09	1.71796e-07
2318	2318	FLNC	3.5275	8.31416	11.5428	5.1498e-09	1.72659e-07
11135	11135	CDC42EP1	3.02265	5.46495	11.5288	5.18036e-09	1.73333e-07
5613	5613	PRKX	-1.99698	5.61339	-11.5179	5.19377e-09	1.73432e-07
2649	2649	NR6A1	-4.57266	5.45182	-11.5575	5.21776e-09	1.73883e-07
389792	389792	IER5L	5.3255	2.69336	11.5769	5.23687e-09	1.7417e-07
6310	6310	ATXN1	4.68749	5.28476	11.5524	5.2679e-09	1.74852e-07
30846	30846	EHD2	4.09339	5.92957	11.5333	5.28457e-09	1.75055e-07
343702	343702	XKR7	-7.10146	-0.495308	-11.6018	5.42789e-09	1.78801e-07
57493	57493	HEG1	3.12833	6.01689	11.4897	5.42813e-09	1.78801e-07
8974	8974	P4HA2	3.06852	5.7973	11.4885	5.42997e-09	1.78801e-07
79856	79856	SNX22	-3.78239	0.525318	-11.4939	5.48149e-09	1.79658e-07
9735	9735	KNTC1	-2.44064	5.54265	-11.4724	5.4865e-09	1.79658e-07
11200	11200	CHEK2	-2.64027	4.51219	-11.4738	5.48846e-09	1.79658e-07
387763	387763	C11orf96	5.16357	1.6519	11.5275	5.5105e-09	1.79685e-07
474	474	ATOH1	-5.28873	-3.04192	-11.5307	5.51446e-09	1.79685e-07
797	797	CALCB	-5.68209	-0.643534	-11.542	5.52177e-09	1.79685e-07
3038	3038	HAS3	-5.92812	3.5214	-11.5456	5.54798e-09	1.80185e-07
26207	26207	PITPNC1	-2.97463	4.548	-11.4601	5.60174e-09	1.81575e-07
121551	121551	BTBD11	-4.03445	3.21171	-11.4683	5.68537e-09	1.83927e-07
6509	6509	SLC1A4	3.96987	3.56004	11.46	5.7291e-09	1.84981e-07
23538	23538	OR52A1	-5.91163	-2.35958	-11.5036	5.81932e-09	1.87529e-07
79804	79804	HAND2-AS1	5.36281	2.53365	11.4845	5.83112e-09	1.87545e-07
8798	8798	DYRK4	2.36027	3.10417	11.4143	5.86292e-09	1.88152e-07
202	202	CRYBG1	-10.0302	1.0649	-11.6147	5.87265e-09	1.88152e-07
3915	3915	LAMC1	2.22967	9.20023	11.3867	6.04843e-09	1.9341e-07
10272	10272	FSTL3	3.21876	4.05695	11.3916	6.08901e-09	1.94333e-07
7139	7139	TNNT2	6.96874	5.29516	11.4896	6.14533e-09	1.95754e-07
56100	56100	PCDHGB6	4.04152	5.19191	11.3973	6.17268e-09	1.96249e-07
109864269	109864269	MIR302CHG	-9.4076	0.605543	-11.5509	6.20545e-09	1.96913e-07
79634	79634	SCRN3	2.40524	3.44621	11.3627	6.22661e-09	1.97075e-07
83692	83692	CD99L2	2.70591	5.03896	11.3642	6.23429e-09	1.97075e-07
400043	400043	LINC02381	5.7398	-0.715813	11.436	6.2516e-09	1.97246e-07
8612	8612	PLPP2	-4.40498	2.78678	-11.388	6.30862e-09	1.98668e-07
54976	54976	C20orf27	-2.48168	4.96196	-11.3474	6.34228e-09	1.99349e-07
55214	55214	P3H2	3.66388	4.51777	11.3627	6.35932e-09	1.99507e-07
10484	10484	SEC23A	1.9091	7.17646	11.3353	6.411e-09	2.00305e-07
2288	2288	FKBP4	-1.99597	7.73858	-11.3345	6.41904e-09	2.00305e-07
81617	81617	CAB39L	3.26279	4.13588	11.3466	6.42096e-09	2.00305e-07
6943	6943	TCF21	7.15915	1.45112	11.4484	6.48845e-09	2.02031e-07
79852	79852	EPHX3	-4.36598	2.29301	-11.3595	6.51271e-09	2.02072e-07
2091	2091	FBL	-1.82889	7.2702	-11.3214	6.51413e-09	2.02072e-07
440465	440465	BAIAP2-DT	2.41214	4.59427	11.3168	6.56752e-09	2.03049e-07
440132	440132	LINC00545	-5.6853	-1.79297	-11.3886	6.59188e-09	2.03049e-07
56123	56123	PCDHB13	3.117	2.61873	11.3197	6.60623e-09	2.03049e-07
9853	9853	RUSC2	2.10524	5.08478	11.3089	6.61541e-09	2.03049e-07
1893	1893	ECM1	4.45829	1.84292	11.3482	6.61831e-09	2.03049e-07
64388	64388	GREM2	5.53213	1.55282	11.3802	6.61903e-09	2.03049e-07
81620	81620	CDT1	-3.29907	5.30739	-11.3036	6.75567e-09	2.06487e-07
2882	2882	GPX7	2.14961	4.73308	11.291	6.75599e-09	2.06487e-07
147699	147699	PPM1N	-3.97923	0.218953	-11.2934	6.95248e-09	2.12102e-07
51196	51196	PLCE1	6.16338	2.63384	11.3556	6.97025e-09	2.12254e-07
4489	4489	MT1A	-4.92427	-3.2311	-11.2994	7.11581e-09	2.16289e-07
83416	83416	FCRL5	-5.28137	-0.542126	-11.308	7.13428e-09	2.16454e-07
63876	63876	PKNOX2	3.97447	3.29043	11.2565	7.25789e-09	2.19568e-07
55706	55706	NDC1	-1.82638	5.95447	-11.2281	7.26338e-09	2.19568e-07
23179	23179	RGL1	5.62147	4.57265	11.2974	7.3129e-09	2.20663e-07
269	269	AMHR2	6.76253	-0.456875	11.3196	7.4289e-09	2.23757e-07
11337	11337	GABARAP	1.61437	6.6528	11.2052	7.45872e-09	2.24248e-07
414152	414152	C10orf105	-5.24687	-2.3979	-11.2469	7.65364e-09	2.29692e-07
7005	7005	TEAD3	2.05859	6.38175	11.1807	7.68412e-09	2.29974e-07
2627	2627	GATA6	9.08213	2.23731	11.3557	7.70065e-09	2.29974e-07
1293	1293	COL6A3	6.89574	7.00052	11.2926	7.70461e-09	2.29974e-07
9956	9956	HS3ST2	-5.757	-1.42577	-11.2513	7.75636e-09	2.31103e-07
219699	219699	UNC5B	1.93862	7.59889	11.17	7.77793e-09	2.31331e-07
57595	57595	PDZD4	-2.89433	7.10677	-11.1718	7.82567e-09	2.32334e-07
729956	729956	SHISA7	-5.64251	-1.07764	-11.2356	7.86727e-09	2.33152e-07
8633	8633	UNC5C	5.60699	3.80004	11.2313	7.89727e-09	2.33624e-07
4154	4154	MBNL1	2.6765	5.23428	11.1554	7.95456e-09	2.349e-07
80218	80218	NAA50	-1.42066	7.23281	-11.1448	8.0065e-09	2.36014e-07
54881	54881	TEX10	-2.08995	5.57436	-11.1433	8.03046e-09	2.363e-07
101928136	101928136	LINC01484	-6.78316	-0.276955	-11.237	8.1894e-09	2.40551e-07
284293	284293	HMSD	-5.50447	-2.87719	-11.1917	8.24263e-09	2.41687e-07
64374	64374	SIL1	2.70359	4.0498	11.1141	8.35458e-09	2.44537e-07
2987	2987	GUK1	1.6418	6.39122	11.1068	8.37525e-09	2.44711e-07
221937	221937	FOXK1	2.09827	5.71399	11.1045	8.40716e-09	2.45211e-07
7942	7942	TFEB	3.44562	2.56628	11.1137	8.46872e-09	2.46573e-07
51444	51444	RNF138	-2.16802	5.53456	-11.095	8.50494e-09	2.47194e-07
5581	5581	PRKCE	2.86741	3.15978	11.0939	8.57462e-09	2.48784e-07
100506405	100506405	LOC100506405	-5.51895	-2.37808	-11.1551	8.6102e-09	2.4938e-07
1073	1073	CFL2	2.80156	5.52301	11.0861	8.64636e-09	2.49991e-07
253827	253827	MSRB3	7.50993	3.37067	11.2012	8.76428e-09	2.5296e-07
3980	3980	LIG3	-1.53793	6.40996	-11.0662	8.78611e-09	2.5315e-07
3423	3423	IDS	1.84837	6.33899	11.0556	8.90113e-09	2.56019e-07
11142	11142	PKIG	3.73941	5.34657	11.0661	9.02415e-09	2.59109e-07
133418	133418	EMB	-3.2013	4.19636	-11.0532	9.05006e-09	2.59404e-07
285965	285965	EPHA1-AS1	-6.7473	0.884107	-11.1437	9.12849e-09	2.61201e-07
84842	84842	HPDL	-3.77513	1.28277	-11.0469	9.241e-09	2.63965e-07
79083	79083	MLPH	-2.98637	1.57824	-11.0256	9.3157e-09	2.65642e-07
5984	5984	RFC4	-2.04596	4.44991	-11.0144	9.35302e-09	2.66248e-07
84632	84632	AFAP1L2	3.78951	5.00783	11.0329	9.39985e-09	2.67123e-07
2812	2812	GP1BB	3.59678	2.59616	11.0142	9.56382e-09	2.71318e-07
1489	1489	CTF1	3.37185	1.46374	11.0008	9.66621e-09	2.73755e-07
117	117	ADCYAP1R1	-2.75486	3.84679	-10.9859	9.73297e-09	2.75176e-07
4326	4326	MMP17	-5.88156	2.3471	-11.0586	9.78161e-09	2.76081e-07
128637	128637	TBC1D20	1.57774	5.51857	10.973	9.81603e-09	2.76563e-07
100885779	100885779	LINC-ROR	-7.20956	-0.523467	-11.095	9.83201e-09	2.76563e-07
729993	729993	SHISA9	-5.98452	2.64998	-11.0548	9.86303e-09	2.76966e-07
81855	81855	SFXN3	3.81262	4.07581	10.9906	9.89157e-09	2.77298e-07
11244	11244	ZHX1	2.89431	4.2319	10.9698	9.9416e-09	2.78231e-07
92092	92092	ZC3HAV1L	2.44744	3.64889	10.9573	1.00362e-08	2.80405e-07
4915	4915	NTRK2	6.78821	2.29426	11.0613	1.00805e-08	2.81169e-07
109729180	109729180	SNHG26	-4.56676	0.807576	-10.9872	1.0162e-08	2.82887e-07
9521	9521	EEF1E1	-2.19875	4.01747	-10.9443	1.01762e-08	2.82887e-07
80333	80333	KCNIP4	7.36728	0.433568	11.0574	1.03389e-08	2.86646e-07
148741	148741	ANKRD35	-4.35189	0.855321	-10.9664	1.03459e-08	2.86646e-07
283537	283537	SLC46A3	5.40221	0.73634	10.9929	1.03939e-08	2.87285e-07
23401	23401	FRAT2	-2.75626	4.29107	-10.9301	1.04045e-08	2.87285e-07
4173	4173	MCM4	-2.52672	7.3631	-10.9265	1.04209e-08	2.87285e-07
4922	4922	NTS	-4.60412	2.96754	-10.9618	1.04884e-08	2.88665e-07
125488	125488	TTC39C	-3.21871	4.76188	-10.9234	1.0569e-08	2.90403e-07
377007	377007	KLHL30	8.26464	-0.280519	11.0631	1.05878e-08	2.90439e-07
56255	56255	TMX4	2.26043	5.31476	10.8905	1.08564e-08	2.97314e-07
1290	1290	COL5A2	4.61638	8.03256	10.9283	1.09229e-08	2.98644e-07
2706	2706	GJB2	5.62226	-2.2502	10.9535	1.09831e-08	2.99796e-07
3400	3400	ID4	4.72339	4.70291	10.9211	1.10575e-08	3.01329e-07
4998	4998	ORC1	-4.09343	3.93675	-10.8993	1.11225e-08	3.02113e-07
10849	10849	POLR1G	-2.51589	4.43989	-10.8721	1.11226e-08	3.02113e-07
64319	64319	FBRS	2.20375	5.59604	10.8648	1.11932e-08	3.03534e-07
6400	6400	SEL1L	2.11954	6.59082	10.8487	1.14077e-08	3.08844e-07
4917	4917	NTN3	3.40275	1.04335	10.8492	1.15994e-08	3.13524e-07
3590	3590	IL11RA	4.16086	3.56252	10.8632	1.16399e-08	3.14107e-07
54756	54756	IL17RD	-2.8154	6.27191	-10.8325	1.17069e-08	3.15402e-07
9802	9802	DAZAP2	2.18584	5.33724	10.8207	1.18029e-08	3.17474e-07
84128	84128	WDR75	-1.88641	5.87223	-10.8139	1.18859e-08	3.19188e-07
4212	4212	MEIS2	7.76453	2.37592	10.9468	1.19625e-08	3.20726e-07
25832	25832	NBPF14	2.75791	4.46004	10.7946	1.22453e-08	3.2778e-07
9048	9048	ARTN	-4.08647	1.6195	-10.8033	1.24836e-08	3.3362e-07
732253	732253	TDRG1	-5.24472	-2.88172	-10.8311	1.25519e-08	3.34906e-07
439921	439921	MXRA7	2.57904	7.03336	10.7674	1.26282e-08	3.36402e-07
79605	79605	PGBD5	-2.60311	3.74271	-10.7609	1.27311e-08	3.38598e-07
84678	84678	KDM2B	-1.69639	6.66468	-10.755	1.27582e-08	3.38776e-07
28982	28982	FLVCR1	-2.79374	5.04424	-10.7488	1.29506e-08	3.43336e-07
2766	2766	GMPR	3.52553	2.60227	10.7569	1.30057e-08	3.44247e-07
4999	4999	ORC2	-2.05832	5.09907	-10.7365	1.30602e-08	3.4472e-07
728841	728841	NBPF8	2.97945	2.715	10.7423	1.30908e-08	3.4472e-07
54928	54928	BPNT2	1.70475	6.59931	10.7334	1.30976e-08	3.4472e-07
4780	4780	NFE2L2	1.68237	5.73908	10.7328	1.31067e-08	3.4472e-07
54734	54734	RAB39A	-5.21714	0.165398	-10.7679	1.35363e-08	3.55456e-07
115825	115825	WDFY2	-2.5052	5.01007	-10.7044	1.36218e-08	3.56973e-07
11346	11346	SYNPO	6.64213	6.13053	10.805	1.36371e-08	3.56973e-07
538	538	ATP7A	2.23606	4.36653	10.6987	1.36861e-08	3.57693e-07
100132594	100132594	PGAM1P5	-5.8296	-2.08688	-10.7661	1.38744e-08	3.6195e-07
55679	55679	LIMS2	4.90573	4.33609	10.7373	1.38935e-08	3.6195e-07
57593	57593	EBF4	5.29129	1.74684	10.7455	1.39471e-08	3.6195e-07
55718	55718	POLR3E	-1.46471	5.77684	-10.6812	1.39521e-08	3.6195e-07
9547	9547	CXCL14	7.32528	3.02562	10.8061	1.3958e-08	3.6195e-07
440823	440823	MIAT	-5.3793	3.13386	-10.7432	1.40301e-08	3.63251e-07
91584	91584	PLXNA4	5.80289	5.31358	10.7533	1.40778e-08	3.63918e-07
7050	7050	TGIF1	-1.92196	5.82533	-10.6699	1.41558e-08	3.65365e-07
6744	6744	ITPRID2	3.5418	5.36228	10.6836	1.42237e-08	3.66547e-07
1763	1763	DNA2	-3.06797	3.98324	-10.6705	1.4308e-08	3.67952e-07
3234	3234	HOXD8	6.82016	-2.97576	10.7699	1.43225e-08	3.67952e-07
8535	8535	CBX4	4.10227	3.9495	10.6869	1.43871e-08	3.69038e-07
1052	1052	CEBPD	4.56303	3.50546	10.6804	1.47167e-08	3.76911e-07
23165	23165	NUP205	-2.3261	7.08511	-10.6319	1.48588e-08	3.79884e-07
84265	84265	POLR3GL	3.17498	2.90162	10.6401	1.48786e-08	3.79884e-07
6237	6237	RRAS	3.01832	4.24524	10.6321	1.49812e-08	3.81918e-07
729747	729747	ZNF878	-4.54629	-0.437277	-10.661	1.50612e-08	3.82978e-07
6877	6877	TAF5	-2.24466	3.72786	-10.6199	1.5069e-08	3.82978e-07
1104	1104	RCC1	-2.03226	5.64223	-10.6131	1.51785e-08	3.85172e-07
84451	84451	MAP3K21	-3.1586	4.38811	-10.6201	1.52429e-08	3.86215e-07
6926	6926	TBX3	5.65047	1.72909	10.6787	1.53307e-08	3.87848e-07
309	309	ANXA6	2.23863	8.24368	10.5968	1.55014e-08	3.91568e-07
57528	57528	KCTD16	6.53233	1.68043	10.6892	1.56377e-08	3.94411e-07
9706	9706	ULK2	2.00805	4.88207	10.5817	1.57726e-08	3.9721e-07
9473	9473	THEMIS2	-3.31979	1.90927	-10.5835	1.5995e-08	4.02202e-07
10728	10728	PTGES3	-1.41434	8.16413	-10.5658	1.6068e-08	4.03426e-07
5355	5355	PLP2	2.70616	3.76635	10.5646	1.61979e-08	4.06074e-07
126308	126308	MOB3A	2.20387	4.37097	10.5589	1.62372e-08	4.06444e-07
51465	51465	UBE2J1	1.80757	6.02343	10.5448	1.64952e-08	4.12282e-07
83959	83959	SLC4A11	-5.7815	2.7947	-10.6098	1.6763e-08	4.18345e-07
5648	5648	MASP1	6.44783	5.24842	10.6261	1.68412e-08	4.19664e-07
6636	6636	SNRPF	-1.93997	4.90793	-10.5212	1.69883e-08	4.22695e-07
8496	8496	PPFIBP1	1.97366	6.69024	10.5163	1.70924e-08	4.24649e-07
54475	54475	NLE1	-1.95841	4.7069	-10.4954	1.75381e-08	4.34424e-07
9688	9688	NUP93	-1.45112	6.43164	-10.4934	1.75684e-08	4.34424e-07
3757	3757	KCNH2	2.03107	5.94841	10.4928	1.75997e-08	4.34424e-07
10186	10186	LHFPL6	3.97197	4.36975	10.5193	1.76029e-08	4.34424e-07
79817	79817	MOB3B	-3.88608	4.14998	-10.5167	1.76167e-08	4.34424e-07
93166	93166	PRDM6	6.79015	1.96194	10.5913	1.78006e-08	4.38307e-07
285613	285613	RELL2	-2.89187	3.09029	-10.4875	1.78618e-08	4.39163e-07
10783	10783	NEK6	2.61621	6.18752	10.481	1.79375e-08	4.40124e-07
5625	5625	PRODH	-4.32792	3.12144	-10.5122	1.79539e-08	4.40124e-07
6876	6876	TAGLN	5.48729	7.51401	10.5414	1.80385e-08	4.4062e-07
54492	54492	NEURL1B	1.76527	5.88179	10.4718	1.80484e-08	4.4062e-07
6511	6511	SLC1A6	-4.0658	1.33407	-10.5011	1.80538e-08	4.4062e-07
2537	2537	IFI6	3.876	1.69307	10.4868	1.82756e-08	4.45183e-07
3211	3211	HOXB1	-5.33748	-2.58882	-10.5255	1.82944e-08	4.45183e-07
23362	23362	PSD3	2.06477	6.14297	10.4577	1.83828e-08	4.46678e-07
157627	157627	MIR124-1HG	-8.94921	0.219001	-10.6154	1.85946e-08	4.51165e-07
5621	5621	PRNP	2.23623	5.89785	10.4459	1.86704e-08	4.5234e-07
70	70	ACTC1	7.3425	7.32332	10.5643	1.87717e-08	4.54133e-07
653643	653643	GOLGA6D	-6.98042	-2.02257	-10.5506	1.88463e-08	4.55274e-07
54873	54873	PALMD	7.62941	-0.632554	10.5665	1.89085e-08	4.56112e-07
8349	8349	H2BC21	3.81826	3.59098	10.4493	1.91136e-08	4.60392e-07
27293	27293	SMPDL3B	-3.85665	3.63572	-10.4397	1.93625e-08	4.65711e-07
348110	348110	ARPIN	2.10805	4.49122	10.4096	1.95186e-08	4.68465e-07
115557	115557	ARHGEF25	3.36981	3.3562	10.4227	1.95335e-08	4.68465e-07
22953	22953	P2RX2	-7.60399	-0.283318	-10.5361	1.96152e-08	4.69747e-07
131583	131583	FAM43A	3.86295	2.96866	10.4274	1.96655e-08	4.70271e-07
441374	441374	FLJ42969	5.35041	-3.29407	10.4639	1.97554e-08	4.71431e-07
1845	1845	DUSP3	1.57836	6.31815	10.3982	1.97708e-08	4.71431e-07
129880	129880	BBS5	3.76461	1.16718	10.4191	1.98143e-08	4.7179e-07
1906	1906	EDN1	8.73704	1.97386	10.5553	1.98901e-08	4.72918e-07
2173	2173	FABP7	-7.85739	-0.403681	-10.5228	2.01146e-08	4.77571e-07
1212	1212	CLTB	1.73356	5.43154	10.382	2.01767e-08	4.7836e-07
59284	59284	CACNG7	-3.99598	4.25662	-10.4086	2.02088e-08	4.78438e-07
9811	9811	CTIF	2.46571	5.72639	10.3714	2.05207e-08	4.8513e-07
148203	148203	ZNF738	-1.62327	4.8721	-10.3649	2.06088e-08	4.86259e-07
4843	4843	NOS2	-4.25604	0.869389	-10.3986	2.06271e-08	4.86259e-07
163589	163589	TDRD5	-5.33491	-0.722811	-10.4245	2.07347e-08	4.87637e-07
79974	79974	CPED1	7.17519	0.911757	10.4784	2.07523e-08	4.87637e-07
3785	3785	KCNQ2	-2.99975	5.53148	-10.3673	2.07736e-08	4.87637e-07
81491	81491	GPR63	-2.47774	3.28573	-10.3594	2.08329e-08	4.88337e-07
928	928	CD9	-2.0087	6.10776	-10.3541	2.09068e-08	4.89379e-07
145447	145447	ABHD12B	-6.50982	-0.526003	-10.4465	2.10743e-08	4.92604e-07
23621	23621	BACE1	2.42005	5.36566	10.3465	2.11599e-08	4.9391e-07
4071	4071	TM4SF1	9.27149	1.58529	10.4952	2.17855e-08	5.07799e-07
54821	54821	ERCC6L	-3.30677	3.48631	-10.3235	2.20759e-08	5.13846e-07
6990	6990	DYNLT3	2.35727	4.02599	10.306	2.22491e-08	5.16969e-07
146664	146664	MGAT5B	-3.26897	2.33085	-10.3158	2.22724e-08	5.16969e-07
27164	27164	SALL3	-5.46566	3.73926	-10.3661	2.2411e-08	5.18949e-07
221150	221150	SKA3	-2.9657	4.2939	-10.3059	2.24202e-08	5.18949e-07
25879	25879	DCAF13	-1.87149	5.89746	-10.2924	2.25754e-08	5.21812e-07
4054	4054	LTBP3	2.88918	6.09522	10.2979	2.26166e-08	5.22037e-07
23279	23279	NUP160	-1.84536	6.24648	-10.2886	2.26819e-08	5.22817e-07
84557	84557	MAP1LC3A	3.20652	3.07649	10.2973	2.27661e-08	5.2403e-07
1889	1889	ECE1	1.86342	7.67039	10.2763	2.30367e-08	5.28948e-07
2000	2000	ELF4	2.48193	4.23131	10.2789	2.30435e-08	5.28948e-07
5881	5881	RAC3	-1.61599	5.63369	-10.2745	2.30774e-08	5.28995e-07
389336	389336	C5orf46	6.96739	-2.6946	10.3836	2.31785e-08	5.3058e-07
7804	7804	LRP8	-3.11083	5.63304	-10.2792	2.32437e-08	5.31339e-07
51540	51540	SCLY	-1.96639	4.56496	-10.267	2.33117e-08	5.32162e-07
1825	1825	DSC3	4.52232	4.94108	10.3052	2.3387e-08	5.33147e-07
1611	1611	DAP	2.0917	6.80493	10.259	2.35623e-08	5.36407e-07
51460	51460	SFMBT1	-2.31523	3.27642	-10.2571	2.36503e-08	5.37672e-07
22881	22881	ANKRD6	1.79626	4.85412	10.2309	2.43851e-08	5.53618e-07
80036	80036	TRPM3	-4.2624	1.2041	-10.2579	2.46097e-08	5.57488e-07
400258	400258	C14orf180	6.64643	-2.28567	10.326	2.46227e-08	5.57488e-07
5627	5627	PROS1	4.53789	3.60463	10.2583	2.48207e-08	5.61206e-07
128674	128674	PROKR2	-6.27896	-0.864569	-10.307	2.48772e-08	5.61716e-07
7517	7517	XRCC3	-2.21785	3.78823	-10.2095	2.50934e-08	5.65829e-07
80775	80775	TMEM177	-2.329	3.46368	-10.2051	2.52544e-08	5.67862e-07
10683	10683	DLL3	-4.37707	3.20449	-10.2388	2.53014e-08	5.67862e-07
3212	3212	HOXB2	6.30567	0.690065	10.2939	2.53179e-08	5.67862e-07
151835	151835	CPNE9	-6.72818	-0.303677	-10.306	2.53266e-08	5.67862e-07
344787	344787	ZNF860	-3.45558	1.4073	-10.2161	2.53547e-08	5.67862e-07
85416	85416	ZIC5	-10.5376	1.3392	-10.4002	2.54181e-08	5.68168e-07
56165	56165	TDRD1	-4.58297	-1.01197	-10.2392	2.54638e-08	5.68168e-07
5026	5026	P2RX5	-4.66355	1.01723	-10.2412	2.5471e-08	5.68168e-07
79987	79987	SVEP1	5.35977	3.10705	10.2457	2.59704e-08	5.78529e-07
8403	8403	SOX14	-4.45272	-3.28194	-10.2176	2.60533e-08	5.78918e-07
340120	340120	ANKRD34B	-4.28412	0.447671	-10.2131	2.60576e-08	5.78918e-07
56670	56670	SUCNR1	7.48233	-1.93305	10.3018	2.616e-08	5.80417e-07
54841	54841	BIVM	2.06255	4.30996	10.1599	2.66951e-08	5.9074e-07
4838	4838	NODAL	-8.77087	1.87424	-10.32	2.66965e-08	5.9074e-07
51176	51176	LEF1	5.71576	2.78911	10.2302	2.68359e-08	5.91892e-07
79915	79915	ATAD5	-2.73968	4.16178	-10.1603	2.68422e-08	5.91892e-07
146713	146713	RBFOX3	-6.64458	2.15129	-10.2568	2.68637e-08	5.91892e-07
4093	4093	SMAD9	4.28315	3.57389	10.1882	2.68912e-08	5.91892e-07
3934	3934	LCN2	-5.04825	-2.66554	-10.2072	2.69543e-08	5.92496e-07
401262	401262	CRIP3	-6.86902	-0.0257583	-10.2526	2.72311e-08	5.97788e-07
100133941	100133941	CD24	-4.02469	8.44003	-10.1545	2.784e-08	6.10347e-07
7040	7040	TGFB1	2.65704	6.30434	10.129	2.79005e-08	6.10867e-07
84525	84525	HOPX	8.14144	-0.21397	10.2578	2.82854e-08	6.18477e-07
386618	386618	KCTD4	4.72429	-3.36309	10.1576	2.83733e-08	6.19584e-07
6909	6909	TBX2	10.226	0.886869	10.3021	2.85039e-08	6.20824e-07
150771	150771	ITPRIPL1	-2.21618	2.89606	-10.1089	2.85049e-08	6.20824e-07
6470	6470	SHMT1	-1.85853	4.07469	-10.1054	2.85894e-08	6.21774e-07
50855	50855	PARD6A	-2.89652	1.7335	-10.1116	2.86235e-08	6.21774e-07
54801	54801	HAUS6	-1.69747	6.15974	-10.1005	2.87586e-08	6.23894e-07
10155	10155	TRIM28	-1.64042	9.08191	-10.0955	2.89417e-08	6.27046e-07
9686	9686	VGLL4	1.90098	6.27596	10.0885	2.92125e-08	6.31481e-07
572	572	BAD	1.81057	4.05307	10.0871	2.92591e-08	6.31481e-07
5538	5538	PPT1	-1.90807	6.51202	-10.0873	2.92606e-08	6.31481e-07
4595	4595	MUTYH	-2.09971	4.02974	-10.0861	2.93264e-08	6.31597e-07
2201	2201	FBN2	4.08912	7.98894	10.1147	2.93421e-08	6.31597e-07
83543	83543	AIF1L	-2.81464	6.01925	-10.0864	2.95203e-08	6.34609e-07
7043	7043	TGFB3	4.33733	2.30661	10.1072	2.98574e-08	6.41027e-07
57122	57122	NUP107	-1.59027	6.09203	-10.0683	2.99604e-08	6.42206e-07
11095	11095	ADAMTS8	-3.37158	2.69654	-10.0823	2.99897e-08	6.42206e-07
84951	84951	TNS4	-5.25031	-2.05667	-10.1249	3.0146e-08	6.4472e-07
80209	80209	PROSER1	-1.77542	6.65404	-10.0623	3.01957e-08	6.44952e-07
84966	84966	IGSF21	-7.67089	1.46909	-10.1767	3.08467e-08	6.58009e-07
80003	80003	PCNX2	-2.34224	5.69393	-10.0446	3.09704e-08	6.59802e-07
94122	94122	SYTL5	6.18387	2.53065	10.1293	3.10431e-08	6.60501e-07
2625	2625	GATA3	4.32665	1.87383	10.0732	3.11724e-08	6.62403e-07
4741	4741	NEFM	-3.78393	3.68281	-10.0488	3.16324e-08	6.71318e-07
83439	83439	TCF7L1	-1.67895	7.04424	-10.0214	3.18142e-08	6.73914e-07
286204	286204	CRB2	4.14451	4.16765	10.0521	3.18359e-08	6.73914e-07
256227	256227	STEAP1B	-3.49598	0.386128	-10.0322	3.20673e-08	6.77947e-07
9184	9184	BUB3	-1.6623	6.43574	-10.0096	3.22986e-08	6.81453e-07
668	668	FOXL2	-5.59081	-1.23381	-10.0804	3.23152e-08	6.81453e-07
27063	27063	ANKRD1	10.6121	3.67628	10.2075	3.24615e-08	6.83669e-07
53826	53826	FXYD6	2.3811	6.16927	9.99984	3.28065e-08	6.90059e-07
4053	4053	LTBP2	4.97772	3.59966	10.0448	3.30649e-08	6.94614e-07
4642	4642	MYO1D	1.87849	6.53862	9.98827	3.32066e-08	6.96709e-07
54583	54583	EGLN1	3.11375	4.87987	9.99669	3.32784e-08	6.97334e-07
84930	84930	MASTL	-1.81587	4.99721	-9.98528	3.3329e-08	6.97514e-07
100420587	100420587	LOC100420587	-3.9235	-0.211811	-10.0006	3.37847e-08	7.06159e-07
441151	441151	TMEM151B	-3.49364	2.16958	-9.9835	3.41329e-08	7.1254e-07
100506688	100506688	LOC100506688	4.67101	1.11012	10.009	3.42435e-08	7.13951e-07
84752	84752	B3GNT9	2.67532	4.16153	9.9564	3.4799e-08	7.24259e-07
4542	4542	MYO1F	-4.72221	1.43541	-9.99725	3.48252e-08	7.24259e-07
2049	2049	EPHB3	3.78142	4.80275	9.96463	3.52382e-08	7.31931e-07
5159	5159	PDGFRB	4.00543	5.90981	9.96819	3.53071e-08	7.32446e-07
10512	10512	SEMA3C	4.83903	3.5581	9.98635	3.54636e-08	7.34773e-07
64318	64318	NOC3L	-1.95367	4.56099	-9.9316	3.57259e-08	7.38565e-07
79727	79727	LIN28A	-7.95115	6.68423	-10.069	3.57356e-08	7.38565e-07
10138	10138	YAF2	4.63823	2.17389	9.96852	3.6031e-08	7.43745e-07
92745	92745	SLC38A5	-4.77628	3.12307	-9.96825	3.62188e-08	7.46692e-07
54517	54517	PUS7	-2.24893	5.02602	-9.91953	3.6341e-08	7.48282e-07
11094	11094	CACFD1	1.88921	4.51986	9.91556	3.64654e-08	7.49914e-07
56915	56915	EXOSC5	-2.10444	4.01385	-9.90796	3.68561e-08	7.56606e-07
441381	441381	LRRC24	3.65852	-0.144778	9.92666	3.6882e-08	7.56606e-07
51778	51778	MYOZ2	11.5181	1.10378	10.1218	3.70384e-08	7.57965e-07
57523	57523	NYNRIN	2.31574	7.19709	9.90515	3.70396e-08	7.57965e-07
23533	23533	PIK3R5	-4.19657	1.09727	-9.92807	3.74042e-08	7.64483e-07
8420	8420	SNHG3	-3.01224	4.77337	-9.90207	3.75212e-08	7.65931e-07
101978719	101978719	LINC00970	-4.38779	-1.65985	-9.92701	3.76904e-08	7.68439e-07
283219	283219	KCTD21	2.3178	3.31024	9.88848	3.78474e-08	7.70693e-07
55365	55365	TMEM176A	4.61802	0.97036	9.92105	3.82809e-08	7.78566e-07
79842	79842	ZBTB3	-2.56328	3.72636	-9.87703	3.85019e-08	7.82101e-07
23345	23345	SYNE1	3.25405	4.75538	9.8833	3.86288e-08	7.83721e-07
5198	5198	PFAS	-2.27009	6.45403	-9.86835	3.88329e-08	7.86899e-07
84159	84159	ARID5B	6.2105	4.36098	9.94802	3.92118e-08	7.93609e-07
9429	9429	ABCG2	-3.65557	1.3148	-9.87787	3.92824e-08	7.9407e-07
11092	11092	SPACA9	2.84863	1.09076	9.86232	3.93941e-08	7.95359e-07
22920	22920	KIFAP3	4.78725	4.38136	9.89296	3.9936e-08	8.0532e-07
993	993	CDC25A	-2.69275	5.21998	-9.84688	4.01003e-08	8.07651e-07
2041	2041	EPHA1	-8.23246	4.20477	-9.97543	4.06862e-08	8.18394e-07
79071	79071	ELOVL6	-2.36399	6.28817	-9.8321	4.07323e-08	8.18394e-07
22846	22846	VASH1	3.66923	6.17195	9.84869	4.08132e-08	8.19028e-07
116151	116151	FAM210B	2.09763	5.79749	9.81626	4.15059e-08	8.31923e-07
84171	84171	LOXL4	5.10288	2.90383	9.86656	4.18037e-08	8.36881e-07
9719	9719	ADAMTSL2	4.05087	3.34668	9.83675	4.19128e-08	8.37763e-07
3434	3434	IFIT1	2.97185	3.40437	9.81553	4.19487e-08	8.37763e-07
116832	116832	RPL39L	-2.07046	3.67747	-9.80621	4.20467e-08	8.38711e-07
645974	645974	PABPC1L2B	-5.29249	-3.05756	-9.86494	4.21868e-08	8.40494e-07
170958	170958	ZNF525	-3.36413	4.57	-9.81376	4.2384e-08	8.42808e-07
1794	1794	DOCK2	-3.40981	2.70814	-9.81421	4.24045e-08	8.42808e-07
6572	6572	SLC18A3	5.41381	-1.4392	9.86106	4.25924e-08	8.45531e-07
10793	10793	ZNF273	-2.48728	3.21539	-9.79483	4.28056e-08	8.48748e-07
9832	9832	JAKMIP2	-3.43764	4.6518	-9.79544	4.3484e-08	8.6117e-07
26528	26528	DAZAP1	-1.71237	7.62757	-9.77561	4.37102e-08	8.64618e-07
643650	643650	LINC00842	6.96621	-1.16645	9.88358	4.38397e-08	8.66148e-07
8933	8933	RTL8C	1.9142	6.45189	9.77111	4.39884e-08	8.67072e-07
9766	9766	SUSD6	2.4997	4.4952	9.77398	4.3991e-08	8.67072e-07
23195	23195	MDN1	-2.92429	7.52892	-9.77141	4.4396e-08	8.74016e-07
3362	3362	HTR6	-5.68537	-0.941646	-9.8349	4.45207e-08	8.75432e-07
92241	92241	RCSD1	5.25595	3.79109	9.82049	4.46393e-08	8.76727e-07
6401	6401	SELE	4.84741	-2.96807	9.80735	4.4736e-08	8.77587e-07
54549	54549	SDK2	2.95412	6.54572	9.76357	4.48757e-08	8.78892e-07
64682	64682	ANAPC1	-1.82929	6.86591	-9.75508	4.49084e-08	8.78892e-07
4130	4130	MAP1A	4.46058	4.87247	9.78925	4.51887e-08	8.83335e-07
161176	161176	SYNE3	4.31266	1.66027	9.7839	4.528e-08	8.84079e-07
4211	4211	MEIS1	7.44186	1.33348	9.86838	4.54867e-08	8.87071e-07
158399	158399	ZNF483	-3.54808	4.27664	-9.76012	4.56624e-08	8.89443e-07
2194	2194	FASN	-2.67813	9.43636	-9.74616	4.57155e-08	8.89443e-07
1031	1031	CDKN2C	6.52229	-2.29342	9.83474	4.59569e-08	8.92094e-07
11168	11168	PSIP1	-2.07685	7.93826	-9.73806	4.59593e-08	8.92094e-07
57167	57167	SALL4	-4.95388	5.31721	-9.78078	4.64952e-08	9.01441e-07
154214	154214	RNF217	2.02862	4.91052	9.72389	4.68099e-08	9.06484e-07
6338	6338	SCNN1B	-6.44295	-2.26005	-9.81586	4.69632e-08	9.08392e-07
102723775	102723775	LINC01315	-4.106	0.802684	-9.75	4.70186e-08	9.08406e-07
5325	5325	PLAGL1	4.55118	2.81169	9.75511	4.73994e-08	9.14699e-07
84733	84733	CBX2	-2.22428	6.166	-9.71004	4.77177e-08	9.18704e-07
373156	373156	GSTK1	1.86565	5.13826	9.7088	4.77177e-08	9.18704e-07
221749	221749	PXDC1	3.93818	3.9243	9.73269	4.785e-08	9.20184e-07
7013	7013	TERF1	-3.37787	7.69653	-9.71279	4.83801e-08	9.28762e-07
3672	3672	ITGA1	4.72972	6.33984	9.74383	4.8408e-08	9.28762e-07
23054	23054	NCOA6	1.75986	5.44551	9.69135	4.88109e-08	9.35411e-07
167410	167410	LIX1	8.28911	0.151099	9.83325	4.90226e-08	9.38384e-07
146227	146227	BEAN1	5.52801	1.349	9.75058	4.94148e-08	9.44801e-07
55226	55226	NAT10	-1.97516	6.26201	-9.68022	4.95598e-08	9.46484e-07
51696	51696	HECA	1.91823	4.95491	9.67888	4.9637e-08	9.46535e-07
6119	6119	RPA3	-2.01727	2.74383	-9.67855	4.96765e-08	9.46535e-07
389421	389421	LIN28B	-2.58343	6.12657	-9.67828	4.99138e-08	9.49965e-07
56265	56265	CPXM1	2.91026	6.16733	9.68064	4.99918e-08	9.50359e-07
3959	3959	LGALS3BP	3.23552	6.24761	9.67678	5.05622e-08	9.60104e-07
63035	63035	BCORL1	2.29657	4.60462	9.66462	5.06779e-08	9.612e-07
171023	171023	ASXL1	1.99491	6.15226	9.65873	5.09842e-08	9.65906e-07
55117	55117	SLC6A15	-3.67811	3.22514	-9.67785	5.10428e-08	9.65913e-07
57509	57509	MTUS1	2.6076	5.1261	9.65791	5.12846e-08	9.69384e-07
102724159	102724159	LOC102724159	-1.97923	5.03804	-9.65139	5.14766e-08	9.71907e-07
624	624	BDKRB2	5.28563	2.02036	9.7089	5.17219e-08	9.75429e-07
55240	55240	STEAP3	-2.80567	4.59814	-9.64459	5.23345e-08	9.85862e-07
80380	80380	PDCD1LG2	6.25366	-3.10892	9.72592	5.24624e-08	9.86399e-07
90271	90271	OLMALINC	-3.31341	5.54779	-9.64876	5.25543e-08	9.86399e-07
8324	8324	FZD7	-2.35542	7.70546	-9.63706	5.25768e-08	9.86399e-07
85300	85300	ATCAY	-4.13486	3.3606	-9.66532	5.26008e-08	9.86399e-07
100130417	100130417	LINC02593	5.69864	0.68276	9.70691	5.26714e-08	9.86608e-07
4869	4869	NPM1	-1.81226	9.82042	-9.63269	5.27342e-08	9.86671e-07
100507428	100507428	LINC00458	-9.73944	1.22509	-9.80908	5.29251e-08	9.89127e-07
56660	56660	KCNK12	-5.47625	1.18686	-9.69148	5.33025e-08	9.93078e-07
105374631	105374631	LINC02121	-4.71287	-3.24833	-9.67011	5.33038e-08	9.93078e-07
143686	143686	SESN3	2.9279	6.83555	9.63201	5.3316e-08	9.93078e-07
6638	6638	SNRPN	-1.48122	8.5447	-9.61518	5.39442e-08	1.00365e-06
18	18	ABAT	2.66046	4.56747	9.61786	5.41031e-08	1.00548e-06
5253	5253	PHF2	1.67155	5.50705	9.60472	5.47047e-08	1.01553e-06
10257	10257	ABCC4	-2.27242	3.89366	-9.60014	5.51684e-08	1.02299e-06
1264	1264	CNN1	4.84756	6.25503	9.63954	5.57678e-08	1.03244e-06
55775	55775	TDP1	-1.6929	5.13202	-9.58973	5.58023e-08	1.03244e-06
4277	4277	MICB	-3.50263	2.63951	-9.60342	5.6053e-08	1.03503e-06
51412	51412	ACTL6B	-4.82797	-2.72462	-9.63496	5.60671e-08	1.03503e-06
100996255	100996255	LINC02256	6.1648	-1.2761	9.6706	5.62396e-08	1.03706e-06
85439	85439	STON2	-3.44751	4.09159	-9.59544	5.65707e-08	1.04201e-06
3726	3726	JUNB	4.4759	4.31689	9.60885	5.73222e-08	1.05468e-06
203	203	AK1	2.53074	4.47666	9.56909	5.76201e-08	1.05879e-06
6533	6533	SLC6A6	-2.68203	6.86666	-9.56947	5.76979e-08	1.05879e-06
55159	55159	RFWD3	-2.3063	5.92309	-9.56597	5.77372e-08	1.05879e-06
7844	7844	RNF103	2.42651	4.68039	9.5656	5.78255e-08	1.05924e-06
2908	2908	NR3C1	2.09135	4.86358	9.55652	5.83845e-08	1.0683e-06
9071	9071	CLDN10	-3.75822	2.26799	-9.57632	5.85038e-08	1.06931e-06
22998	22998	LIMCH1	5.62542	3.53335	9.62328	5.86585e-08	1.07005e-06
64743	64743	WDR13	1.82556	4.96208	9.55206	5.86737e-08	1.07005e-06
116447	116447	TOP1MT	-1.78724	5.19444	-9.5463	5.91195e-08	1.077e-06
51652	51652	CHMP3	2.04646	5.10587	9.54368	5.93756e-08	1.07942e-06
3149	3149	HMGB3	-2.14144	7.24671	-9.54396	5.93825e-08	1.07942e-06
128434	128434	VSTM2L	4.40383	3.26518	9.57816	5.95565e-08	1.0814e-06
30061	30061	SLC40A1	9.50027	1.15595	9.70822	5.9996e-08	1.08719e-06
7067	7067	THRA	1.92623	5.51949	9.53537	6.00065e-08	1.08719e-06
6571	6571	SLC18A2	-6.96474	-0.150015	-9.64008	6.0332e-08	1.09081e-06
55920	55920	RCC2	-2.40997	8.3276	-9.53346	6.03379e-08	1.09081e-06
2615	2615	LRRC32	6.06118	3.95206	9.61271	6.0479e-08	1.09182e-06
50650	50650	ARHGEF3	2.87336	4.56361	9.53561	6.05248e-08	1.09182e-06
116442	116442	RAB39B	-2.8078	2.18302	-9.5311	6.08256e-08	1.09543e-06
10586	10586	MAB21L2	11.278	0.40132	9.73405	6.08572e-08	1.09543e-06
80023	80023	NRSN2	1.74689	5.47607	9.52006	6.12128e-08	1.10064e-06
6591	6591	SNAI2	6.95287	2.52809	9.62556	6.1477e-08	1.10306e-06
6663	6663	SOX10	-6.49753	-0.080388	-9.61276	6.14805e-08	1.10306e-06
28231	28231	SLCO4A1	-4.1721	2.95113	-9.54609	6.1674e-08	1.10427e-06
3741	3741	KCNA5	4.98667	2.69407	9.56737	6.16808e-08	1.10427e-06
7045	7045	TGFBI	5.44283	7.02745	9.57645	6.19892e-08	1.10859e-06
284119	284119	CAVIN1	3.29422	7.34336	9.51725	6.25358e-08	1.11716e-06
8470	8470	SORBS2	5.517	6.06156	9.56702	6.29482e-08	1.12332e-06
10771	10771	ZMYND11	1.65317	6.09151	9.4973	6.30874e-08	1.1246e-06
643623	643623	LINC02523	-5.3242	-3.1401	-9.55616	6.34004e-08	1.12808e-06
219749	219749	ZNF25	4.2203	1.60264	9.52633	6.34187e-08	1.12808e-06
10436	10436	EMG1	-2.03869	4.54583	-9.48801	6.39411e-08	1.13615e-06
119	119	ADD2	-4.39527	6.42498	-9.52168	6.41863e-08	1.13819e-06
389	389	RHOC	2.09506	6.77074	9.48324	6.43668e-08	1.13819e-06
4312	4312	MMP1	7.20221	-1.72747	9.59693	6.44408e-08	1.13819e-06
6404	6404	SELPLG	4.96899	-0.458734	9.53389	6.44514e-08	1.13819e-06
7079	7079	TIMP4	-5.1927	1.17303	-9.54	6.44612e-08	1.13819e-06
11227	11227	GALNT5	5.72455	1.48143	9.55503	6.44673e-08	1.13819e-06
80000	80000	GREB1L	6.51176	0.863384	9.56268	6.57482e-08	1.15957e-06
6658	6658	SOX3	-5.24093	1.48287	-9.50589	6.75863e-08	1.18898e-06
140461	140461	ASB8	2.50763	3.34563	9.44899	6.76018e-08	1.18898e-06
5507	5507	PPP1R3C	6.20118	3.83795	9.53212	6.76834e-08	1.18898e-06
8438	8438	RAD54L	-3.55912	3.85198	-9.46268	6.7702e-08	1.18898e-06
9088	9088	PKMYT1	-3.36941	4.09767	-9.44768	6.87484e-08	1.20608e-06
9037	9037	SEMA5A	3.5459	6.6857	9.44731	6.90855e-08	1.21071e-06
53358	53358	SHC3	-4.48131	2.07255	-9.46416	6.95219e-08	1.21707e-06
2799	2799	GNS	1.75274	6.59313	9.42189	6.97912e-08	1.2205e-06
28983	28983	TMPRSS11E	-6.65883	-1.82655	-9.51825	7.01483e-08	1.22545e-06
9542	9542	NRG2	4.45439	1.13764	9.44608	7.1162e-08	1.24186e-06
3738	3738	KCNA3	-4.62974	-1.45899	-9.44035	7.21526e-08	1.25782e-06
10842	10842	PPP1R17	-6.45425	-1.16394	-9.48878	7.24126e-08	1.26103e-06
6646	6646	SOAT1	2.50825	3.47262	9.39669	7.25153e-08	1.26149e-06
80139	80139	ZNF703	4.79207	4.20315	9.43835	7.27696e-08	1.26459e-06
101930085	101930085	HERPUD2-AS1	1.97186	3.27961	9.38885	7.30021e-08	1.2673e-06
5097	5097	PCDH1	-3.15052	6.0586	-9.39672	7.32566e-08	1.26848e-06
54845	54845	ESRP1	-5.72851	4.92609	-9.45943	7.32676e-08	1.26848e-06
57801	57801	HES4	3.24808	3.13542	9.39784	7.32994e-08	1.26848e-06
930	930	CD19	-5.25286	-3.10422	-9.44476	7.3387e-08	1.26868e-06
284273	284273	ZADH2	2.00858	4.17885	9.38283	7.36065e-08	1.27115e-06
221662	221662	RBM24	6.99771	2.80196	9.49041	7.37314e-08	1.27198e-06
170850	170850	KCNG3	-5.64563	-0.966557	-9.45039	7.39282e-08	1.27353e-06
401152	401152	C4orf3	1.91769	5.69844	9.37887	7.39744e-08	1.27353e-06
55183	55183	RIF1	-1.47156	6.96003	-9.37597	7.4208e-08	1.27622e-06
23038	23038	WDTC1	1.44223	6.04168	9.37319	7.44854e-08	1.27967e-06
9173	9173	IL1RL1	6.48463	-2.66359	9.46648	7.46958e-08	1.28196e-06
4824	4824	NKX3-1	4.4279	1.11919	9.40835	7.47943e-08	1.28232e-06
9792	9792	SERTAD2	2.29742	4.87175	9.36965	7.50528e-08	1.28542e-06
9188	9188	DDX21	-2.07918	7.81038	-9.36559	7.53592e-08	1.28934e-06
619279	619279	ZNF704	3.11123	5.72316	9.37353	7.55187e-08	1.29034e-06
163486	163486	DENND1B	2.46571	3.13932	9.36566	7.55728e-08	1.29034e-06
7762	7762	ZNF215	-2.82144	2.46835	-9.36594	7.58961e-08	1.29452e-06
950	950	SCARB2	1.78567	7.40067	9.35744	7.61128e-08	1.29689e-06
83988	83988	NCALD	4.03144	3.47457	9.38415	7.62685e-08	1.29821e-06
10498	10498	CARM1	-1.30035	7.3602	-9.35029	7.68163e-08	1.30619e-06
54221	54221	SNTG2	-4.05104	0.52619	-9.37498	7.72645e-08	1.31181e-06
81792	81792	ADAMTS12	1.83928	6.46901	9.34601	7.7305e-08	1.31181e-06
10550	10550	ARL6IP5	2.01162	6.07736	9.33724	7.82719e-08	1.32686e-06
54984	54984	PINX1	-1.8409	3.85288	-9.33293	7.86824e-08	1.33205e-06
23180	23180	RFTN1	3.9839	5.48488	9.35942	7.87382e-08	1.33205e-06
8850	8850	KAT2B	4.53945	2.17894	9.36986	7.90831e-08	1.33652e-06
1690	1690	COCH	-3.35412	2.51784	-9.34182	7.92425e-08	1.33758e-06
23324	23324	MAN2B2	2.72911	5.02317	9.33198	7.93442e-08	1.33758e-06
11083	11083	DIDO1	-1.60963	7.27081	-9.32602	7.93874e-08	1.33758e-06
84515	84515	MCM8	-1.72921	5.01895	-9.32371	7.96488e-08	1.34062e-06
23415	23415	KCNH4	-5.15857	-1.70108	-9.37643	8.01757e-08	1.34812e-06
147646	147646	C19orf84	-4.83801	-0.552644	-9.36561	8.03945e-08	1.35043e-06
6609	6609	SMPD1	3.03598	3.87922	9.32262	8.0771e-08	1.35538e-06
8437	8437	RASAL1	-3.1455	1.90955	-9.32234	8.09787e-08	1.3575e-06
56147	56147	PCDHA1	-5.40766	-2.53658	-9.37329	8.12785e-08	1.36115e-06
3329	3329	HSPD1	-1.79944	9.18309	-9.29922	8.23433e-08	1.37759e-06
613	613	BCR	-1.3027	7.14735	-9.296	8.26639e-08	1.38034e-06
4773	4773	NFATC2	3.82434	2.95445	9.31978	8.26739e-08	1.38034e-06
4811	4811	NID1	2.27185	8.21139	9.29035	8.35242e-08	1.39313e-06
8607	8607	RUVBL1	-1.82612	6.25691	-9.28557	8.38859e-08	1.39776e-06
3705	3705	ITPK1	-1.38962	6.22727	-9.28114	8.43466e-08	1.40403e-06
2523	2523	FUT1	-3.02345	1.82683	-9.28639	8.48126e-08	1.41037e-06
64072	64072	CDH23	-2.97358	2.46603	-9.28202	8.52373e-08	1.41601e-06
79691	79691	QTRT2	-2.24376	4.69207	-9.26518	8.64064e-08	1.434e-06
3308	3308	HSPA4	-1.54937	8.67554	-9.26113	8.66756e-08	1.43703e-06
23201	23201	FAM168A	1.54614	6.50458	9.25952	8.68648e-08	1.43873e-06
9837	9837	GINS1	-2.52108	4.83815	-9.25853	8.74129e-08	1.44637e-06
5980	5980	REV3L	1.75626	5.19692	9.25291	8.76735e-08	1.44923e-06
79000	79000	AUNIP	-2.79841	2.42294	-9.25359	8.83309e-08	1.45711e-06
23625	23625	FAM89B	2.37519	4.46712	9.2497	8.83377e-08	1.45711e-06
23024	23024	PDZRN3	2.7452	5.92193	9.25182	8.84719e-08	1.45711e-06
387758	387758	FIBIN	8.27758	1.03024	9.38809	8.85014e-08	1.45711e-06
94121	94121	SYTL4	3.91666	0.544273	9.26795	8.89444e-08	1.46295e-06
84305	84305	PYM1	-1.66081	4.77775	-9.24085	8.9109e-08	1.46421e-06
151556	151556	GPR155	3.59357	2.52741	9.25901	8.91983e-08	1.46423e-06
7490	7490	WT1	8.66155	0.748512	9.38757	8.96844e-08	1.47075e-06
84722	84722	PSRC1	-2.68	4.42045	-9.23466	9.04773e-08	1.48229e-06
90381	90381	TICRR	-2.7422	4.6814	-9.23408	9.06294e-08	1.48332e-06
5549	5549	PRELP	5.25933	2.26816	9.28176	9.14991e-08	1.49608e-06
10322	10322	SMYD5	-1.53187	5.41009	-9.21581	9.21856e-08	1.50582e-06
132864	132864	CPEB2	3.41176	3.58825	9.22921	9.24561e-08	1.50875e-06
8309	8309	ACOX2	3.17994	1.49266	9.21775	9.34095e-08	1.52202e-06
8763	8763	CD164	1.6602	7.24773	9.2059	9.34527e-08	1.52202e-06
11015	11015	KDELR3	2.52652	4.51669	9.19846	9.48712e-08	1.54361e-06
1281	1281	COL3A1	13.6495	4.81644	9.43297	9.57227e-08	1.55594e-06
81892	81892	SLIRP	-1.69688	4.89046	-9.18693	9.59089e-08	1.55744e-06
9828	9828	ARHGEF17	2.16948	6.44612	9.18233	9.66817e-08	1.56846e-06
817	817	CAMK2D	3.38484	6.67168	9.19075	9.73757e-08	1.57817e-06
116028	116028	RMI2	-2.54992	4.15874	-9.17689	9.77364e-08	1.58247e-06
1890	1890	TYMP	3.52883	1.58502	9.18988	9.78498e-08	1.58276e-06
121355	121355	GTSF1	-4.19268	-3.27248	-9.20289	9.80544e-08	1.58453e-06
8321	8321	FZD1	7.05186	4.55765	9.27611	9.86919e-08	1.59328e-06
6616	6616	SNAP25	6.12871	1.38752	9.24022	1.00109e-07	1.61458e-06
148281	148281	SYT6	-3.87356	3.67367	-9.17912	1.00276e-07	1.61571e-06
285834	285834	HCG22	6.22481	-2.50989	9.23939	1.00591e-07	1.61922e-06
11249	11249	NXPH2	4.34322	2.595	9.1813	1.01508e-07	1.63239e-06
2956	2956	MSH6	-1.53563	7.7047	-9.14363	1.01744e-07	1.63461e-06
11155	11155	LDB3	8.24431	4.11692	9.27046	1.03712e-07	1.66461e-06
441212	441212	RP9P	5.47259	-0.525105	9.19302	1.04129e-07	1.66969e-06
6588	6588	SLN	8.64899	-1.2311	9.27157	1.04941e-07	1.67968e-06
25943	25943	DNAAF9	2.27782	4.83809	9.12295	1.04955e-07	1.67968e-06
5069	5069	PAPPA	6.49424	3.48566	9.20797	1.06091e-07	1.69623e-06
102288414	102288414	C11orf98	-1.53218	4.66605	-9.10905	1.0669e-07	1.70399e-06
10507	10507	SEMA4D	-2.67086	5.24533	-9.11346	1.06782e-07	1.70399e-06
1271	1271	CNTFR	3.53366	4.81814	9.1125	1.08823e-07	1.73361e-06
84676	84676	TRIM63	9.80481	-0.137224	9.27064	1.08846e-07	1.73361e-06
2928	2928	GSC2	-4.5084	-3.26619	-9.13389	1.08958e-07	1.73372e-06
93594	93594	TBC1D31	-1.68962	3.62065	-9.08564	1.102e-07	1.75077e-06
5052	5052	PRDX1	-2.13061	7.80902	-9.08649	1.10241e-07	1.75077e-06
83931	83931	STK40	1.70238	6.07757	9.07739	1.11463e-07	1.76849e-06
6732	6732	SRPK1	-1.79726	6.38324	-9.07349	1.12084e-07	1.7761e-06
2899	2899	GRIK3	-5.45979	1.40034	-9.13859	1.12157e-07	1.7761e-06
7480	7480	WNT10B	5.46128	-2.75126	9.13526	1.1268e-07	1.78268e-06
6939	6939	TCF15	-3.11599	0.873008	-9.07807	1.12981e-07	1.78536e-06
57510	57510	XPO5	-1.58169	6.43399	-9.06648	1.13133e-07	1.78536e-06
83596	83596	BCL2L12	-2.04401	4.13696	-9.06698	1.13193e-07	1.78536e-06
7093	7093	TLL2	-3.36449	1.02552	-9.08023	1.1328e-07	1.78536e-06
4318	4318	MMP9	-5.51785	2.82887	-9.13037	1.13687e-07	1.79008e-06
339366	339366	ADAMTSL5	5.02037	1.24571	9.10917	1.14861e-07	1.80686e-06
114904	114904	C1QTNF6	3.55164	4.39691	9.07115	1.15261e-07	1.81143e-06
4103	4103	MAGEA4	-5.35812	-1.82973	-9.11412	1.15552e-07	1.81429e-06
1736	1736	DKC1	-2.0654	6.29975	-9.05097	1.15733e-07	1.81541e-06
2066	2066	ERBB4	6.528	2.85806	9.14373	1.16025e-07	1.81827e-06
392255	392255	GDF6	9.54572	3.64475	9.21539	1.16504e-07	1.82406e-06
91624	91624	NEXN	5.06529	5.2839	9.09358	1.17557e-07	1.83881e-06
56172	56172	ANKH	1.59033	5.03147	9.03682	1.17864e-07	1.84187e-06
9421	9421	HAND1	12.1699	1.06709	9.25526	1.18086e-07	1.84361e-06
2257	2257	FGF12	-3.95612	2.55677	-9.05821	1.1873e-07	1.85193e-06
101929027	101929027	LINC02387	-4.95877	-2.57742	-9.07735	1.19743e-07	1.86596e-06
2171	2171	FABP5	-2.27808	5.7305	-9.01687	1.21488e-07	1.89138e-06
53616	53616	ADAM22	-2.13168	4.02279	-9.01464	1.21741e-07	1.89355e-06
114900	114900	C1QTNF4	-3.42229	1.39621	-9.02839	1.21871e-07	1.89379e-06
5496	5496	PPM1G	-1.49316	7.47929	-9.01155	1.22048e-07	1.89476e-06
342979	342979	PALM3	-2.61817	4.00328	-9.01152	1.22826e-07	1.90507e-06
23534	23534	TNPO3	-1.33901	6.96461	-9.00372	1.23371e-07	1.9105e-06
79156	79156	PLEKHF1	-3.31931	1.91839	-9.01752	1.23407e-07	1.9105e-06
537	537	ATP6AP1	1.54247	6.60445	9.00226	1.23633e-07	1.91221e-06
7507	7507	XPA	2.38167	2.58298	9.00257	1.24031e-07	1.91659e-06
11117	11117	EMILIN1	4.51177	5.56798	9.03587	1.24765e-07	1.92614e-06
27129	27129	HSPB7	12.0643	3.62694	9.20278	1.26577e-07	1.9523e-06
201161	201161	CENPV	-2.58248	4.44405	-8.98259	1.27799e-07	1.96931e-06
28959	28959	TMEM176B	4.6858	1.07634	9.01818	1.2867e-07	1.9809e-06
54753	54753	ZNF853	1.75097	4.87128	8.97139	1.29082e-07	1.9854e-06
2535	2535	FZD2	2.45034	6.06658	8.97317	1.29284e-07	1.98667e-06
25959	25959	KANK2	1.83345	6.73922	8.96785	1.29744e-07	1.99189e-06
27254	27254	CSDC2	5.36438	2.35006	9.02927	1.29979e-07	1.99364e-06
672	672	BRCA1	-2.02009	4.60835	-8.96443	1.3045e-07	1.99902e-06
22924	22924	MAPRE3	2.74534	3.6131	8.96706	1.30881e-07	2.00379e-06
154141	154141	MBOAT1	-2.75289	3.52772	-8.96312	1.31617e-07	2.01319e-06
8516	8516	ITGA8	9.64629	2.1574	9.12726	1.31906e-07	2.01575e-06
54436	54436	SH3TC1	6.41523	1.08086	9.03812	1.33695e-07	2.04122e-06
400745	400745	SH2D5	-3.87307	2.4803	-8.96402	1.34967e-07	2.05875e-06
397	397	ARHGDIB	5.60926	1.20294	9.005	1.35713e-07	2.06822e-06
4084	4084	MXD1	3.05642	2.87471	8.94292	1.36103e-07	2.07226e-06
84904	84904	ARHGEF39	-2.71014	2.88714	-8.93362	1.37049e-07	2.08475e-06
100288695	100288695	LIMS4	4.56858	-0.601486	8.96298	1.38355e-07	2.10195e-06
27023	27023	FOXB1	-7.36811	-0.117993	-9.03856	1.38433e-07	2.10195e-06
5443	5443	POMC	-5.80442	-0.875743	-8.99461	1.38734e-07	2.1046e-06
161931	161931	ADAD2	-5.13503	-1.93445	-8.97512	1.38924e-07	2.10556e-06
4189	4189	DNAJB9	3.31381	4.43442	8.9288	1.39601e-07	2.11388e-06
80310	80310	PDGFD	3.4364	4.53158	8.92732	1.40315e-07	2.12138e-06
1490	1490	CCN2	3.69295	7.87886	8.93193	1.40391e-07	2.12138e-06
284086	284086	NEK8	-2.59582	2.53497	-8.91467	1.40501e-07	2.12138e-06
1357	1357	CPA1	4.79582	-3.48255	8.95714	1.40649e-07	2.12138e-06
84536	84536	LINC01547	3.66181	0.6765	8.92954	1.40735e-07	2.12138e-06
340526	340526	RTL5	3.78744	3.19454	8.92072	1.43003e-07	2.15361e-06
23076	23076	RRP1B	-1.58114	6.86107	-8.89663	1.43219e-07	2.15491e-06
7057	7057	THBS1	4.37035	6.98077	8.92829	1.44207e-07	2.16781e-06
31	31	ACACA	-1.88163	7.58573	-8.88835	1.44975e-07	2.17738e-06
57659	57659	ZBTB4	1.99535	6.18121	8.88516	1.45684e-07	2.18501e-06
4739	4739	NEDD9	2.40339	5.01207	8.88689	1.45746e-07	2.18501e-06
90249	90249	UNC5A	-3.4098	2.66934	-8.89604	1.46489e-07	2.19416e-06
567	567	B2M	2.46944	6.46839	8.8811	1.47033e-07	2.20032e-06
129401	129401	NUP35	-1.97107	3.84667	-8.87091	1.48604e-07	2.22183e-06
4521	4521	NUDT1	-2.04483	3.14434	-8.86962	1.48922e-07	2.22371e-06
23281	23281	MTUS2	5.58707	2.44212	8.93726	1.49037e-07	2.22371e-06
114990	114990	VASN	2.96546	5.14422	8.87624	1.49132e-07	2.22371e-06
10637	10637	LEFTY1	-9.40651	2.45938	-9.02975	1.49917e-07	2.23342e-06
27165	27165	GLS2	-6.4182	1.5283	-8.95263	1.50626e-07	2.24196e-06
9047	9047	SH2D2A	-3.086	1.80983	-8.86738	1.51356e-07	2.25082e-06
51194	51194	IPO11	-1.65194	5.40004	-8.85512	1.51805e-07	2.25546e-06
359948	359948	IRF2BP2	1.66663	6.6981	8.8543	1.51981e-07	2.25606e-06
4008	4008	LMO7	2.73073	6.2401	8.85615	1.52782e-07	2.26593e-06
2903	2903	GRIN2A	2.96541	4.42522	8.85445	1.53759e-07	2.27838e-06
79838	79838	TMC5	-5.61137	-0.928803	-8.91339	1.54249e-07	2.2836e-06
57554	57554	LRRC7	5.61971	0.661706	8.91298	1.54387e-07	2.28361e-06
63922	63922	CHTF18	-2.76194	5.40975	-8.84738	1.54749e-07	2.28692e-06
338917	338917	VSX2	-4.78874	-2.95765	-8.8877	1.54964e-07	2.28806e-06
9554	9554	SEC22B	1.81153	5.74885	8.8394	1.55239e-07	2.29008e-06
57060	57060	PCBP4	1.55082	5.70083	8.8348	1.56178e-07	2.3019e-06
5413	5413	SEPTIN5	2.41616	6.55775	8.83678	1.56375e-07	2.30275e-06
57608	57608	JCAD	2.61918	4.91446	8.83434	1.57286e-07	2.31411e-06
1316	1316	KLF6	2.83756	6.17284	8.83417	1.57842e-07	2.32024e-06
10628	10628	TXNIP	4.87172	4.43024	8.87282	1.58726e-07	2.33116e-06
92162	92162	TMEM88	7.69493	1.22666	8.94707	1.59115e-07	2.3348e-06
5649	5649	RELN	6.1198	3.12437	8.90118	1.60037e-07	2.34626e-06
4175	4175	MCM6	-2.33754	6.60531	-8.81854	1.60318e-07	2.34831e-06
262	262	AMD1	-1.64497	6.7544	-8.81209	1.61261e-07	2.35929e-06
58495	58495	OVOL2	-7.34912	-1.16924	-8.92829	1.61352e-07	2.35929e-06
55359	55359	STYK1	-5.08135	-0.902324	-8.86229	1.62375e-07	2.37098e-06
54857	54857	GDPD2	-5.93899	-0.571835	-8.88529	1.62508e-07	2.37098e-06
80114	80114	BICC1	3.4518	3.90802	8.82258	1.6258e-07	2.37098e-06
5813	5813	PURA	3.14939	2.82237	8.81235	1.63751e-07	2.38596e-06
322	322	APBB1	1.83239	5.51565	8.80004	1.64083e-07	2.3887e-06
10690	10690	FUT9	-7.48472	0.0364448	-8.9174	1.64636e-07	2.39466e-06
10439	10439	OLFM1	-2.89029	4.45096	-8.80325	1.65014e-07	2.39804e-06
65251	65251	ZNF649	-2.10623	4.87491	-8.78951	1.66727e-07	2.42083e-06
51728	51728	POLR3K	-1.95248	3.13608	-8.77949	1.68974e-07	2.4513e-06
4208	4208	MEF2C	5.66212	2.98879	8.8454	1.70054e-07	2.46482e-06
284403	284403	WDR62	-3.03646	4.71589	-8.78081	1.70794e-07	2.47251e-06
56776	56776	FMN2	3.14008	3.45838	8.78198	1.70882e-07	2.47251e-06
9241	9241	NOG	4.22244	1.15956	8.80151	1.71451e-07	2.47781e-06
5122	5122	PCSK1	-6.10878	-1.28226	-8.8515	1.71548e-07	2.47781e-06
348761	348761	SPATA3-AS1	-4.83542	-2.28205	-8.81467	1.72042e-07	2.48278e-06
54959	54959	ODAM	6.1336	-2.78917	8.84865	1.72403e-07	2.48549e-06
7004	7004	TEAD4	-1.70734	5.53707	-8.76426	1.72529e-07	2.48549e-06
4012	4012	LNPEP	2.62144	5.20127	8.76451	1.73559e-07	2.49817e-06
51274	51274	KLF3	1.73056	5.76031	8.75502	1.74805e-07	2.51363e-06
30010	30010	NXPH1	-4.55833	-3.35258	-8.79563	1.74937e-07	2.51363e-06
162681	162681	C18orf54	-2.41688	4.23862	-8.75521	1.75431e-07	2.51856e-06
8907	8907	AP1M1	1.64822	5.40332	8.74824	1.76464e-07	2.53121e-06
170680	170680	PSORS1C2	-4.33835	-2.59663	-8.78213	1.76918e-07	2.53552e-06
2692	2692	GHRHR	-3.83723	-1.02262	-8.76769	1.77617e-07	2.54192e-06
5166	5166	PDK4	6.75291	0.751787	8.84411	1.77671e-07	2.54192e-06
55502	55502	HES6	-2.5397	3.76733	-8.73183	1.81582e-07	2.59564e-06
56978	56978	PRDM8	5.84748	-1.46455	8.80098	1.82374e-07	2.60471e-06
1909	1909	EDNRA	4.41221	4.45294	8.76183	1.82549e-07	2.60498e-06
5308	5308	PITX2	4.94622	3.85382	8.76479	1.85392e-07	2.6431e-06
51226	51226	COPZ2	8.00674	-0.441979	8.8452	1.85611e-07	2.6431e-06
80781	80781	COL18A1	1.88612	9.81565	8.71261	1.85699e-07	2.6431e-06
54207	54207	KCNK10	-5.42184	-1.55252	-8.75819	1.90589e-07	2.70819e-06
151306	151306	GPBAR1	3.82553	-0.433058	8.71769	1.90598e-07	2.70819e-06
492311	492311	IGIP	3.46364	-0.674322	8.70764	1.9135e-07	2.71655e-06
2255	2255	FGF10	8.01645	2.35902	8.8225	1.91725e-07	2.71954e-06
8883	8883	NAE1	-1.41436	5.94547	-8.68766	1.92256e-07	2.72474e-06
149175	149175	MANEAL	-2.57263	2.69762	-8.68593	1.93889e-07	2.74555e-06
5424	5424	POLD1	-2.03424	6.04403	-8.67845	1.95051e-07	2.75964e-06
56919	56919	DHX33	-1.68746	5.94924	-8.67242	1.96518e-07	2.77803e-06
6870	6870	TACR3	-7.62466	-0.117099	-8.78459	1.99554e-07	2.81855e-06
56999	56999	ADAMTS9	4.57456	4.56661	8.69513	2.01876e-07	2.84892e-06
8809	8809	IL18R1	5.88973	0.135672	8.72959	2.02151e-07	2.85038e-06
4085	4085	MAD2L1	-2.46464	5.26681	-8.65346	2.02806e-07	2.85569e-06
115727	115727	RASGRP4	-2.42349	1.79777	-8.65292	2.02872e-07	2.85569e-06
93649	93649	MYOCD	5.52883	3.97769	8.71215	2.04335e-07	2.87386e-06
489	489	ATP2A3	-1.95432	5.37604	-8.64279	2.05143e-07	2.88277e-06
23351	23351	KHNYN	1.42716	6.35264	8.6362	2.06876e-07	2.90056e-06
23673	23673	STX12	2.04332	4.48875	8.63718	2.06878e-07	2.90056e-06
701	701	BUB1B	-3.11647	6.34142	-8.64682	2.06933e-07	2.90056e-06
5148	5148	PDE6G	-3.73124	-0.268037	-8.65474	2.07889e-07	2.91151e-06
51010	51010	EXOSC3	-1.92056	4.02516	-8.62782	2.09549e-07	2.93227e-06
79017	79017	GGCT	-1.33969	5.22148	-8.61461	2.13349e-07	2.98294e-06
1164	1164	CKS2	-2.59477	4.58087	-8.6141	2.14874e-07	3.00172e-06
283140	283140	LINC02762	3.23403	0.577988	8.61799	2.1621e-07	3.01785e-06
113451	113451	AZIN2	2.93417	0.803094	8.61035	2.17206e-07	3.0292e-06
144571	144571	A2M-AS1	3.40884	0.301705	8.61692	2.17478e-07	3.03044e-06
55964	55964	SEPTIN3	-2.32297	5.2066	-8.59795	2.19238e-07	3.05241e-06
989	989	SEPTIN7	1.86948	8.0908	8.59123	2.2077e-07	3.07117e-06
55742	55742	PARVA	3.01996	5.78237	8.59688	2.21809e-07	3.08303e-06
23336	23336	SYNM	4.33081	4.58882	8.62221	2.22103e-07	3.08453e-06
100507156	100507156	LOC100507156	4.38287	-1.44996	8.62056	2.23037e-07	3.09492e-06
4145	4145	MATK	-4.42019	2.84047	-8.61539	2.24994e-07	3.11947e-06
119391	119391	GSTO2	-3.09104	1.9712	-8.58266	2.26714e-07	3.14068e-06
4176	4176	MCM7	-2.22278	7.45746	-8.56849	2.28506e-07	3.16287e-06
815	815	CAMK2A	6.44382	1.22489	8.65676	2.29177e-07	3.16951e-06
1894	1894	ECT2	-1.63919	5.94675	-8.56408	2.29419e-07	3.17022e-06
54892	54892	NCAPG2	-2.1702	5.62108	-8.56241	2.30423e-07	3.18144e-06
5079	5079	PAX5	-5.38455	-0.622787	-8.62178	2.31218e-07	3.18977e-06
288	288	ANK3	1.98946	7.48875	8.55821	2.31583e-07	3.19087e-06
58498	58498	MYL7	10.2215	4.25116	8.73719	2.31682e-07	3.19087e-06
9675	9675	TTI1	-1.39181	5.49435	-8.55521	2.3231e-07	3.19443e-06
57085	57085	AGTRAP	-1.51271	4.48074	-8.55521	2.32326e-07	3.19443e-06
1384	1384	CRAT	2.61915	5.37246	8.55829	2.3285e-07	3.19719e-06
160518	160518	DENND5B	2.23202	5.57754	8.55525	2.32912e-07	3.19719e-06
101060684	101060684	NBPF26	1.91507	4.48199	8.55304	2.33242e-07	3.19907e-06
8600	8600	TNFSF11	-6.56886	-0.0312879	-8.64457	2.34337e-07	3.21145e-06
9467	9467	SH3BP5	2.63571	5.00285	8.55125	2.35273e-07	3.22161e-06
6678	6678	SPARC	3.30005	10.3985	8.55836	2.35896e-07	3.2264e-06
5269	5269	SERPINB6	1.38923	5.37501	8.54365	2.36205e-07	3.2264e-06
117583	117583	PARD3B	2.29109	3.59709	8.54581	2.36206e-07	3.2264e-06
440829	440829	SHISA8	-3.73568	-0.859843	-8.56428	2.367e-07	3.23049e-06
3727	3727	JUND	1.6652	6.76876	8.53713	2.38487e-07	3.2522e-06
136332	136332	LRGUK	-4.21839	0.184313	-8.56872	2.389e-07	3.25401e-06
5588	5588	PRKCQ	-2.60355	2.59273	-8.53999	2.39011e-07	3.25401e-06
7443	7443	VRK1	-2.51375	4.67858	-8.53329	2.41051e-07	3.27909e-06
144568	144568	A2ML1	-5.64368	-0.961413	-8.59532	2.42624e-07	3.29673e-06
1727	1727	CYB5R3	1.42884	7.74539	8.52468	2.42746e-07	3.29673e-06
284565	284565	NBPF15	1.84207	4.54391	8.52272	2.4358e-07	3.30536e-06
2549	2549	GAB1	2.67484	5.98556	8.52549	2.44299e-07	3.3124e-06
11022	11022	TDRKH	-2.07552	3.83214	-8.51767	2.45601e-07	3.32734e-06
27145	27145	FILIP1	3.74526	5.67304	8.53754	2.46066e-07	3.33092e-06
3398	3398	ID2	3.47271	5.31979	8.5307	2.46575e-07	3.33509e-06
91662	91662	NLRP12	-5.79602	-1.48204	-8.58288	2.4849e-07	3.35825e-06
8837	8837	CFLAR	1.64819	5.32955	8.50171	2.50968e-07	3.38899e-06
57057	57057	TBX20	9.53101	2.17169	8.6607	2.53382e-07	3.41736e-06
1413	1413	CRYBA4	-4.98845	-2.89419	-8.54723	2.53481e-07	3.41736e-06
142683	142683	ITLN2	-5.19586	-0.401312	-8.55028	2.54398e-07	3.42694e-06
10609	10609	P3H4	1.83177	6.03164	8.49077	2.5506e-07	3.43307e-06
653	653	BMP5	11.3101	1.59952	8.68729	2.55957e-07	3.44235e-06
7436	7436	VLDLR	1.85267	6.46146	8.47788	2.59873e-07	3.49127e-06
91754	91754	NEK9	1.32028	6.16366	8.47702	2.60015e-07	3.49127e-06
100129503	100129503	LOC100129503	3.60563	-0.486959	8.49332	2.61218e-07	3.50458e-06
26524	26524	LATS2	2.02553	6.02667	8.47188	2.62318e-07	3.5165e-06
54947	54947	LPCAT2	2.61223	4.21587	8.47486	2.62596e-07	3.51738e-06
166614	166614	DCLK2	7.63675	2.05984	8.58717	2.64751e-07	3.5434e-06
23530	23530	NNT	2.697	6.31676	8.45289	2.71417e-07	3.62968e-06
114800	114800	CCDC85A	6.33445	-0.0749356	8.53301	2.72713e-07	3.64257e-06
3816	3816	KLK1	-3.61229	0.504742	-8.46345	2.72819e-07	3.64257e-06
100129543	100129543	ZNF730	-2.19161	2.46387	-8.4397	2.75111e-07	3.67021e-06
81533	81533	ITFG1	1.71583	5.51612	8.43715	2.75569e-07	3.67337e-06
55646	55646	LYAR	-2.39491	4.77551	-8.43397	2.77901e-07	3.6991e-06
157313	157313	CDCA2	-2.30845	4.54599	-8.43329	2.77945e-07	3.6991e-06
84886	84886	C1orf198	3.01226	7.28167	8.43291	2.80973e-07	3.7364e-06
64946	64946	CENPH	-2.27577	4.52247	-8.42489	2.81276e-07	3.73743e-06
55345	55345	ZGRF1	-2.85987	3.88234	-8.42692	2.82604e-07	3.75207e-06
84668	84668	FAM126A	-2.01844	6.56912	-8.4196	2.82959e-07	3.75379e-06
57124	57124	CD248	3.99662	5.16539	8.44503	2.83568e-07	3.75887e-06
482	482	ATP1B2	2.47761	6.30532	8.41721	2.85004e-07	3.77488e-06
2022	2022	ENG	3.51071	5.01472	8.42998	2.85587e-07	3.7779e-06
84441	84441	MAML2	2.7098	5.29188	8.41773	2.85687e-07	3.7779e-06
283933	283933	ZNF843	4.53992	0.0811626	8.45216	2.86031e-07	3.77944e-06
64881	64881	PCDH20	5.93147	2.488	8.48364	2.88372e-07	3.80734e-06
2189	2189	FANCG	-2.08187	4.50615	-8.40453	2.89326e-07	3.81689e-06
23389	23389	MED13L	1.74949	7.02313	8.39923	2.91193e-07	3.83848e-06
10887	10887	PROKR1	-5.2144	0.546602	-8.45543	2.92088e-07	3.84722e-06
1363	1363	CPE	2.9038	5.43574	8.39998	2.94133e-07	3.87108e-06
7739	7739	ZNF185	2.19394	4.97851	8.38465	2.98038e-07	3.91936e-06
81887	81887	LAS1L	-1.92951	5.66804	-8.38245	2.98557e-07	3.92308e-06
84332	84332	DYDC2	-5.07084	-0.634872	-8.43326	2.99988e-07	3.93877e-06
91694	91694	LONRF1	-1.86355	5.12372	-8.37373	3.02305e-07	3.96273e-06
55319	55319	TMA16	-1.40532	4.44603	-8.37265	3.02566e-07	3.96273e-06
9425	9425	CDYL	-1.64101	6.00173	-8.37271	3.02603e-07	3.96273e-06
59	59	ACTA2	9.07952	5.44664	8.52763	3.02768e-07	3.96273e-06
441478	441478	NRARP	-2.17152	4.70415	-8.37063	3.04143e-07	3.97759e-06
1814	1814	DRD3	-4.0207	-3.50504	-8.39273	3.06257e-07	4.00208e-06
26353	26353	HSPB8	3.52264	3.86544	8.38011	3.07211e-07	4.01139e-06
3352	3352	HTR1D	-5.01024	-0.528838	-8.41349	3.08038e-07	4.01668e-06
2852	2852	GPER1	6.32047	-0.950702	8.4486	3.081e-07	4.01668e-06
145407	145407	ARMH4	3.02675	5.21467	8.36914	3.08411e-07	4.01757e-06
55787	55787	TXLNG	-1.80371	5.42584	-8.35928	3.08691e-07	4.01806e-06
157869	157869	SBSPON	6.0206	2.42269	8.43284	3.1159e-07	4.05262e-06
9315	9315	NREP	1.9836	8.8155	8.352	3.1219e-07	4.05724e-06
55299	55299	BRIX1	-1.70969	5.00894	-8.34336	3.15887e-07	4.09879e-06
27122	27122	DKK3	2.73165	6.35843	8.34876	3.16013e-07	4.09879e-06
10874	10874	NMU	-4.23754	0.3177	-8.37608	3.16128e-07	4.09879e-06
51160	51160	VPS28	1.44933	5.10324	8.34146	3.1667e-07	4.10262e-06
23466	23466	CBX6	1.89864	6.1148	8.34119	3.17053e-07	4.10438e-06
1435	1435	CSF1	2.45633	3.88269	8.34019	3.188e-07	4.12111e-06
23205	23205	ACSBG1	-5.00417	0.959737	-8.38972	3.18842e-07	4.12111e-06
57666	57666	FBRSL1	-1.65136	6.95326	-8.33472	3.19872e-07	4.1312e-06
80700	80700	UBXN6	1.35372	5.62059	8.32909	3.22438e-07	4.16111e-06
84926	84926	SPRYD3	1.72016	4.16637	8.32833	3.22913e-07	4.164e-06
9024	9024	BRSK2	-2.38057	4.32783	-8.32193	3.27166e-07	4.21556e-06
2869	2869	GRK5	3.0658	3.61268	8.32808	3.27768e-07	4.21745e-06
64114	64114	TMBIM1	2.0834	6.01519	8.31896	3.27821e-07	4.21745e-06
389857	389857	CENPVL1	-3.32016	-0.655139	-8.32768	3.29921e-07	4.2379e-06
441495	441495	CENPVL2	-3.32016	-0.655139	-8.32768	3.29921e-07	4.2379e-06
641	641	BLM	-3.18898	4.19944	-8.32481	3.30256e-07	4.23892e-06
54386	54386	TERF2IP	2.05203	5.51003	8.30908	3.32543e-07	4.26497e-06
727910	727910	TLCD2	2.32578	2.3895	8.3089	3.33294e-07	4.27131e-06
8301	8301	PICALM	1.76383	7.21882	8.29891	3.37167e-07	4.31761e-06
7514	7514	XPO1	-1.40063	8.33543	-8.29801	3.37463e-07	4.31807e-06
3336	3336	HSPE1	-1.66891	6.1215	-8.29526	3.38912e-07	4.33328e-06
10317	10317	B3GALT5	-3.06722	4.49725	-8.30426	3.39432e-07	4.33658e-06
646	646	BNC1	9.18033	1.64233	8.4452	3.42385e-07	4.37094e-06
5982	5982	RFC2	-1.73777	5.08652	-8.28562	3.43789e-07	4.38372e-06
9355	9355	LHX2	5.43376	1.26136	8.34954	3.43915e-07	4.38372e-06
51148	51148	CERCAM	2.60312	5.4288	8.2873	3.45136e-07	4.39592e-06
3798	3798	KIF5A	-2.49898	3.60825	-8.28444	3.46122e-07	4.4051e-06
92689	92689	FAM114A1	2.31564	5.85208	8.28158	3.46901e-07	4.41162e-06
10293	10293	TRAIP	-2.25393	3.13146	-8.2783	3.48389e-07	4.42587e-06
5558	5558	PRIM2	-1.97839	4.0877	-8.2764	3.48752e-07	4.42587e-06
7026	7026	NR2F2	8.97156	1.18524	8.42799	3.48821e-07	4.42587e-06
80155	80155	NAA15	-1.5625	6.95797	-8.26977	3.51795e-07	4.46019e-06
53353	53353	LRP1B	5.44757	1.79	8.33064	3.53787e-07	4.48166e-06
1381	1381	CRABP1	-5.58477	2.95662	-8.33387	3.54029e-07	4.48166e-06
10535	10535	RNASEH2A	-2.00803	4.5572	-8.26479	3.54804e-07	4.48691e-06
8792	8792	TNFRSF11A	-4.5065	0.733854	-8.30365	3.54984e-07	4.48691e-06
154043	154043	CNKSR3	2.75601	4.81952	8.26865	3.55557e-07	4.49073e-06
23108	23108	RAP1GAP2	-2.81017	5.85641	-8.26719	3.56649e-07	4.5011e-06
649	649	BMP1	3.55814	5.31791	8.27795	3.57209e-07	4.50474e-06
57348	57348	TTYH1	-4.17871	2.71681	-8.28664	3.59727e-07	4.53305e-06
7545	7545	ZIC1	-4.20496	-3.53822	-8.28503	3.6091e-07	4.5445e-06
79828	79828	METTL8	-1.81201	4.62108	-8.24974	3.62481e-07	4.55948e-06
388115	388115	CCDC9B	2.73312	2.51126	8.25427	3.63032e-07	4.55948e-06
1439	1439	CSF2RB	5.59598	-1.31968	8.31704	3.63064e-07	4.55948e-06
113130	113130	CDCA5	-2.58497	5.26332	-8.25246	3.63198e-07	4.55948e-06
100130771	100130771	EFCAB10	-4.78314	-1.7873	-8.29415	3.63748e-07	4.56293e-06
56122	56122	PCDHB14	2.47391	2.36056	8.24688	3.65678e-07	4.58368e-06
30849	30849	PIK3R4	-1.34876	5.29146	-8.24136	3.66769e-07	4.59388e-06
100532731	100532731	COMMD3-BMI1	3.82891	0.555032	8.25996	3.69817e-07	4.62857e-06
53371	53371	NUP54	-1.65292	5.36166	-8.23487	3.70387e-07	4.6322e-06
4036	4036	LRP2	5.66277	3.08327	8.30381	3.71187e-07	4.63652e-06
107985216	107985216	LOC107985216	4.88216	-0.70756	8.2828	3.71291e-07	4.63652e-06
23218	23218	NBEAL2	-2.21121	5.9318	-8.23345	3.7204e-07	4.63838e-06
8322	8322	FZD4	1.86343	5.5782	8.23218	3.72043e-07	4.63838e-06
728591	728591	CCDC169	-2.67327	2.47317	-8.23658	3.72278e-07	4.63838e-06
2868	2868	GRK4	2.97275	1.84938	8.23963	3.72571e-07	4.63855e-06
54434	54434	SSH1	2.01844	6.55874	8.22978	3.73606e-07	4.64794e-06
4852	4852	NPY	5.76983	2.35915	8.30032	3.74687e-07	4.65791e-06
55553	55553	SOX6	8.47427	1.44712	8.36424	3.76873e-07	4.68157e-06
94032	94032	CAMK2N2	-3.27216	0.704263	-8.23374	3.7837e-07	4.69416e-06
4496	4496	MT1H	-6.92127	-1.86077	-8.32393	3.78452e-07	4.69416e-06
7516	7516	XRCC2	-2.84432	3.6933	-8.22568	3.79392e-07	4.70231e-06
2070	2070	EYA4	5.41345	0.118666	8.28075	3.8025e-07	4.70811e-06
286467	286467	FIRRE	-1.94977	3.54057	-8.2173	3.80428e-07	4.70811e-06
8676	8676	STX11	5.05044	0.0100494	8.27	3.80851e-07	4.70984e-06
9585	9585	KIF20B	-2.12845	5.85044	-8.21619	3.81421e-07	4.71337e-06
50807	50807	ASAP1	1.35879	6.86619	8.21374	3.82022e-07	4.71728e-06
222553	222553	SLC35F1	-2.47632	3.5448	-8.21654	3.82434e-07	4.71886e-06
81033	81033	KCNH6	-5.11763	-0.223736	-8.26494	3.8472e-07	4.74355e-06
2810	2810	SFN	-4.87803	0.539528	-8.25801	3.85072e-07	4.74437e-06
6528	6528	SLC5A5	-6.20843	-1.54479	-8.2897	3.87254e-07	4.76737e-06
692086	692086	SNORD17	-2.76281	0.176876	-8.21039	3.87514e-07	4.76737e-06
200634	200634	KRTCAP3	-5.32825	1.15248	-8.26147	3.89919e-07	4.79341e-06
200958	200958	MUC20	4.83747	-0.292878	8.24446	3.92251e-07	4.8185e-06
54663	54663	WDR74	-1.82601	4.4152	-8.18706	3.9765e-07	4.88121e-06
26270	26270	FBXO6	3.36554	0.497199	8.19731	4.00272e-07	4.90916e-06
796	796	CALCA	-4.87973	-2.97805	-8.2314	4.00558e-07	4.90916e-06
3787	3787	KCNS1	-3.84154	1.94148	-8.20546	4.01013e-07	4.90916e-06
245	245	ALOX12P2	-5.6608	-0.862715	-8.25126	4.0111e-07	4.90916e-06
5422	5422	POLA1	-1.99081	5.00486	-8.17998	4.02094e-07	4.91758e-06
26047	26047	CNTNAP2	-2.80304	6.21792	-8.1836	4.03467e-07	4.93074e-06
8224	8224	SYN3	-3.70899	3.06277	-8.18683	4.10536e-07	5.01143e-06
633	633	BGN	5.49377	6.02513	8.23073	4.10755e-07	5.01143e-06
84057	84057	MND1	-3.08868	2.61929	-8.17498	4.10976e-07	5.01143e-06
6414	6414	SELENOP	4.18383	5.10047	8.19092	4.14494e-07	5.05062e-06
29920	29920	PYCR2	-1.69554	5.83196	-8.14853	4.20893e-07	5.12482e-06
339390	339390	CLEC4G	-4.7707	-2.9932	-8.19115	4.23421e-07	5.15183e-06
9077	9077	DIRAS3	5.44065	-2.22607	8.20734	4.24364e-07	5.15952e-06
192111	192111	PGAM5	-1.647	5.37743	-8.1386	4.27113e-07	5.18915e-06
55715	55715	DOK4	3.88475	7.09714	8.16289	4.27768e-07	5.19174e-06
78995	78995	HROB	-2.23506	3.0282	-8.13877	4.28121e-07	5.19174e-06
192683	192683	SCAMP5	-1.80477	4.96714	-8.13701	4.28266e-07	5.19174e-06
5334	5334	PLCL1	7.23173	0.177987	8.24678	4.29095e-07	5.19706e-06
165257	165257	C1QL2	-4.91564	-2.31402	-8.18559	4.29331e-07	5.19706e-06
652991	652991	SKOR2	-3.94745	-3.33662	-8.16004	4.30465e-07	5.207e-06
56156	56156	TEX13B	-4.597	-3.36613	-8.17427	4.31319e-07	5.21205e-06
340359	340359	KLHL38	7.09899	-0.728156	8.23966	4.31511e-07	5.21205e-06
7782	7782	SLC30A4	4.39004	0.639704	8.16685	4.32775e-07	5.22352e-06
81542	81542	TMX1	-1.44794	5.44087	-8.12688	4.34533e-07	5.23843e-06
440519	440519	ZNF724	-2.36367	3.40088	-8.12939	4.34642e-07	5.23843e-06
56261	56261	GPCPD1	1.96713	3.88476	8.12462	4.36487e-07	5.25685e-06
113828	113828	FAM83F	-4.9249	3.92167	-8.17262	4.37853e-07	5.26948e-06
594855	594855	CPLX3	-4.78432	-2.29398	-8.15968	4.43947e-07	5.33895e-06
51421	51421	AMOTL2	2.50006	6.84561	8.11138	4.47149e-07	5.37356e-06
91646	91646	TDRD12	-3.7387	-0.226276	-8.12883	4.47932e-07	5.37908e-06
83643	83643	CCDC3	4.47668	5.20861	8.13941	4.52268e-07	5.42722e-06
5916	5916	RARG	-1.97765	4.71316	-8.09965	4.53049e-07	5.43266e-06
7707	7707	ZNF148	1.74268	5.63761	8.0974	4.54213e-07	5.44269e-06
10635	10635	RAD51AP1	-2.20749	3.76767	-8.09764	4.55056e-07	5.44885e-06
284615	284615	ANKRD34A	4.81177	-0.293612	8.14174	4.56464e-07	5.46177e-06
103689912	103689912	TBX2-AS1	6.37351	-1.56716	8.18195	4.57289e-07	5.4677e-06
2653	2653	GCSH	-1.78784	5.37066	-8.09019	4.59172e-07	5.48493e-06
440836	440836	ODF3B	5.408	-0.258473	8.15318	4.59391e-07	5.48493e-06
83483	83483	PLVAP	8.06764	0.707741	8.2191	4.60639e-07	5.49588e-06
1111	1111	CHEK1	-2.35494	5.2492	-8.08803	4.62234e-07	5.51095e-06
64084	64084	CLSTN2	5.21859	4.04706	8.1423	4.63413e-07	5.51827e-06
63928	63928	CHP2	-4.63698	-0.431397	-8.12699	4.63513e-07	5.51827e-06
57105	57105	CYSLTR2	6.92364	-1.57362	8.18165	4.67287e-07	5.55921e-06
349667	349667	RTN4RL2	-2.81149	4.15446	-8.08335	4.68449e-07	5.56904e-06
94005	94005	PIGS	1.35951	6.10443	8.07332	4.7063e-07	5.58992e-06
81796	81796	SLCO5A1	-4.12338	0.852839	-8.10388	4.70879e-07	5.58992e-06
55558	55558	PLXNA3	2.07682	6.01587	8.07278	4.71841e-07	5.59734e-06
56339	56339	METTL3	-1.50803	5.26105	-8.07069	4.72525e-07	5.60145e-06
55336	55336	FBXL8	5.0659	-0.750405	8.12288	4.74178e-07	5.61703e-06
101929748	101929748	LOC101929748	-4.47595	-1.82416	-8.10689	4.74768e-07	5.62e-06
57541	57541	ZNF398	-1.81584	5.54964	-8.06628	4.75902e-07	5.62942e-06
2977	2977	GUCY1A2	3.47923	4.23553	8.07893	4.78902e-07	5.66087e-06
51332	51332	SPTBN5	-2.36973	2.07869	-8.06153	4.80984e-07	5.68143e-06
59271	59271	EVA1C	-2.93884	0.28715	-8.06609	4.81854e-07	5.68766e-06
55076	55076	TMEM45A	2.40042	3.97811	8.05633	4.84901e-07	5.71956e-06
2658	2658	GDF2	7.96022	-1.71543	8.1785	4.87526e-07	5.74643e-06
5427	5427	POLE2	-2.7049	2.86908	-8.05367	4.88833e-07	5.75618e-06
2307	2307	FOXS1	4.99609	-1.1139	8.10041	4.89046e-07	5.75618e-06
9228	9228	DLGAP2	-5.76775	-0.553422	-8.1179	4.9126e-07	5.77814e-06
790	790	CAD	-1.56517	6.92184	-8.04415	4.91687e-07	5.77906e-06
23016	23016	EXOSC7	-1.45514	4.4725	-8.04132	4.93735e-07	5.79902e-06
3690	3690	ITGB3	6.90324	2.07212	8.14134	4.95878e-07	5.82007e-06
255743	255743	NPNT	5.66656	4.00684	8.10797	4.96609e-07	5.82094e-06
1838	1838	DTNB	-1.44914	4.20454	-8.03738	4.96653e-07	5.82094e-06
100191040	100191040	C2CD4D	-3.24006	-1.62668	-8.04545	5.00357e-07	5.85674e-06
64651	64651	CSRNP1	2.88204	4.47218	8.04013	5.00414e-07	5.85674e-06
2572	2572	GAD2	-4.95128	-2.03167	-8.08198	5.01858e-07	5.86951e-06
57498	57498	KIDINS220	1.44524	7.24629	8.02608	5.05137e-07	5.9037e-06
5354	5354	PLP1	-6.21756	2.99174	-8.10896	5.06853e-07	5.91958e-06
3818	3818	KLKB1	-7.02455	0.206055	-8.1268	5.09117e-07	5.94185e-06
5134	5134	PDCD2	-1.26191	5.76705	-8.01664	5.12314e-07	5.96767e-06
58527	58527	ABRACL	-2.35556	4.50115	-8.01922	5.12397e-07	5.96767e-06
3339	3339	HSPG2	2.75152	9.01764	8.02278	5.12408e-07	5.96767e-06
138255	138255	CFAP95	-6.31141	-0.14308	-8.10127	5.14631e-07	5.98935e-06
9270	9270	ITGB1BP1	1.58212	4.34778	8.0119	5.16062e-07	6.00027e-06
388015	388015	RTL1	5.698	-1.56081	8.08288	5.16292e-07	6.00027e-06
3751	3751	KCND2	-3.49397	2.445	-8.02807	5.17076e-07	6.00436e-06
23189	23189	KANK1	1.52212	6.77127	8.00977	5.17685e-07	6.00436e-06
6258	6258	RXRG	6.91762	0.121676	8.1129	5.17729e-07	6.00436e-06
197021	197021	LCTL	-3.46543	0.70294	-8.02531	5.18807e-07	6.01265e-06
80324	80324	PUS1	-2.83498	4.00567	-8.01474	5.19394e-07	6.01526e-06
6327	6327	SCN2B	3.32233	2.31222	8.01915	5.21608e-07	6.03669e-06
58189	58189	WFDC1	5.92024	1.88354	8.07956	5.23496e-07	6.05431e-06
79154	79154	DHRS11	-1.87175	3.63229	-7.99558	5.29221e-07	6.11626e-06
255394	255394	TCP11L2	3.07436	2.51214	8.00476	5.29829e-07	6.11903e-06
64112	64112	MOAP1	1.69973	4.88327	7.99357	5.30577e-07	6.1234e-06
374355	374355	CCDC172	-5.08112	-2.61357	-8.04439	5.33732e-07	6.15332e-06
51491	51491	NOP16	-2.01651	4.32508	-7.99013	5.3391e-07	6.15332e-06
3815	3815	KIT	-1.77228	5.0085	-7.98296	5.39196e-07	6.20992e-06
5526	5526	PPP2R5B	2.15764	4.02226	7.97923	5.43222e-07	6.24929e-06
409	409	ARRB2	-1.88187	4.67059	-7.97771	5.43664e-07	6.24929e-06
64782	64782	AEN	-1.83164	6.28492	-7.9775	5.43744e-07	6.24929e-06
401409	401409	RAB19	-4.35944	0.52776	-8.01281	5.44431e-07	6.25286e-06
143282	143282	FGFBP3	-3.43757	3.61433	-7.98203	5.53309e-07	6.35042e-06
114907	114907	FBXO32	4.89531	2.40413	8.01176	5.56542e-07	6.38311e-06
4889	4889	NPY5R	-4.59526	-0.930949	-8.00134	5.58844e-07	6.4051e-06
2046	2046	EPHA8	-5.82527	1.40496	-8.02733	5.64162e-07	6.46158e-06
3899	3899	AFF3	2.95201	4.31698	7.96055	5.6485e-07	6.465e-06
7625	7625	ZNF74	-1.37512	5.63126	-7.95124	5.65314e-07	6.46585e-06
3040	3040	HBA2	-4.25623	-3.12787	-7.98361	5.66815e-07	6.47856e-06
3491	3491	CCN1	3.25415	7.01638	7.95871	5.70349e-07	6.51446e-06
1021	1021	CDK6	1.87006	7.42664	7.94302	5.72835e-07	6.53414e-06
169792	169792	GLIS3	5.10641	1.17254	7.99813	5.72859e-07	6.53414e-06
347730	347730	LRRTM1	2.69709	3.37165	7.94169	5.7847e-07	6.59361e-06
6897	6897	TARS1	-1.40605	7.9293	-7.93496	5.79395e-07	6.59962e-06
11258	11258	DCTN3	2.1414	3.6511	7.93067	5.84456e-07	6.6527e-06
8120	8120	AP3B2	-3.0633	1.73275	-7.93649	5.87163e-07	6.67893e-06
22823	22823	MTF2	-1.45411	5.9418	-7.92356	5.8948e-07	6.7007e-06
84250	84250	SLF1	-1.99668	3.83824	-7.92229	5.91393e-07	6.71783e-06
84079	84079	ANKRD27	-1.765	5.4176	-7.91857	5.9422e-07	6.74534e-06
8707	8707	B3GALT2	8.97509	-1.28355	8.06805	5.94945e-07	6.74894e-06
114781	114781	BTBD9	1.93328	3.83653	7.91547	5.97353e-07	6.77079e-06
1522	1522	CTSZ	1.57796	6.02249	7.9145	5.97687e-07	6.77079e-06
144165	144165	PRICKLE1	3.17674	5.74401	7.92524	5.98826e-07	6.77907e-06
282996	282996	RBM20	6.24321	2.1157	7.99821	5.99419e-07	6.78116e-06
5036	5036	PA2G4	-1.43552	7.72971	-7.91157	6.00273e-07	6.78619e-06
757	757	TMEM50B	1.9238	3.85944	7.90956	6.02698e-07	6.80897e-06
3964	3964	LGALS8	2.03273	5.34315	7.90824	6.0422e-07	6.82152e-06
4205	4205	MEF2A	2.80209	6.66047	7.91264	6.05557e-07	6.83197e-06
220042	220042	DDIAS	-2.46731	3.80346	-7.90819	6.06571e-07	6.83876e-06
26996	26996	GPR160	-6.20961	2.24176	-7.98882	6.07184e-07	6.84102e-06
5970	5970	RELA	1.96061	5.75944	7.89624	6.15081e-07	6.9253e-06
8317	8317	CDC7	-2.61502	4.09955	-7.89944	6.15901e-07	6.92982e-06
55272	55272	IMP3	-1.5594	4.99326	-7.89329	6.17188e-07	6.9396e-06
5566	5566	PRKACA	1.94902	6.71053	7.8933	6.17795e-07	6.94172e-06
56981	56981	PRDM11	1.7888	5.17087	7.89023	6.20327e-07	6.96546e-06
9338	9338	TCEAL1	2.13768	2.30436	7.88889	6.2262e-07	6.98648e-06
54566	54566	EPB41L4B	-4.85003	3.87903	-7.93172	6.27092e-07	7.03191e-06
643641	643641	ZNF862	2.57325	2.94982	7.8857	6.28491e-07	7.04052e-06
132625	132625	ZFP42	-3.65583	5.39776	-7.90156	6.2899e-07	7.04052e-06
6546	6546	SLC8A1	5.34076	5.68073	7.94243	6.29133e-07	7.04052e-06
4488	4488	MSX2	4.96315	0.646397	7.93026	6.31289e-07	7.05988e-06
55320	55320	MIS18BP1	-2.16319	5.76706	-7.87676	6.34303e-07	7.08882e-06
114784	114784	CSMD2	-2.37756	4.08854	-7.87706	6.35241e-07	7.09452e-06
79933	79933	SYNPO2L	9.1353	2.45228	8.02393	6.3908e-07	7.1326e-06
10885	10885	WDR3	-1.64697	5.81565	-7.86938	6.40073e-07	7.1346e-06
4222	4222	MEOX1	9.22945	-1.12665	8.02477	6.4012e-07	7.1346e-06
10017	10017	BCL2L10	-3.8582	-0.717742	-7.89337	6.4099e-07	7.13951e-06
29915	29915	HCFC2	2.33667	2.52437	7.86996	6.4186e-07	7.1444e-06
79633	79633	FAT4	3.37199	4.75318	7.8799	6.44708e-07	7.1713e-06
9401	9401	RECQL4	-2.45944	4.97359	-7.86638	6.46248e-07	7.18361e-06
25915	25915	NDUFAF3	1.65047	3.81027	7.86168	6.47609e-07	7.19392e-06
51669	51669	SARAF	1.36996	7.43963	7.85425	6.54799e-07	7.26647e-06
54	54	ACP5	-3.8192	1.43226	-7.8783	6.55016e-07	7.26647e-06
785	785	CACNB4	-3.01215	1.50344	-7.85717	6.61552e-07	7.33408e-06
126299	126299	ZNF428	2.06345	4.44558	7.84821	6.62003e-07	7.33418e-06
56204	56204	FAM214A	2.2332	3.82065	7.84665	6.64388e-07	7.35569e-06
388611	388611	CD164L2	-5.15091	-1.20867	-7.89984	6.66135e-07	7.37012e-06
2028	2028	ENPEP	4.57535	2.45031	7.88309	6.68085e-07	7.38424e-06
2687	2687	GGT5	5.32866	0.413265	7.90239	6.68301e-07	7.38424e-06
84553	84553	FAXC	-2.99313	1.67141	-7.84878	6.69786e-07	7.39572e-06
23365	23365	ARHGEF12	1.43373	7.30454	7.83546	6.73824e-07	7.43536e-06
2246	2246	FGF1	4.10032	1.92372	7.86187	6.78069e-07	7.47365e-06
4860	4860	PNP	-2.20996	4.67477	-7.83302	6.78195e-07	7.47365e-06
84318	84318	CCDC77	-1.82006	3.91007	-7.82899	6.80927e-07	7.49879e-06
2894	2894	GRID1	4.57605	2.40825	7.86775	6.83913e-07	7.52667e-06
9248	9248	GPR50	-5.01649	0.0356431	-7.86857	6.94928e-07	7.64282e-06
127435	127435	PODN	3.42235	1.35483	7.82776	6.99013e-07	7.68266e-06
9747	9747	TCAF1	2.40761	7.27062	7.81207	7.01582e-07	7.7058e-06
10000	10000	AKT3	1.75693	6.13811	7.80651	7.04563e-07	7.73341e-06
158135	158135	TTLL11	3.12594	1.75455	7.81521	7.07101e-07	7.75615e-06
8988	8988	HSPB3	8.2603	-0.959206	7.93715	7.08548e-07	7.76689e-06
8833	8833	GMPS	-1.34813	6.93857	-7.79804	7.13385e-07	7.81474e-06
8914	8914	TIMELESS	-2.33165	6.03243	-7.79965	7.14437e-07	7.8211e-06
9580	9580	SOX13	-3.09119	5.6612	-7.80547	7.17128e-07	7.84539e-06
286319	286319	TUSC1	2.01129	3.40012	7.79415	7.18694e-07	7.85537e-06
80174	80174	DBF4B	-1.57382	4.28957	-7.79303	7.18987e-07	7.85537e-06
7041	7041	TGFB1I1	3.83154	4.55817	7.81569	7.20994e-07	7.87212e-06
26020	26020	LRP10	1.86609	6.40686	7.788	7.25023e-07	7.91091e-06
3728	3728	JUP	1.36813	7.94758	7.78489	7.27885e-07	7.93691e-06
10769	10769	PLK2	2.95096	6.01294	7.79279	7.28925e-07	7.94303e-06
2239	2239	GPC4	-1.98849	7.45132	-7.78062	7.33639e-07	7.98915e-06
5738	5738	PTGFRN	1.97795	7.35771	7.77941	7.34962e-07	7.99818e-06
80313	80313	LRRC27	1.93334	2.3902	7.77886	7.35432e-07	7.99818e-06
8706	8706	B3GALNT1	2.12364	3.90483	7.7789	7.36176e-07	8.00103e-06
9563	9563	H6PD	2.7229	5.80356	7.78185	7.38049e-07	8.01614e-06
4804	4804	NGFR	2.86646	6.182	7.7829	7.38796e-07	8.01901e-06
26086	26086	GPSM1	1.99235	5.93903	7.77358	7.41602e-07	8.0442e-06
388403	388403	YPEL2	4.21563	4.3794	7.80403	7.43835e-07	8.06316e-06
1163	1163	CKS1B	-1.87137	5.42918	-7.77049	7.44729e-07	8.06591e-06
9238	9238	TBRG4	-1.54512	5.99612	-7.76973	7.45062e-07	8.06591e-06
4752	4752	NEK3	-1.27242	4.93696	-7.76896	7.45834e-07	8.069e-06
94030	94030	LRRC4B	1.73254	5.76467	7.76846	7.46738e-07	8.07353e-06
6838	6838	SURF6	-1.3455	6.10364	-7.76715	7.47914e-07	8.08098e-06
6632	6632	SNRPD1	-1.82807	5.71459	-7.76705	7.48547e-07	8.08255e-06
79682	79682	CENPU	-2.46323	5.24628	-7.76943	7.49369e-07	8.08616e-06
10607	10607	TBL3	-1.40385	5.63182	-7.76541	7.4993e-07	8.08697e-06
7077	7077	TIMP2	2.08878	7.20985	7.76072	7.56789e-07	8.15563e-06
10265	10265	IRX5	5.49251	0.761808	7.82491	7.57292e-07	8.15575e-06
151534	151534	LBX2-AS1	4.6693	-1.45875	7.80116	7.59999e-07	8.1788e-06
10615	10615	SPAG5	-2.15851	5.96256	-7.75792	7.60418e-07	8.1788e-06
51754	51754	TMEM8B	1.63511	5.00973	7.75181	7.65901e-07	8.23244e-06
84135	84135	UTP15	-1.74513	4.34637	-7.75073	7.6734e-07	8.24257e-06
887	887	CCKBR	-3.07171	1.72996	-7.75904	7.69674e-07	8.26229e-06
2984	2984	GUCY2C	-5.65163	-0.316706	-7.81767	7.70691e-07	8.26786e-06
113878	113878	DTX2	-1.57623	4.41761	-7.74589	7.72817e-07	8.28325e-06
10418	10418	SPON1	4.15454	5.58176	7.77722	7.73371e-07	8.28325e-06
84251	84251	SGIP1	3.22845	3.03144	7.75817	7.73622e-07	8.28325e-06
22921	22921	MSRB2	1.92747	3.21245	7.74485	7.74763e-07	8.29011e-06
9623	9623	TCL1B	-5.48993	-2.19606	-7.80851	7.76509e-07	8.30344e-06
840	840	CASP7	1.95423	3.12758	7.74235	7.77834e-07	8.31226e-06
2983	2983	GUCY1B1	2.4441	3.91055	7.74223	7.81125e-07	8.34205e-06
84216	84216	TMEM117	3.85064	2.46709	7.7615	7.83982e-07	8.36255e-06
9212	9212	AURKB	-2.81048	4.72958	-7.74346	7.84052e-07	8.36255e-06
51096	51096	UTP18	-2.05026	4.83557	-7.73561	7.86335e-07	8.38151e-06
27245	27245	AHDC1	1.30899	6.33477	7.73356	7.87453e-07	8.38805e-06
25925	25925	ZNF521	2.59362	4.0842	7.73711	7.88875e-07	8.3978e-06
55603	55603	TENT5A	3.24928	4.09485	7.74525	7.8956e-07	8.3997e-06
302	302	ANXA2	1.91193	8.12395	7.72966	7.93e-07	8.4309e-06
79652	79652	TMEM204	8.26526	-1.23053	7.86205	7.94747e-07	8.44406e-06
146439	146439	BICDL2	-8.66911	0.0983448	-7.86977	7.96036e-07	8.44739e-06
55759	55759	WDR12	-1.94594	5.66659	-7.72724	7.96078e-07	8.44739e-06
54941	54941	RNF125	-3.48592	3.41627	-7.73911	8.02249e-07	8.50743e-06
831	831	CAST	1.58079	6.67803	7.71962	8.04655e-07	8.52032e-06
100131213	100131213	ZNF503-AS2	6.29126	-1.1926	7.80607	8.04968e-07	8.52032e-06
4499	4499	MT1M	-4.23523	-3.4266	-7.75305	8.05005e-07	8.52032e-06
7525	7525	YES1	-1.54904	6.74896	-7.7186	8.05887e-07	8.52422e-06
10867	10867	TSPAN9	2.55196	6.96871	7.72185	8.07124e-07	8.53186e-06
65987	65987	KCTD14	-3.12529	2.66834	-7.72189	8.15948e-07	8.61966e-06
100303491	100303491	ZEB2-AS1	5.1857	-3.45429	7.76381	8.2159e-07	8.67373e-06
26994	26994	RNF11	1.23738	6.27753	7.69455	8.36155e-07	8.82189e-06
5979	5979	RET	-3.0267	3.44909	-7.70172	8.39793e-07	8.85047e-06
1488	1488	CTBP2	-1.37558	6.75342	-7.69165	8.39931e-07	8.85047e-06
128853	128853	DUSP15	3.02264	1.69209	7.70034	8.4151e-07	8.85964e-06
3162	3162	HMOX1	-2.91722	3.76174	-7.6986	8.41869e-07	8.85964e-06
163183	163183	SYNE4	-5.38816	1.72804	-7.75254	8.42873e-07	8.86459e-06
10196	10196	PRMT3	-1.60736	4.50756	-7.68893	8.43634e-07	8.86698e-06
2618	2618	GART	-1.62946	6.95221	-7.68782	8.4511e-07	8.87138e-06
9531	9531	BAG3	1.89347	5.87421	7.68827	8.45122e-07	8.87138e-06
9156	9156	EXO1	-2.80574	4.0514	-7.69298	8.47346e-07	8.88857e-06
167681	167681	PRSS35	6.62266	4.13889	7.78083	8.47832e-07	8.88857e-06
64078	64078	SLC28A3	5.59646	-1.69901	7.75076	8.52358e-07	8.93039e-06
164832	164832	LONRF2	3.51805	1.28986	7.69841	8.55012e-07	8.95255e-06
926	926	CD8B	-5.79574	-2.03134	-7.74963	8.6077e-07	9.00715e-06
64236	64236	PDLIM2	1.4966	4.84596	7.67362	8.6369e-07	9.03201e-06
3678	3678	ITGA5	2.08472	7.13907	7.67236	8.66984e-07	9.06075e-06
9472	9472	AKAP6	5.00343	2.86988	7.72305	8.68533e-07	9.07122e-06
6888	6888	TALDO1	-1.44077	6.61758	-7.66801	8.71166e-07	9.093e-06
5582	5582	PRKCG	-3.20771	2.3847	-7.67785	8.75101e-07	9.12834e-06
9886	9886	RHOBTB1	2.52839	5.73852	7.66746	8.7746e-07	9.14293e-06
5033	5033	P4HA1	2.29649	6.94902	7.66559	8.77602e-07	9.14293e-06
23594	23594	ORC6	-1.66682	4.63708	-7.66256	8.78761e-07	9.14926e-06
53918	53918	PELO	2.11403	5.14421	7.66104	8.82461e-07	9.18031e-06
202151	202151	RANBP3L	5.0402	-3.22653	7.7132	8.83164e-07	9.18031e-06
5144	5144	PDE4D	2.6125	2.87698	7.66389	8.83403e-07	9.18031e-06
22872	22872	SEC31A	1.36178	7.90464	7.65193	8.93053e-07	9.27478e-06
340348	340348	TSPAN33	-3.15889	3.13237	-7.65879	9.00196e-07	9.339e-06
3977	3977	LIFR	2.55496	6.30839	7.65105	9.00362e-07	9.339e-06
10099	10099	TSPAN3	1.68633	7.1399	7.64416	9.04171e-07	9.36808e-06
51268	51268	PIPOX	-2.95961	3.49007	-7.6529	9.04294e-07	9.36808e-06
79042	79042	TSEN34	1.40111	4.92053	7.64089	9.08459e-07	9.40535e-06
645121	645121	CCNI2	-4.00469	-0.771606	-7.66706	9.11801e-07	9.43407e-06
728597	728597	DCDC2C	-4.4097	-2.54963	-7.673	9.16926e-07	9.48118e-06
26051	26051	PPP1R16B	-5.08513	3.12231	-7.68739	9.20843e-07	9.51576e-06
2681	2681	GGTA1	5.96775	-2.62078	7.70425	9.29797e-07	9.5969e-06
84913	84913	ATOH8	3.9031	2.20251	7.65216	9.29852e-07	9.5969e-06
285598	285598	ARL10	1.72879	5.23479	7.62473	9.31871e-07	9.61176e-06
117154	117154	DACH2	-3.80973	-0.456037	-7.64734	9.33894e-07	9.62665e-06
114803	114803	MYSM1	-2.26641	6.25383	-7.6185	9.43719e-07	9.72189e-06
11184	11184	MAP4K1	-3.12081	0.802062	-7.62215	9.5194e-07	9.8005e-06
60685	60685	ZFAND3	1.35254	6.64974	7.60876	9.54829e-07	9.82414e-06
9829	9829	DNAJC6	3.23009	4.76753	7.62031	9.57274e-07	9.8432e-06
3843	3843	IPO5	-1.37914	8.37928	-7.60618	9.58665e-07	9.85139e-06
8405	8405	SPOP	1.35077	4.93366	7.60523	9.60078e-07	9.85616e-06
11341	11341	SCRG1	4.90814	-1.23537	7.65576	9.60316e-07	9.85616e-06
10114	10114	HIPK3	2.77556	6.45706	7.61036	9.62449e-07	9.86822e-06
10734	10734	STAG3	-2.85382	1.93324	-7.61116	9.6268e-07	9.86822e-06
6557	6557	SLC12A1	-3.82044	-2.87108	-7.62232	9.71246e-07	9.94603e-06
9654	9654	TTLL4	-1.44478	5.94447	-7.59766	9.7147e-07	9.94603e-06
8828	8828	NRP2	2.16107	6.76658	7.59741	9.74268e-07	9.96852e-06
64744	64744	SMAP2	1.92769	4.21772	7.59216	9.80866e-07	1.00299e-05
84867	84867	PTPN5	-3.03557	2.05887	-7.59513	9.90809e-07	1.01198e-05
340061	340061	STING1	6.32977	2.17289	7.67262	9.90883e-07	1.01198e-05
56950	56950	SMYD2	2.15601	3.93851	7.57181	1.0138e-06	1.03475e-05
653641	653641	GOLGA6C	-6.10876	0.230591	-7.64647	1.02293e-06	1.04342e-05
55055	55055	ZWILCH	-1.89987	5.22075	-7.56282	1.02657e-06	1.04649e-05
50614	50614	GALNT9	4.27078	1.19343	7.59626	1.02776e-06	1.04707e-05
25976	25976	TIPARP	4.3396	4.39152	7.59681	1.02953e-06	1.04822e-05
8887	8887	TAX1BP1	1.4488	7.45453	7.55145	1.04392e-06	1.06181e-05
10643	10643	IGF2BP3	-1.46855	7.34083	-7.55132	1.04415e-06	1.06181e-05
5352	5352	PLOD2	1.96538	7.17177	7.54831	1.05037e-06	1.06747e-05
6720	6720	SREBF1	-2.60909	5.63516	-7.55108	1.05256e-06	1.06882e-05
102724594	102724594	LOC102724594	-2.05402	4.04072	-7.54682	1.05334e-06	1.06882e-05
4878	4878	NPPA	9.3929	0.110154	7.70263	1.05362e-06	1.06882e-05
84861	84861	KLHL22	1.65513	3.99889	7.54337	1.05743e-06	1.07203e-05
51104	51104	ABHD17B	-1.60958	4.53344	-7.54064	1.06186e-06	1.07586e-05
9945	9945	GFPT2	-2.00749	5.94392	-7.5394	1.06532e-06	1.07871e-05
645166	645166	LSP1P5	3.53617	-0.547973	7.55638	1.06669e-06	1.07944e-05
1002	1002	CDH4	-1.62903	4.44805	-7.53608	1.06948e-06	1.0816e-05
58476	58476	TP53INP2	3.23414	5.08046	7.54756	1.0723e-06	1.083e-05
165918	165918	RNF168	-1.57114	5.50391	-7.53413	1.07264e-06	1.083e-05
146330	146330	FBXL16	-3.20064	3.69402	-7.5467	1.07282e-06	1.083e-05
80328	80328	ULBP2	4.62019	-3.2094	7.57543	1.07605e-06	1.08561e-05
100288748	100288748	LINC02894	-5.07135	-2.54259	-7.58634	1.07712e-06	1.08602e-05
9221	9221	NOLC1	-1.55254	7.86783	-7.53009	1.07941e-06	1.08767e-05
1295	1295	COL8A1	8.41215	3.87736	7.66506	1.08264e-06	1.09026e-05
9162	9162	DGKI	7.5911	3.85819	7.64269	1.08938e-06	1.09638e-05
199713	199713	NLRP7	-5.91583	-2.0917	-7.59995	1.09138e-06	1.09756e-05
29941	29941	PKN3	-1.63681	4.26865	-7.52282	1.09187e-06	1.09756e-05
978	978	CDA	-5.40997	0.638165	-7.58544	1.09363e-06	1.09833e-05
10153	10153	CEBPZ	-1.6413	6.74224	-7.52161	1.09396e-06	1.09833e-05
122773	122773	KLHDC1	5.39913	-1.6693	7.58439	1.09494e-06	1.09864e-05
5999	5999	RGS4	7.37101	2.31787	7.63268	1.09763e-06	1.10068e-05
92935	92935	MARS2	-1.82847	3.91663	-7.51695	1.10248e-06	1.10488e-05
147	147	ADRA1B	6.60341	0.227909	7.60925	1.10566e-06	1.10739e-05
339829	339829	CCDC39	-4.12468	-1.92386	-7.54272	1.11148e-06	1.11255e-05
27233	27233	SULT1C4	2.92407	3.17059	7.51763	1.11551e-06	1.11578e-05
3321	3321	IGSF3	1.41764	7.38223	7.50867	1.11605e-06	1.11578e-05
30845	30845	EHD3	1.88097	5.86447	7.50802	1.1182e-06	1.11725e-05
8645	8645	KCNK5	-6.76885	2.26462	-7.60527	1.11976e-06	1.11814e-05
60491	60491	NIF3L1	-1.34783	4.55591	-7.50503	1.1224e-06	1.12011e-05
100506068	100506068	DACT3-AS1	5.22541	-2.0082	7.56105	1.12765e-06	1.12467e-05
128826	128826	MIR1-1HG	5.35083	-3.19941	7.56382	1.12853e-06	1.12487e-05
147495	147495	APCDD1	3.29239	3.30019	7.51245	1.13465e-06	1.13029e-05
359787	359787	DPPA3	-6.35826	-1.17802	-7.58581	1.13587e-06	1.13082e-05
8038	8038	ADAM12	7.62033	3.23876	7.61541	1.13798e-06	1.13225e-05
283455	283455	KSR2	-4.72991	0.624176	-7.54127	1.14013e-06	1.13371e-05
333	333	APLP1	2.04149	5.32409	7.49257	1.14651e-06	1.13937e-05
139170	139170	DCAF12L1	-5.47955	0.781112	-7.55147	1.15669e-06	1.1488e-05
481	481	ATP1B1	1.83577	6.49119	7.4858	1.15762e-06	1.14904e-05
3835	3835	KIF22	-2.0839	6.15276	-7.48394	1.16246e-06	1.15315e-05
126767	126767	AADACL3	-4.43747	-2.94555	-7.51998	1.16543e-06	1.15541e-05
388662	388662	SLC6A17	3.52518	2.09762	7.49926	1.16616e-06	1.15544e-05
54470	54470	ARMCX6	1.76871	5.20637	7.48051	1.16701e-06	1.15559e-05
11339	11339	OIP5	-2.4907	2.34737	-7.48243	1.16997e-06	1.15745e-05
115704	115704	EVI5L	1.79901	5.36426	7.47878	1.17029e-06	1.15745e-05
57116	57116	ZNF695	-2.66341	1.6333	-7.48224	1.17335e-06	1.15979e-05
990	990	CDC6	-2.76784	4.99035	-7.48223	1.17553e-06	1.16126e-05
6626	6626	SNRPA	-1.44455	6.5767	-7.4741	1.17822e-06	1.16245e-05
3116	3116	HLA-DPB2	-6.16606	0.597079	-7.55729	1.17868e-06	1.16245e-05
387104	387104	SOGA3	-3.57964	2.07933	-7.49344	1.17884e-06	1.16245e-05
64091	64091	POPDC2	7.8713	2.30206	7.59813	1.17971e-06	1.16262e-05
728431	728431	ZC3H12A-DT	2.89596	0.0844384	7.48084	1.18106e-06	1.16325e-05
11078	11078	TRIOBP	1.25534	7.1352	7.47001	1.18571e-06	1.16714e-05
92346	92346	C1orf105	6.9351	-2.25545	7.56889	1.19306e-06	1.17368e-05
2134	2134	EXTL1	3.43586	1.81331	7.4826	1.1939e-06	1.17382e-05
11198	11198	SUPT16H	-1.27977	8.24321	-7.46027	1.20399e-06	1.1825e-05
1130	1130	LYST	4.69777	1.71966	7.50567	1.20416e-06	1.1825e-05
388419	388419	BTBD17	-5.21091	-1.22668	-7.51534	1.21084e-06	1.18835e-05
1850	1850	DUSP8	3.00941	3.62239	7.46338	1.21692e-06	1.19332e-05
3670	3670	ISL1	4.70942	1.34702	7.49904	1.21734e-06	1.19332e-05
752	752	FMNL1	-2.17395	2.9906	-7.45351	1.22017e-06	1.19539e-05
26747	26747	NUFIP1	-1.41234	4.42169	-7.44937	1.22486e-06	1.19928e-05
762	762	CA4	-6.61248	-1.50207	-7.54231	1.2284e-06	1.20203e-05
3300	3300	DNAJB2	1.69761	5.64607	7.44725	1.22938e-06	1.20229e-05
6281	6281	S100A10	1.74771	6.66285	7.44259	1.2386e-06	1.21012e-05
170689	170689	ADAMTS15	3.07188	4.76699	7.45296	1.23885e-06	1.21012e-05
11120	11120	BTN2A1	1.8285	4.70751	7.4412	1.24161e-06	1.21211e-05
131096	131096	KCNH8	-3.87466	0.34293	-7.46575	1.24331e-06	1.21305e-05
23274	23274	CLEC16A	1.56171	5.34199	7.43905	1.24507e-06	1.21405e-05
239	239	ALOX12	-5.20383	-0.157573	-7.49539	1.24911e-06	1.21609e-05
375387	375387	NRROS	-2.77722	1.87098	-7.44365	1.24927e-06	1.21609e-05
2786	2786	GNG4	-5.93585	3.02348	-7.51431	1.24936e-06	1.21609e-05
445815	445815	PALM2AKAP2	1.94584	8.09265	7.43588	1.25267e-06	1.2186e-05
84844	84844	PHF5A	-1.64326	4.8873	-7.42574	1.2716e-06	1.23629e-05
11043	11043	MID2	2.11748	3.43498	7.4252	1.27523e-06	1.23909e-05
10365	10365	KLF2	6.13511	2.24326	7.50553	1.27705e-06	1.24013e-05
22801	22801	ITGA11	7.98644	4.23536	7.54146	1.29468e-06	1.25652e-05
25926	25926	NOL11	-1.50261	6.14061	-7.41285	1.29747e-06	1.25832e-05
54741	54741	LEPROT	1.78383	5.62486	7.41244	1.29897e-06	1.25832e-05
91807	91807	MYLK3	6.06599	3.28158	7.49271	1.29949e-06	1.25832e-05
26289	26289	AK5	-3.3961	1.63334	-7.42805	1.29957e-06	1.25832e-05
9929	9929	JOSD1	1.34576	5.51837	7.40873	1.30581e-06	1.26363e-05
51514	51514	DTL	-2.41334	4.86754	-7.41134	1.30717e-06	1.26421e-05
80256	80256	FAM214B	2.09356	4.37506	7.40696	1.31224e-06	1.26837e-05
80206	80206	FHOD3	3.7099	5.75843	7.42309	1.32254e-06	1.27759e-05
4774	4774	NFIA	3.54785	3.887	7.4169	1.32869e-06	1.28277e-05
3489	3489	IGFBP6	-2.16176	1.78479	-7.399	1.32951e-06	1.28282e-05
9961	9961	MVP	3.37471	3.50549	7.40901	1.33844e-06	1.29069e-05
9949	9949	AMMECR1	-1.86621	4.38261	-7.39312	1.33959e-06	1.29105e-05
162993	162993	ZNF846	1.90152	2.01138	7.39265	1.3408e-06	1.29146e-05
4487	4487	MSX1	4.31571	0.659166	7.42742	1.34224e-06	1.29183e-05
378807	378807	CATSPER4	-4.05294	-2.20364	-7.42101	1.34274e-06	1.29183e-05
83473	83473	KATNAL2	-2.34956	2.40134	-7.38898	1.35316e-06	1.3011e-05
11080	11080	DNAJB4	1.74382	4.91249	7.38595	1.35432e-06	1.30146e-05
54511	54511	HMGCLL1	5.86152	-0.369186	7.45619	1.36525e-06	1.31121e-05
5396	5396	PRRX1	7.42405	1.50033	7.49321	1.369e-06	1.31405e-05
94241	94241	TP53INP1	2.34342	5.13445	7.37978	1.37292e-06	1.31705e-05
84858	84858	ZNF503	7.63652	2.5432	7.49387	1.37824e-06	1.32024e-05
222487	222487	ADGRG3	-4.45325	-3.13328	-7.41398	1.37838e-06	1.32024e-05
4099	4099	MAG	-4.85661	-2.88038	-7.42399	1.37864e-06	1.32024e-05
92667	92667	MGME1	-1.4815	4.74679	-7.37033	1.3876e-06	1.32807e-05
89853	89853	MVB12B	1.6564	4.83624	7.36852	1.39191e-06	1.33142e-05
51100	51100	SH3GLB1	1.96197	7.0761	7.36869	1.39297e-06	1.33167e-05
56652	56652	TWNK	-1.83448	4.57681	-7.36762	1.39456e-06	1.33242e-05
353	353	APRT	-1.61422	5.30581	-7.36576	1.3979e-06	1.33459e-05
1028	1028	CDKN1C	2.74035	5.47166	7.37183	1.39844e-06	1.33459e-05
3624	3624	INHBA	7.16838	3.04778	7.46909	1.40866e-06	1.34357e-05
222166	222166	MTURN	2.52031	4.46329	7.35462	1.43196e-06	1.36501e-05
130749	130749	CPO	-4.56131	-2.26429	-7.38608	1.44687e-06	1.37788e-05
8940	8940	TOP3B	-1.68687	5.16959	-7.34401	1.44713e-06	1.37788e-05
162514	162514	TRPV3	3.11142	1.50372	7.34997	1.45944e-06	1.38881e-05
161753	161753	ODF3L1	5.76469	-2.98223	7.41105	1.46069e-06	1.3892e-05
4026	4026	LPP	1.78369	6.97805	7.33679	1.46418e-06	1.39173e-05
81578	81578	COL21A1	3.98213	4.68564	7.36172	1.4714e-06	1.39724e-05
126393	126393	HSPB6	5.37817	3.27428	7.39631	1.47166e-06	1.39724e-05
9341	9341	VAMP3	1.32735	5.82426	7.33218	1.474e-06	1.39865e-05
23212	23212	RRS1	-2.20649	4.59983	-7.33353	1.47536e-06	1.39914e-05
3632	3632	INPP5A	1.84842	5.78002	7.33176	1.47625e-06	1.39919e-05
7134	7134	TNNC1	7.10067	3.84661	7.43375	1.48598e-06	1.40761e-05
51692	51692	CPSF3	-1.46973	6.06045	-7.32634	1.48786e-06	1.40859e-05
102723167	102723167	MIR133A1HG	7.3046	-2.41733	7.43698	1.48981e-06	1.40952e-05
5309	5309	PITX3	3.25153	0.553443	7.33898	1.49055e-06	1.40952e-05
3753	3753	KCNE1	4.58222	0.104004	7.36372	1.50049e-06	1.41812e-05
301	301	ANXA1	6.983	3.00467	7.42425	1.50178e-06	1.41853e-05
10966	10966	RAB40B	2.52028	2.70822	7.32351	1.50449e-06	1.42028e-05
27043	27043	PELP1	-1.56438	6.92178	-7.31791	1.50806e-06	1.42284e-05
401265	401265	KLHL31	4.11035	1.56747	7.34832	1.51011e-06	1.42397e-05
51214	51214	IGF2-AS	7.11544	-0.15078	7.42076	1.51781e-06	1.43041e-05
6523	6523	SLC5A1	6.65291	-0.832918	7.40711	1.52355e-06	1.43429e-05
79132	79132	DHX58	-3.04368	-0.373503	-7.32165	1.52416e-06	1.43429e-05
55651	55651	NHP2	-1.31423	5.78486	-7.31097	1.52452e-06	1.43429e-05
55732	55732	C1orf112	-2.6207	3.05648	-7.31448	1.52862e-06	1.43733e-05
6520	6520	SLC3A2	-1.66561	6.89039	-7.30655	1.53581e-06	1.44254e-05
90523	90523	MLIP	8.72887	0.0272284	7.44916	1.53589e-06	1.44254e-05
10733	10733	PLK4	-2.30886	4.35762	-7.30767	1.53883e-06	1.44448e-05
113523642	113523642	LINC02617	-4.81267	-1.18475	-7.35084	1.54581e-06	1.45021e-05
4498	4498	MT1JP	-3.93891	-3.39822	-7.32778	1.5507e-06	1.45383e-05
2042	2042	EPHA3	4.94146	2.10379	7.35186	1.55142e-06	1.45383e-05
144100	144100	PLEKHA7	2.46333	5.29039	7.30146	1.55701e-06	1.45825e-05
101410538	101410538	MMP24OS	1.55588	4.58611	7.29576	1.56216e-06	1.46144e-05
57178	57178	ZMIZ1	1.73977	7.68297	7.29579	1.56262e-06	1.46144e-05
51019	51019	WASHC3	1.87722	2.98762	7.2959	1.56306e-06	1.46144e-05
140690	140690	CTCFL	-3.70099	0.469645	-7.314	1.57227e-06	1.46922e-05
23366	23366	KIAA0895	4.85387	1.60803	7.33807	1.58027e-06	1.47587e-05
162979	162979	ZNF296	-4.15459	0.705572	-7.31963	1.58338e-06	1.47794e-05
5949	5949	RBP3	6.63628	-2.79365	7.38109	1.58694e-06	1.48043e-05
6833	6833	ABCC8	-3.4542	0.160183	-7.30213	1.58987e-06	1.48233e-05
991	991	CDC20	-2.6322	5.76043	-7.28873	1.59295e-06	1.48437e-05
3109	3109	HLA-DMB	-4.35901	-2.80833	-7.31704	1.60234e-06	1.49228e-05
154743	154743	BMT2	3.00553	3.61478	7.28875	1.60479e-06	1.49372e-05
23395	23395	LARS2	-1.27454	6.00897	-7.27834	1.60584e-06	1.49386e-05
55355	55355	HJURP	-2.34211	5.17301	-7.27938	1.61038e-06	1.49725e-05
8292	8292	COLQ	4.57567	3.41173	7.31882	1.61144e-06	1.4974e-05
11157	11157	LSM6	-1.82436	3.25254	-7.27605	1.613e-06	1.498e-05
954	954	ENTPD2	-4.57052	1.95786	-7.31586	1.61875e-06	1.50251e-05
10053	10053	AP1M2	-6.18744	3.2341	-7.35625	1.62165e-06	1.50436e-05
899	899	CCNF	-1.74612	5.50432	-7.2704	1.6272e-06	1.50866e-05
284525	284525	SLC9C2	4.54408	-2.95109	7.30967	1.63313e-06	1.51332e-05
4163	4163	MCC	1.81278	5.9771	7.2642	1.64373e-06	1.52229e-05
11221	11221	DUSP10	3.74135	3.03508	7.28371	1.65243e-06	1.52949e-05
93099	93099	DMKN	-2.06491	5.58884	-7.25917	1.65909e-06	1.5348e-05
25780	25780	RASGRP3	6.30624	0.875666	7.34349	1.66301e-06	1.53757e-05
58478	58478	ENOPH1	-1.32284	5.60506	-7.25438	1.66849e-06	1.54177e-05
284076	284076	TTLL6	-6.18561	-1.19571	-7.33526	1.67684e-06	1.54862e-05
6627	6627	SNRPA1	-1.26679	5.46099	-7.25018	1.6797e-06	1.55041e-05
3217	3217	HOXB7	7.04177	-1.70303	7.35486	1.68106e-06	1.5508e-05
10777	10777	ARPP21	6.0137	-2.07809	7.32831	1.68374e-06	1.5524e-05
23646	23646	PLD3	1.67046	8.56085	7.24288	1.70004e-06	1.56657e-05
4166	4166	CHST6	-2.20503	4.26999	-7.24354	1.70293e-06	1.56836e-05
114822	114822	RHPN1	-2.10549	3.89833	-7.24223	1.70513e-06	1.56952e-05
84929	84929	FIBCD1	-3.66304	1.89195	-7.26163	1.70744e-06	1.57077e-05
10721	10721	POLQ	-2.12334	4.29467	-7.2398	1.712e-06	1.57409e-05
8785	8785	MATN4	-4.44745	-0.547589	-7.27369	1.72339e-06	1.58369e-05
84749	84749	USP30	1.79546	4.02434	7.23384	1.72539e-06	1.58464e-05
2886	2886	GRB7	-3.8768	3.18956	-7.25469	1.73916e-06	1.59641e-05
3251	3251	HPRT1	-1.39895	4.21858	-7.22807	1.74027e-06	1.59655e-05
221035	221035	REEP3	2.01697	5.68878	7.22806	1.74321e-06	1.59836e-05
51119	51119	SBDS	1.7402	5.70034	7.22678	1.74472e-06	1.59886e-05
117531	117531	TMC1	-4.71223	-2.98777	-7.26981	1.75257e-06	1.60517e-05
3215	3215	HOXB5	6.89246	-2.42743	7.32418	1.75548e-06	1.60681e-05
8082	8082	SSPN	3.10896	2.95326	7.23394	1.7563e-06	1.60681e-05
10460	10460	TACC3	-2.06975	6.59529	-7.22134	1.7627e-06	1.61111e-05
4286	4286	MITF	4.99799	3.38943	7.27341	1.76294e-06	1.61111e-05
3291	3291	HSD11B2	-5.47581	2.68124	-7.28459	1.76621e-06	1.61321e-05
7464	7464	CORO2A	-2.33324	5.52593	-7.22098	1.76789e-06	1.61386e-05
25862	25862	USP49	-1.77761	4.32845	-7.21702	1.77242e-06	1.6171e-05
55003	55003	PAK1IP1	-1.97677	4.88438	-7.21528	1.77887e-06	1.62209e-05
8436	8436	CAVIN2	7.3384	-1.40362	7.3241	1.7858e-06	1.62752e-05
9053	9053	MAP7	-6.46352	3.80693	-7.30085	1.7918e-06	1.63209e-05
375061	375061	FAM89A	3.16388	1.74015	7.21928	1.80062e-06	1.63889e-05
9709	9709	HERPUD1	2.36707	5.1706	7.20958	1.80123e-06	1.63889e-05
8816	8816	DCAF5	1.14919	6.39463	7.19912	1.82283e-06	1.65763e-05
4602	4602	MYB	-4.87269	0.0691051	-7.24601	1.83281e-06	1.66493e-05
80010	80010	RMI1	-1.71539	3.89995	-7.19601	1.83287e-06	1.66493e-05
4239	4239	MFAP4	4.77004	5.49332	7.2425	1.83547e-06	1.66638e-05
145195	145195	LINC02691	4.42196	-2.90038	7.23084	1.84433e-06	1.67351e-05
3988	3988	LIPA	-2.25309	6.36557	-7.19207	1.85031e-06	1.67802e-05
7038	7038	TG	4.95721	-3.20023	7.24023	1.85636e-06	1.68258e-05
23645	23645	PPP1R15A	2.74244	5.63897	7.19378	1.8582e-06	1.68333e-05
26577	26577	PCOLCE2	-2.00075	2.56108	-7.18746	1.86038e-06	1.68439e-05
121053	121053	NOPCHAP1	-1.72788	4.83002	-7.18634	1.86162e-06	1.68459e-05
84172	84172	POLR1B	-1.95302	5.2957	-7.18609	1.86399e-06	1.68582e-05
222255	222255	ATXN7L1	-1.78642	4.3069	-7.18318	1.87142e-06	1.69162e-05
56647	56647	BCCIP	-1.25713	6.10732	-7.17541	1.89367e-06	1.71079e-05
9663	9663	LPIN2	1.32744	5.31469	7.17508	1.89469e-06	1.71079e-05
22915	22915	MMRN1	5.59565	-2.31733	7.24144	1.90256e-06	1.71696e-05
5985	5985	RFC5	-1.59146	4.11071	-7.17022	1.90999e-06	1.72273e-05
6041	6041	RNASEL	2.25617	2.55503	7.17139	1.91296e-06	1.72447e-05
8884	8884	SLC5A6	-1.89993	5.7219	-7.1684	1.9173e-06	1.72745e-05
29929	29929	ALG6	-2.32753	3.32333	-7.16965	1.91977e-06	1.72873e-05
4674	4674	NAP1L2	-2.66927	2.87742	-7.17234	1.9209e-06	1.72881e-05
375033	375033	PEAR1	4.11794	3.13557	7.19644	1.92676e-06	1.73314e-05
3209	3209	HOXA13	6.22826	-3.39123	7.24762	1.93344e-06	1.73821e-05
4691	4691	NCL	-1.48202	10.1605	-7.15707	1.9506e-06	1.75269e-05
6606	6606	SMN1	-1.28872	5.32955	-7.15635	1.95269e-06	1.75361e-05
344558	344558	SH3RF3	2.6814	3.04516	7.1601	1.95959e-06	1.75794e-05
81035	81035	COLEC12	3.62338	4.10444	7.17486	1.96054e-06	1.75794e-05
10659	10659	CELF2	2.38631	6.35237	7.15699	1.96068e-06	1.75794e-05
724033	724033	MIR663A	-2.39592	0.389053	-7.15526	1.9664e-06	1.76212e-05
220164	220164	DOK6	4.76562	2.2065	7.19899	1.96843e-06	1.76298e-05
2637	2637	GBX2	-4.78719	0.441194	-7.19877	1.97084e-06	1.76419e-05
6538	6538	SLC6A11	-5.69745	0.573573	-7.21875	1.98179e-06	1.77304e-05
64748	64748	PLPPR2	1.9433	4.91456	7.14724	1.98422e-06	1.77425e-05
5789	5789	PTPRD	2.12714	7.39376	7.1462	1.9899e-06	1.77837e-05
51659	51659	GINS2	-2.09763	4.29468	-7.14266	2.00086e-06	1.7872e-05
3739	3739	KCNA4	7.62803	-0.77497	7.25617	2.01313e-06	1.79631e-05
64778	64778	FNDC3B	1.81822	7.1615	7.1379	2.01322e-06	1.79631e-05
27303	27303	RBMS3	2.25117	4.90716	7.13893	2.0156e-06	1.79747e-05
132720	132720	FAM241A	2.93347	2.62704	7.1453	2.01717e-06	1.7979e-05
8323	8323	FZD6	2.04799	4.55353	7.13467	2.0261e-06	1.80489e-05
4045	4045	LSAMP	3.36173	5.33904	7.14879	2.02829e-06	1.80587e-05
1238	1238	ACKR2	4.03122	-0.720504	7.15951	2.03857e-06	1.81406e-05
159195	159195	USP54	-1.90475	4.63558	-7.12948	2.04151e-06	1.81569e-05
55695	55695	NSUN5	-1.44129	4.59137	-7.12614	2.05032e-06	1.82208e-05
9891	9891	NUAK1	2.35917	6.22744	7.12892	2.05088e-06	1.82208e-05
91050	91050	CCDC149	1.53248	3.9125	7.12473	2.05518e-06	1.82492e-05
9733	9733	SART3	-1.21138	6.41798	-7.12321	2.05989e-06	1.82813e-05
8208	8208	CHAF1B	-2.35174	3.99523	-7.12537	2.06249e-06	1.82945e-05
56181	56181	MTFR1L	2.03189	5.04114	7.12158	2.0692e-06	1.83442e-05
6850	6850	SYK	-5.52964	0.0549171	-7.18518	2.07772e-06	1.841e-05
6461	6461	SHB	1.7795	4.79673	7.1148	2.08948e-06	1.85043e-05
8483	8483	CILP	8.40085	-1.17105	7.24916	2.09196e-06	1.85164e-05
100996717	100996717	NOTCH2NLC	2.60814	3.79415	7.11737	2.09695e-06	1.85506e-05
23007	23007	PLCH1	-3.37711	3.01012	-7.12632	2.10434e-06	1.86061e-05
100885850	100885850	PTGES3L-AARSD1	3.21387	1.36258	7.12222	2.10856e-06	1.86335e-05
399726	399726	MIR1915HG	2.98728	3.637	7.11688	2.11464e-06	1.86773e-05
26224	26224	FBXL3	1.75367	4.63373	7.10358	2.12761e-06	1.87818e-05
404093	404093	CUEDC1	1.66946	4.83067	7.10115	2.13553e-06	1.88401e-05
84705	84705	GTPBP3	-1.58655	4.81551	-7.10078	2.13648e-06	1.88401e-05
55203	55203	LGI2	3.43071	5.57987	7.11601	2.14325e-06	1.88897e-05
2185	2185	PTK2B	2.13264	4.05379	7.09153	2.17387e-06	1.91495e-05
84952	84952	CGNL1	2.07717	8.45883	7.08977	2.17918e-06	1.9186e-05
375190	375190	FAM228B	2.27555	2.48393	7.08836	2.18798e-06	1.92533e-05
414918	414918	DENND6B	2.58298	1.49092	7.09039	2.18971e-06	1.92583e-05
105370295	105370295	LOC105370295	-4.12446	-2.58439	-7.11669	2.19266e-06	1.92741e-05
84989	84989	JMJD1C-AS1	3.24366	0.426294	7.0949	2.20585e-06	1.93797e-05
25934	25934	NIPSNAP3A	1.58769	3.47229	7.0735	2.23303e-06	1.96081e-05
84321	84321	THOC3	-1.33755	5.94862	-7.07301	2.23433e-06	1.96091e-05
7869	7869	SEMA3B	1.81748	3.56818	7.07122	2.24261e-06	1.96715e-05
483	483	ATP1B3	-1.47281	6.25954	-7.06597	2.2602e-06	1.98153e-05
2996	2996	GYPE	5.72675	-2.83387	7.13793	2.2617e-06	1.98179e-05
84306	84306	PDCD2L	-2.02384	3.29592	-7.06541	2.26617e-06	1.98459e-05
1374	1374	CPT1A	1.97679	5.80819	7.06466	2.26828e-06	1.98459e-05
170960	170960	ZNF721	-1.75842	5.59564	-7.06395	2.26878e-06	1.98459e-05
163404	163404	PLPPR5	-3.08455	1.49792	-7.07473	2.26967e-06	1.98459e-05
55827	55827	DCAF6	2.12956	5.53167	7.06387	2.27357e-06	1.98695e-05
3710	3710	ITPR3	-3.22932	6.14531	-7.07551	2.2755e-06	1.98717e-05
1997	1997	ELF1	1.51926	4.81245	7.06164	2.27622e-06	1.98717e-05
254102	254102	EHBP1L1	2.18325	4.67571	7.06154	2.28323e-06	1.99224e-05
22848	22848	AAK1	1.7903	6.05062	7.05505	2.30203e-06	2.00759e-05
4862	4862	NPAS2	2.68906	2.58471	7.0601	2.3043e-06	2.00852e-05
100506465	100506465	LINC01234	-2.84806	0.770369	-7.06119	2.30745e-06	2.01021e-05
79651	79651	RHBDF2	-1.62819	4.5987	-7.05079	2.31709e-06	2.01755e-05
10404	10404	CPQ	2.693	2.96205	7.05431	2.32628e-06	2.02439e-05
25802	25802	LMOD1	5.5683	3.45884	7.11618	2.3277e-06	2.02439e-05
29108	29108	PYCARD	-2.31531	2.75011	-7.05026	2.32861e-06	2.02439e-05
196051	196051	PLPP4	4.01076	0.195669	7.07637	2.33133e-06	2.02569e-05
2634	2634	GBP2	7.74379	-1.80584	7.16523	2.34199e-06	2.03389e-05
105379499	105379499	LOC105379499	-3.13176	0.712636	-7.05534	2.34526e-06	2.03567e-05
152404	152404	IGSF11	-3.0142	0.0338938	-7.05213	2.35057e-06	2.03921e-05
348303	348303	SELENOV	-4.29152	0.368345	-7.07716	2.35333e-06	2.04054e-05
92609	92609	TIMM50	-1.31261	5.78682	-7.03846	2.36331e-06	2.04812e-05
394	394	ARHGAP5	1.18092	6.78756	7.03725	2.36791e-06	2.05044e-05
84327	84327	ZBED3	1.64074	4.33519	7.03731	2.36846e-06	2.05044e-05
219790	219790	RTKN2	-2.55091	3.54716	-7.0406	2.37302e-06	2.05331e-05
8856	8856	NR1I2	-4.31294	-1.21844	-7.07151	2.3771e-06	2.05578e-05
10146	10146	G3BP1	-1.48868	8.3156	-7.03405	2.38055e-06	2.05769e-05
84168	84168	ANTXR1	2.40935	7.22632	7.03702	2.38203e-06	2.05789e-05
53904	53904	MYO3A	-2.75901	2.28893	-7.03913	2.38747e-06	2.06152e-05
1949	1949	EFNB3	1.92564	5.57858	7.03094	2.39546e-06	2.06735e-05
388228	388228	SBK1	-1.34626	6.75723	-7.02875	2.40097e-06	2.07102e-05
5176	5176	SERPINF1	2.68827	5.73903	7.03401	2.40425e-06	2.07278e-05
165215	165215	FAM171B	-2.05384	4.7724	-7.02806	2.40855e-06	2.0754e-05
6594	6594	SMARCA1	1.46163	7.42485	7.02577	2.41283e-06	2.07705e-05
105372978	105372978	LINC01638	5.84092	-2.89974	7.10109	2.41296e-06	2.07705e-05
6059	6059	ABCE1	-1.32278	6.99759	-7.02415	2.41902e-06	2.08119e-05
8869	8869	ST3GAL5	2.38961	2.94018	7.02265	2.43782e-06	2.09627e-05
56125	56125	PCDHB11	4.8601	0.856712	7.06689	2.44877e-06	2.1046e-05
26011	26011	TENM4	2.63226	5.29746	7.02125	2.45231e-06	2.10655e-05
775	775	CACNA1C	4.03208	4.10701	7.04516	2.45499e-06	2.10776e-05
80762	80762	NDFIP1	1.14775	6.28629	7.01331	2.46203e-06	2.11176e-05
112939	112939	NACC1	-1.29053	7.84874	-7.01328	2.46219e-06	2.11176e-05
121268	121268	RHEBL1	-3.67398	-0.184594	-7.03428	2.46727e-06	2.11502e-05
90416	90416	CCDC32	1.53784	3.11445	7.01097	2.47192e-06	2.11791e-05
65993	65993	MRPS34	-1.31625	6.1455	-7.01038	2.47388e-06	2.1185e-05
26155	26155	NOC2L	-1.23838	6.94402	-7.00649	2.48961e-06	2.13087e-05
80176	80176	SPSB1	2.97634	4.12435	7.014	2.49908e-06	2.13788e-05
81931	81931	ZNF93	-1.50188	4.78905	-6.99708	2.52845e-06	2.16119e-05
100128233	100128233	LINC02324	-2.71929	-0.333591	-7.00337	2.52894e-06	2.16119e-05
54468	54468	MIOS	-1.34104	4.84789	-6.99641	2.53097e-06	2.16122e-05
200916	200916	RPL22L1	-1.99588	4.22094	-6.99728	2.53158e-06	2.16122e-05
91461	91461	PKDCC	1.94299	5.91421	6.99446	2.5425e-06	2.16943e-05
157570	157570	ESCO2	-2.09854	3.09451	-6.99427	2.54586e-06	2.17117e-05
5939	5939	RBMS2	1.67876	5.94505	6.99022	2.55765e-06	2.18011e-05
84548	84548	TMEM185A	2.47687	4.99313	6.99158	2.56768e-06	2.18754e-05
10529	10529	NEBL	5.25839	6.06255	7.04655	2.57413e-06	2.1919e-05
379	379	ARL4D	1.97581	3.29517	6.98632	2.577e-06	2.19322e-05
22808	22808	MRAS	2.79708	5.3294	6.9886	2.59475e-06	2.20536e-05
1465	1465	CSRP1	3.25449	6.63689	6.99536	2.59515e-06	2.20536e-05
306	306	ANXA3	2.87997	4.20846	6.98956	2.59524e-06	2.20536e-05
3615	3615	IMPDH2	-1.29078	7.78441	-6.97919	2.60312e-06	2.21092e-05
23635	23635	SSBP2	1.93966	4.67131	6.97494	2.62487e-06	2.22825e-05
2946	2946	GSTM2	1.87215	4.43751	6.97311	2.63187e-06	2.23305e-05
124739	124739	USP43	-2.38641	2.22038	-6.97218	2.64723e-06	2.24456e-05
440590	440590	ZYG11A	-3.00872	0.977829	-6.97906	2.64814e-06	2.24456e-05
118461	118461	C10orf71	8.80189	-0.531916	7.11051	2.6546e-06	2.24789e-05
84258	84258	SYT3	-2.84122	2.84824	-6.97488	2.65613e-06	2.24789e-05
64839	64839	FBXL17	2.42355	3.94293	6.97014	2.65739e-06	2.24789e-05
9353	9353	SLIT2	3.23547	6.14386	6.98054	2.65748e-06	2.24789e-05
117854	117854	TRIM6	-2.217	4.08262	-6.96834	2.65886e-06	2.24791e-05
51603	51603	METTL13	-1.43564	5.01178	-6.96347	2.67111e-06	2.25711e-05
5901	5901	RAN	-1.50022	8.18237	-6.96197	2.6778e-06	2.26161e-05
5737	5737	PTGFR	7.04731	-0.380834	7.06343	2.6939e-06	2.27406e-05
64718	64718	UNKL	-1.49402	4.57583	-6.9544	2.71119e-06	2.28749e-05
128954	128954	GAB4	-4.86572	-1.67447	-7.00274	2.7206e-06	2.29426e-05
240	240	ALOX5	-3.79437	0.531828	-6.97674	2.72233e-06	2.29455e-05
54033	54033	RBM11	-3.20611	-0.30929	-6.96349	2.73061e-06	2.30037e-05
9427	9427	ECEL1	-3.20195	2.89912	-6.96176	2.73807e-06	2.30548e-05
1508	1508	CTSB	2.53775	7.09462	6.95164	2.74374e-06	2.30908e-05
643866	643866	CBLN3	2.6263	1.14043	6.95134	2.74913e-06	2.31245e-05
4171	4171	MCM2	-2.28441	6.60047	-6.94644	2.75792e-06	2.31867e-05
132160	132160	PPM1M	1.50552	3.14695	6.94191	2.76732e-06	2.32539e-05
10956	10956	OS9	1.34358	7.34744	6.94004	2.77549e-06	2.33107e-05
393	393	ARHGAP4	-2.44004	4.33858	-6.94288	2.77943e-06	2.3332e-05
2175	2175	FANCA	-2.45877	4.50899	-6.9423	2.78279e-06	2.33449e-05
420	420	ART4	7.49272	-2.33307	7.05369	2.78377e-06	2.33449e-05
7277	7277	TUBA4A	-2.93195	4.47513	-6.94526	2.79399e-06	2.34187e-05
105378732	105378732	LRP8-DT	-4.25701	-3.00451	-6.97033	2.79923e-06	2.34508e-05
11340	11340	EXOSC8	-1.38558	4.67082	-6.93428	2.8019e-06	2.34613e-05
90410	90410	IFT20	1.74284	3.50116	6.93393	2.80502e-06	2.34702e-05
3675	3675	ITGA3	2.65699	6.99805	6.93924	2.80578e-06	2.34702e-05
729739	729739	PPIAP46	-3.8912	-0.855793	-6.95842	2.81526e-06	2.35375e-05
23169	23169	SLC35D1	2.18466	3.58897	6.9318	2.82214e-06	2.35762e-05
64711	64711	HS3ST6	-4.13552	-2.67483	-6.96237	2.82273e-06	2.35762e-05
255480	255480	TBX5-AS1	5.55221	-1.59525	6.99547	2.83402e-06	2.36587e-05
2273	2273	FHL1	3.38762	6.64716	6.94354	2.83652e-06	2.36676e-05
9236	9236	CCPG1	1.60673	5.1967	6.92579	2.84186e-06	2.37002e-05
6261	6261	RYR1	-2.38712	4.50954	-6.92738	2.84904e-06	2.37482e-05
10565	10565	ARFGEF1	-1.35657	7.04874	-6.92269	2.85565e-06	2.37914e-05
10248	10248	POP7	-1.48567	4.40155	-6.92099	2.86392e-06	2.38402e-05
5533	5533	PPP3CC	2.22327	3.309	6.92297	2.86439e-06	2.38402e-05
79922	79922	MRM1	-1.9982	2.23139	-6.91856	2.88005e-06	2.39586e-05
3642	3642	INSM1	-4.79996	-2.20187	-6.96135	2.9042e-06	2.41474e-05
4885	4885	NPTX2	-3.77574	2.9036	-6.93447	2.91631e-06	2.42359e-05
3216	3216	HOXB6	8.26558	-2.15462	7.04178	2.91809e-06	2.42385e-05
[truncated: 5,176 more rows]

## Sheet: GeneLevelDE_diff_HDR_WT_Cardio
TABLE S1C
GeneName	FeatureID	Symbols	logFC	AveExpr	t	P.Value	adj.P.Val
174	174	AFP	-9.69086	3.49791	-9.90124	4.68709e-08	0.000453611
213	213	ALB	-10.0826	-0.246138	-9.70077	6.16126e-08	0.000453611
5265	5265	SERPINA1	-9.15453	0.966348	-9.38277	9.16794e-08	0.000453611
2244	2244	FGB	-10.262	-1.5997	-9.27682	1.0933e-07	0.000453611
344	344	APOC2	-8.1175	-1.9811	-8.91278	1.69409e-07	0.000562301
164656	164656	TMPRSS6	-8.31987	-1.69926	-8.56699	2.79079e-07	0.000771932
2628	2628	GATM	-2.58569	4.84928	-7.74409	7.8037e-07	0.00185015
28986	28986	MAGEH1	-3.99033	-0.545779	-7.43998	1.30014e-06	0.00269713
336	336	APOA2	-8.29184	-1.7299	-7.43469	1.54889e-06	0.00281255
1306	1306	COL15A1	-1.93291	2.1208	-7.12115	2.06946e-06	0.00281255
7512	7512	XPNPEP2	-4.41592	-0.615601	-7.14966	2.10208e-06	0.00281255
197	197	AHSG	-10.62	0.450531	-7.22678	2.31796e-06	0.00281255
27329	27329	ANGPTL3	-9.42258	-3.34824	-7.20457	2.32284e-06	0.00281255
12	12	SERPINA3	-5.37786	-2.83804	-7.09954	2.37261e-06	0.00281255
29974	29974	A1CF	-9.0288	-2.73423	-7.08567	2.78467e-06	0.0030381
80036	80036	TRPM3	-3.00877	1.2041	-6.85451	3.25084e-06	0.0030381
6474	6474	SHOX2	-4.93771	-1.33815	-6.89497	3.25958e-06	0.0030381
2243	2243	FGA	-9.83188	-2.45458	-6.9979	3.29512e-06	0.0030381
3294	3294	HSD17B2	-6.66173	0.00171846	-6.89063	3.52835e-06	0.00306243
100996492	100996492	CTXND1	-4.61964	-1.72703	-6.81223	3.69057e-06	0.00306243
5136	5136	PDE1A	-3.95045	-0.974071	-6.6429	4.77315e-06	0.00362051
7018	7018	TF	-9.03496	3.1092	-6.75755	4.79942e-06	0.00362051
2147	2147	F2	-7.71584	-1.63681	-6.56074	6.40618e-06	0.00462247
433	433	ASGR2	-7.88572	-2.33328	-6.50626	7.07634e-06	0.00489329
1003	1003	CDH5	-3.21913	0.201348	-6.3087	8.23971e-06	0.00546985
3698	3698	ITIH2	-8.39151	-1.67034	-6.40414	8.59023e-06	0.00548321
3053	3053	SERPIND1	-7.59541	-1.97476	-6.32978	9.50145e-06	0.00584022
7104	7104	TM4SF4	-8.95942	-3.21251	-6.32273	1.00833e-05	0.00593615
2153	2153	F5	-5.88913	-0.71	-6.24001	1.03729e-05	0.00593615
100506622	100506622	LINC00540	3.07286	0.457337	6.06214	1.26261e-05	0.00698474
51555	51555	PEX5L	-3.8188	-0.0362549	-6.01274	1.41517e-05	0.00757616
7276	7276	TTR	-8.98044	-2.20699	-6.10159	1.48925e-05	0.00772364
360	360	AQP3	-1.67632	3.22991	-5.84368	1.8203e-05	0.00915444
2662	2662	GDF10	-2.51093	1.8589	-5.81992	1.91675e-05	0.009356
337	337	APOA4	-9.84196	-2.82537	-5.86446	2.33912e-05	0.0110914
5950	5950	RBP4	-7.84489	-0.0676989	-5.77509	2.57896e-05	0.0118089
7447	7447	VSNL1	-3.00236	4.20482	-5.65152	2.63275e-05	0.0118089
259	259	AMBP	-8.5626	0.776012	-5.67053	3.20319e-05	0.0139895
54331	54331	GNG2	-1.14786	5.48441	-5.50794	3.34401e-05	0.014046
161198	161198	CLEC14A	-2.91356	-1.24283	-5.50024	3.46501e-05	0.014046
256394	256394	SERPINA11	-8.36645	-1.00202	-5.62351	3.47004e-05	0.014046
79589	79589	RNF128	-5.66161	0.20719	-5.52862	3.7082e-05	0.0146527
185	185	AGTR1	-3.82982	-0.816301	-5.44211	3.99683e-05	0.0154259
4826	4826	NNAT	-4.1104	-1.5686	-5.39919	4.38525e-05	0.0165404
338	338	APOB	-8.15909	3.10392	-5.46916	4.58948e-05	0.0166616
91851	91851	CHRDL1	-2.96773	2.38941	-5.34629	4.61818e-05	0.0166616
374	374	AREG	-2.82491	-1.16762	-5.26701	5.33222e-05	0.0188284
51337	51337	THEM6	3.50501	1.90052	5.21699	6.00896e-05	0.0206631
5175	5175	PECAM1	-4.86315	0.251298	-5.24297	6.10081e-05	0.0206631
346606	346606	MOGAT3	-4.22601	-1.43886	-5.19867	6.43145e-05	0.0213473
57348	57348	TTYH1	-2.76789	2.71681	-5.15188	6.61135e-05	0.0215141
169044	169044	COL22A1	8.8816	-2.38001	5.25944	6.98279e-05	0.0220904
3234	3234	HOXD8	2.89735	-2.97576	5.11979	7.05467e-05	0.0220904
5053	5053	PAH	-7.4512	-0.873	-5.21629	7.20585e-05	0.022146
22918	22918	CD93	-3.28254	0.202139	-5.04071	8.32041e-05	0.0251065
3818	3818	KLKB1	-4.56446	0.206055	-5.05822	8.55003e-05	0.0253386
170392	170392	OIT3	-5.35291	-1.79236	-4.99234	0.000100967	0.0292454
54567	54567	DLL4	-3.33297	-0.0938832	-4.93456	0.000102207	0.0292454
5104	5104	SERPINA5	-6.79435	0.946797	-4.99976	0.000106352	0.0299154
9076	9076	CLDN1	-4.87627	2.17778	-4.85535	0.000128606	0.035506
1356	1356	CP	-6.87968	0.364598	-4.89561	0.000130678	0.035506
4889	4889	NPY5R	-2.9791	-0.930949	-4.79211	0.000132645	0.035506
140828	140828	LINC00261	-6.56007	-1.95727	-4.85269	0.000140165	0.0369235
100288181	100288181	LNCOC1	3.16109	-2.52497	4.74068	0.000147685	0.0382965
7025	7025	NR2F1	-2.48371	0.116144	-4.70686	0.000153932	0.0393024
2160	2160	F11	-6.09922	-0.952869	-4.76061	0.000164448	0.0402438
7712	7712	ZNF157	-2.86947	-1.25027	-4.67899	0.000164607	0.0402438
286122	286122	LINC02904	3.28427	-1.53603	4.68701	0.000164894	0.0402438
7448	7448	VTN	-3.85769	0.779696	-4.63274	0.000188669	0.0452486
66004	66004	LYNX1	6.31943	0.968144	4.68797	0.000191713	0.0452486
116441	116441	TM4SF18	-3.53299	0.878886	-4.61132	0.00019358	0.0452486

## Sheet: GOTermEnrichedDifferentiation
TABLE S1D
Cluster	ID	Description	GeneRatio	BgRatio	pvalue	p.adjust	qvalue	geneID	Count
WT	GO:0060537	muscle tissue development	249/6818	356/13920	3.92848e-16	1.85339e-12	1.47191e-12	FOXL2/P2RX2/PAX5/FOXH1/MSC/DNER/TLL2/SIX1/WNT3A/FGF2/TP73/JARID2/MIR17HG/SIX4/KCNK2/FGF8/GLI1/EYA1/MEGF10/CCNB1/FZD7/NLN/RYR1/CENPF/PAK1/ADRA1A/CDK1/CACYBP/PIM1/IGSF8/EPHB1/G6PD/HMGCR/ARRB2/RBPJ/STAC3/YBX3/MTOR/SAV1/PRMT1/FBXO22/GJA1/HNRNPU/CTDP1/DDX39B/CHD7/GTF3C5/MAPK1/NIBAN2/MTPN/MAP2K4/MRTFB/ITGB1/PRKAR1A/PRKAA1/FRS2/NF1/MYL6/SAP30/ZBTB18/GPC1/PTEN/SMAD3/SGCB/AKAP13/RB1/CAV1/CFLAR/NOTCH2/OBSL…	249
WT	GO:0048738	cardiac muscle tissue development	159/6818	209/13920	6.30726e-16	1.85339e-12	1.47191e-12	FOXH1/MSC/WNT3A/FGF2/TP73/JARID2/MIR17HG/KCNK2/FGF8/GLI1/CCNB1/FZD7/PAK1/ADRA1A/CDK1/CACYBP/PIM1/G6PD/ARRB2/RBPJ/MTOR/SAV1/PRMT1/GJA1/HNRNPU/CTDP1/DDX39B/CHD7/MAPK1/MAP2K4/ITGB1/PRKAR1A/FRS2/PTEN/SGCB/AKAP13/NOTCH2/OBSL1/NDRG4/ZFPM1/COL11A1/PPARA/VGLL4/DSP/RARA/ALPK3/CACNA1G/IFT20/DIPK2A/TGFBR1/PPP1R13L/LMNA/TGFB1/TGFBR2/PDLIM5/EFNB2/CITED2/RUNX1/HEY1/HEG1/BMP4/MEF2A/TENM4/GJA5/PKP2/DLL4/TNNI3/FH…	159
WT	GO:0014706	striated muscle tissue development	238/6818	340/13920	1.53605e-15	3.00913e-12	2.38978e-12	FOXL2/P2RX2/PAX5/FOXH1/MSC/DNER/TLL2/SIX1/WNT3A/FGF2/TP73/JARID2/MIR17HG/SIX4/KCNK2/FGF8/GLI1/EYA1/MEGF10/CCNB1/FZD7/NLN/RYR1/CENPF/PAK1/ADRA1A/CDK1/CACYBP/PIM1/IGSF8/EPHB1/G6PD/HMGCR/ARRB2/RBPJ/STAC3/YBX3/MTOR/SAV1/PRMT1/FBXO22/GJA1/HNRNPU/CTDP1/DDX39B/CHD7/GTF3C5/MAPK1/NIBAN2/MTPN/MAP2K4/MRTFB/ITGB1/PRKAR1A/PRKAA1/FRS2/MYL6/SAP30/ZBTB18/GPC1/PTEN/SMAD3/SGCB/AKAP13/RB1/CAV1/CFLAR/NOTCH2/OBSL1/ND…	238
WT	GO:0003012	muscle system process	254/6818	383/13920	2.9423e-12	4.32298e-09	3.4332e-09	MYH2/CHGA/P2RX2/SCNN1B/HTR7/NOS1/TACR3/NMU/CHRNB2/CLCN1/SCN1A/ABCC8/NPY2R/HTR1D/JARID2/MIR17HG/TNNC2/CALCA/SCN4A/TRIM72/HMOX1/MYBPC2/RYR1/CCDC78/GRIP2/KCNB2/PARP1/FGF12/PAK1/ADRA1A/MAP2K6/TACR1/NUP155/IL15/DOCK5/CHRM3/KIT/ADRA2C/PROK2/TPM3/EZH2/FKBP1B/LTB4R/NOS1AP/G6PD/P2RY1/EDNRB/CALM1/STAC3/SCN4B/MTOR/PDE4B/JSRP1/KCNE3/MAP2K3/FOXO1/GJA1/KDM4A/PABPN1/CTDP1/DDX39B/HDAC2/GLRX3/ATP1A1/MTPN/ORMDL3/M…	254
WT	GO:0008015	blood circulation	288/6818	445/13920	7.82173e-12	9.19366e-09	7.30138e-09	CHGA/P2RX2/POMC/SCNN1B/HTR7/NOS1/TACR3/NMU/DRD3/SCN1A/ABCC8/KLK1/FGFBP3/SH3GL2/HSD11B2/KCNH6/PDE2A/PTPRO/HTR1D/CALCA/NOS2/C2CD4A/CNR1/GJD3/APELA/HMOX1/ADAMTS16/AR/GRIP2/FGF12/F11R/SREBF1/DRD5/ACE/ADRA1A/MAP2K6/ATP2A3/ASIC2/TJP3/NUP155/AVPR1B/DOCK5/CHRM3/ADRA2C/PTGER2/KCNG2/SEMA3A/AGTRAP/GCH1/SPTBN4/RARRES2/FKBP1B/NOS1AP/PLCB3/P2RY1/EDNRB/HMGCR/TJP2/WDR35/CALM1/SCN4B/GCLM/MTOR/PDE4B/KCNE3/YES1/MAP…	288
WT	GO:0001503	ossification	231/6818	349/13920	3.84766e-11	3.76878e-08	2.99307e-08	SOX2/ALPL/MMP9/GDPD2/SFRP2/TNFSF11/WNT3A/LTF/TNFRSF11A/FGF2/MKX/CHRDL1/ALOX5/UCMA/FASN/CALCA/GLI1/TWIST2/IFITM1/ADGRV1/ENPP1/FGR/NPPC/GPM6B/RYR1/SEMA4D/SNX10/RUNX3/MYBBP1A/RRAS2/DDX21/WNT7B/MAP2K6/TXLNG/WNT3/FBXO5/HSPE1/HSD17B4/PPARGC1B/FBL/ATP6V0A4/PLXNB1/RFLNB/XYLT1/ALYREF/PHOSPHO1/CITED1/KREMEN2/RBPJ/DHX9/PHB/SPP1/SYNCRIP/IARS1/GPLD1/ADAR/PAM16/ERCC2/HNRNPU/GTPBP4/INTU/MEN1/RIOX1/RBMX/HNRNPC/S…	231
WT	GO:0044057	regulation of system process	310/6818	490/13920	6.65225e-11	5.58504e-08	4.4355e-08	CHGA/GAL/CACNG5/POMC/SOX10/DLGAP2/SHISA7/SHISA9/NOS1/DLGAP3/NPTX2/TACR3/NMU/DRD3/ABCC8/HTR2C/NPY2R/RIMS2/MAG/KCNH6/PTPRO/JARID2/MIR17HG/TNNC2/CALCA/GALR1/OPRD1/NLGN4X/SCN4A/OPRK1/GJD3/APELA/KLK8/NPTX1/CTSC/ZMYND8/CBLN1/KCNB2/PARP1/FGF12/PAK1/SREBF1/ACE/ADRA1A/ATP2A3/ASIC2/GRIN1/DLGAP1/TACR1/FABP5/NUP155/AVPR1B/DOCK5/IGSF11/CHRM3/KIT/ADRA2C/PTGER2/CRHR1/KCNG2/SEMA3A/PROK2/GCH1/SPTBN4/FKBP1B/NOS1AP…	310
WT	GO:0033002	muscle cell proliferation	134/6818	187/13920	1.93357e-10	1.42045e-07	1.12809e-07	TERT/ALOX12/MMP9/MYB/SIX1/FGF2/TP73/JARID2/MIR17HG/KCNK2/GLI1/HMOX1/MEGF10/CCNB1/NPPC/IL12A/PAK1/ABCC4/CDK1/PIM1/MAP3K5/DNMT1/IL15/TAFA5/EPHB1/PRKDC/RBPMS2/HMGCR/XRCC6/RBPJ/XRCC5/NPY5R/NQO2/MTOR/MNAT1/PHB/SAV1/PAXBP1/GSTP1/GJA1/DDX39B/MAPK1/AKT1/FOXJ2/IRAK4/CDKN1B/PRKAR1A/SIX5/S1PR2/ERN1/PDGFB/ILK/PTEN/TRAF6/COMT/CFLAR/PDCD4/NDRG4/MEF2D/ADAMTS1/APLN/EGFR/JAK2/VGLL4/DIPK2A/TGFBR1/FOXP1/NDRG2/TGFB1…	134
WT	GO:0006936	muscle contraction	203/6818	305/13920	2.8486e-10	1.51847e-07	1.20593e-07	MYH2/CHGA/P2RX2/SCNN1B/HTR7/NOS1/TACR3/NMU/CHRNB2/CLCN1/SCN1A/NPY2R/HTR1D/TNNC2/CALCA/SCN4A/MYBPC2/RYR1/CCDC78/GRIP2/KCNB2/FGF12/ADRA1A/MAP2K6/TACR1/NUP155/DOCK5/CHRM3/KIT/ADRA2C/PROK2/TPM3/FKBP1B/LTB4R/NOS1AP/EDNRB/CALM1/STAC3/SCN4B/MTOR/PDE4B/JSRP1/KCNE3/MAP2K3/GJA1/PABPN1/ATP1A1/ORMDL3/CACNA1H/ARHGAP42/MYL6/KCNJ12/TPM4/ATP2B1/JUP/MYL5/TBXA2R/TRPM4/PIK3CA/CAV1/DAPK3/KCNN2/ADORA1/P2RX1/P2RX4/RNF…	203
WT	GO:0051146	striated muscle cell differentiation	168/6818	245/13920	3.09155e-10	1.51847e-07	1.20593e-07	P2RX2/NOS1/DNER/MYMX/SIX1/WNT3A/SIX4/TRIM72/CD53/CCNB1/FZD7/NLN/RYR1/PAK1/ADRA1A/CDK1/CD9/BHLHA15/CACYBP/EZH2/G6PD/SDC1/ARRB2/RBPJ/STAC3/MTOR/MYEF2/FBXO22/HNRNPU/CTDP1/DDX39B/AKT1/NIBAN2/MTPN/MAP2K4/EHD1/CACNA1H/ITGB1/PRKAR1A/FRS2/CD81/MYH9/SGCB/OBSCN/AKAP13/RB1/DYRK1B/BDNF/PLD3/CFLAR/KRT8/OBSL1/HDAC5/CASP7/PPARA/CSRP2/MMP14/TMOD2/KCNH1/PTGFRN/RARA/ALPK3/IFT20/DMPK/CAPN2/CYP26B1/LMNA/BCL2/PLEKHO1…	168
WT	GO:0035051	cardiocyte differentiation	101/6818	134/13920	3.26083e-10	1.51847e-07	1.20593e-07	TBXT/WNT3A/CCNB1/FZD7/PAK1/ADRA1A/CDK1/CACYBP/G6PD/ARRB2/RBPJ/MTOR/HNRNPU/CTDP1/DDX39B/MAPK1/MAP2K4/ITGB1/FRS2/SGCB/AKAP13/PDCD4/OBSL1/EGFR/PPARA/RARA/ALPK3/IFT20/LMNA/JAG1/TGFB1/PDLIM5/EFNB2/CITED2/HES1/BMP4/PRICKLE1/MEF2A/TENM4/SOX18/FHL2/TGFBR3/VEGFA/MYH11/PITX2/ASB2/FHOD3/PROX1/PDGFRB/GREM1/ISL1/KDM6B/BVES/PDGFRA/SEMA3C/MYOCD/IRX3/RARB/TTN/TCAP/HAMP/NEBL/SORBS2/AKAP6/BMP2/MYLK3/TWIST1/GPER1/M…	101
WT	GO:0060047	heart contraction	152/6818	218/13920	3.26219e-10	1.51847e-07	1.20593e-07	CHGA/NOS1/TACR3/NMU/SCN1A/KCNH6/CALCA/GJD3/APELA/FGF12/SREBF1/ACE/ADRA1A/MAP2K6/ATP2A3/NUP155/KCNG2/SEMA3A/GCH1/SPTBN4/FKBP1B/NOS1AP/CALM1/SCN4B/MTOR/PDE4B/KCNE3/MAP2K3/GJA1/GLRX3/ATP1A1/RPS6KA2/CACNA1H/KCNJ12/ATP2B1/JUP/TRPM4/ADM/PIK3CA/CAV1/KCNN2/ADORA1/P2RX4/RNF207/PRKACA/SLC4A3/APLN/JAK2/DSP/EHD3/KCNH2/CXCR4/CACNA1G/CELF2/VEGFB/ATP1B1/THRA/ANK2/PPP1R13L/DMPK/TMEM65/GSTM2/KCNE2/DRD2/CACNA1D/CA…	152
WT	GO:0001525	angiogenesis	285/6818	450/13920	3.35888e-10	1.51847e-07	1.20593e-07	NODAL/TERT/TDGF1/SYK/CNMD/EPHA1/OVOL2/SFRP2/GBX2/ABCC8/RLN2/VASH2/HLA-G/PPP1R16B/FGF2/SH2D2A/E2F7/ALOX5/HPSE/FUT1/FZD5/FGF8/APELA/SEMA4A/HMOX1/HTATIP2/SEMA6A/BRCA1/IL12A/THY1/TNMD/PRKX/TAFA5/THBS4/NRARP/PROK2/WARS1/HMGB1/E2F2/EPHB1/AGO1/CD40/NAA15/NCL/RBPJ/PIK3CB/VAV3/PDE3B/NRCAM/GPLD1/PDCD10/C1GALT1/SIRT1/PRKD2/CARD10/NUS1/PIK3CD/PKNOX1/PML/AKT1/NIBAN2/MDK/FOXJ2/PRCP/CIB1/AMOTL1/PAK4/PDPK1/TNFSF…	285
WT	GO:0042692	muscle cell differentiation	216/6818	329/13920	5.04872e-10	2.11938e-07	1.68316e-07	P2RX2/NOS1/DNER/MYMX/SIX1/WNT3A/SIX4/TRIM72/CD53/MEGF10/CCNB1/FZD7/NLN/RYR1/PAK1/UCHL1/ADRA1A/CDK1/CD9/BHLHA15/CACYBP/CTH/DNMT1/KIT/EZH2/G6PD/SDC1/EDNRB/RBPMS2/GLMN/ARRB2/RBPJ/STAC3/PTBP1/MTOR/MYEF2/MAPK12/FBXO22/HNRNPU/SIRT1/CTDP1/DDX39B/KDM1A/AKT1/MRTFA/NIBAN2/MTPN/QKI/MAP2K4/EHD1/MRTFB/CACNA1H/ITGB1/PRKAR1A/FRS2/CD81/PDGFB/MYH9/NFATC1/WNT5B/SGCB/ADM/SPEG/OBSCN/AKAP13/RB1/DYRK1B/BDNF/PLD3/CFLAR…	216
WT	GO:0001501	skeletal system development	273/6818	430/13920	5.51999e-10	2.16273e-07	1.71759e-07	GDF3/NODAL/LRRK1/FGF4/CNMD/PAX5/ALPL/HOXB1/GRHL2/MMP9/SFRP2/NCAN/TNFSF11/SIX1/LTF/FGF2/DLL3/MKX/UCMA/FLVCR1/SCIN/ACP5/SIX4/FGF8/TCF15/BCAN/EYA1/FGR/NPPC/ACAN/RYR1/SEMA4D/TCOF1/MTHFD1/SNX10/RUNX3/WNT7B/MAP2K6/TEAD4/FMN1/HAPLN3/PTPN6/CHAD/PRDX1/KIT/TP53/NLE1/PPARGC1B/RARG/PLXNB1/RFLNB/XYLT1/PHOSPHO1/EBP/SLC39A14/HAPLN4/ACD/WDR5/CTC1/FGFR1/GPLD1/GJA1/POR/TRIM45/USP1/EIF4A3/ZNF219/CHD7/FGFRL1/SLC38A1…	273
WT	GO:0003015	heart process	156/6818	227/13920	1.03285e-09	3.57063e-07	2.8357e-07	CHGA/RAMP3/NOS1/TACR3/NMU/SCN1A/KCNH6/CALCA/GJD3/APELA/FGF12/SREBF1/ACE/ADRA1A/MAP2K6/ATP2A3/NUP155/KCNG2/SEMA3A/GCH1/SPTBN4/FKBP1B/NOS1AP/CALM1/SCN4B/MTOR/PDE4B/KCNE3/MAP2K3/GJA1/GLRX3/ATP1A1/SRC/RPS6KA2/WWTR1/CACNA1H/KCNJ12/ATP2B1/JUP/TRPM4/ADM/AKAP13/PIK3CA/CAV1/KCNN2/ADORA1/P2RX4/RNF207/PRKACA/SLC4A3/APLN/JAK2/DSP/EHD3/KCNH2/CXCR4/CACNA1G/CELF2/VEGFB/ATP1B1/THRA/ANK2/PPP1R13L/DMPK/TMEM65/GSTM…	156
WT	GO:1903522	regulation of blood circulation	156/6818	227/13920	1.03285e-09	3.57063e-07	2.8357e-07	CHGA/NOS1/TACR3/NMU/KCNH6/CALCA/GJD3/APELA/SREBF1/ACE/ADRA1A/ATP2A3/ASIC2/NUP155/AVPR1B/DOCK5/CHRM3/ADRA2C/PTGER2/KCNG2/SEMA3A/GCH1/SPTBN4/FKBP1B/NOS1AP/HMGCR/WDR35/CALM1/SCN4B/PDE4B/KCNE3/GJA1/GLRX3/AKT1/ATP1A1/CACNA1H/ARHGAP42/KCNJ12/ATP2B1/PER2/JUP/TBXA2R/TRPM4/ADM/CAV1/KCNN2/ADORA1/P2RX1/P2RX4/RNF207/PRKACA/SLC4A3/APLN/EGFR/JAK2/DSP/EHD3/KCNH2/F2R/CACNA1G/CELF2/ATP1B1/THRA/ANK2/ECE1/DMPK/TMEM…	156
WT	GO:0007517	muscle organ development	191/6818	290/13920	3.4676e-09	1.13217e-06	8.99144e-07	FOXL2/P2RX2/PAX5/FOXH1/MSC/DNER/TLL2/MYMX/SIX1/WNT3A/MKX/SIX4/FGF8/TCF15/TRIM72/MEF2B/SFMBT1/MEGF10/NLN/CHODL/RYR1/CENPF/TEAD4/IGSF8/EPHB1/HMGCR/RBPJ/STAC3/YBX3/MAPK12/PAXBP1/FBXO22/ETV1/SIRT1/CHD7/JPH1/GTF3C5/FGFRL1/NIBAN2/MTPN/MRTFB/CACNA1H/PRKAA1/BTBD1/PRR14/MYL6/SAP30/ZBTB18/GPC1/ID3/SMAD3/SGCB/SPEG/EVC/RB1/CNTF/CAV1/CFLAR/SMTN/ASS1/MEF2D/MYLK/ZFPM1/USP2/COL11A1/SGCE/NEURL1/ADARB1/STRA6/DSP/M…	191
WT	GO:0007204	positive regulation of cytosolic calcium ion concentration	162/6818	240/13920	3.86897e-09	1.19674e-06	9.50417e-07	LCK/P2RX2/SLC24A2/RAMP3/NALF2/P2RX5/TRPA1/CHRNA9/NOS1/NMU/MCOLN2/DRD3/CD19/HTR2C/NPY2R/FGF2/TRPM2/CD52/SLC24A4/CCKBR/CALCA/GALR1/ITPR2/CNR1/ITPR3/P2RY8/CD24/RYR1/NALF1/GRIN2B/LPAR4/THY1/ADCYAP1R1/RIC3/HAP1/CORO1A/ADRA1A/LPAR3/CALCR/GRIN1/GNG3/TACR1/AVPR1B/PTPN6/PTGER2/DIAPH1/PROK2/HMGB1/FKBP1B/CCL28/P2RY1/EDNRB/C5AR2/CALM1/LPAR2/JSRP1/JPH4/GJA1/BAX/SWAP70/BAK1/LETM1/JPH3/CHD7/PML/JPH1/SPPL3/LRP1/…	162
WT	GO:0003206	cardiac chamber morphogenesis	89/6818	119/13920	7.1282e-09	2.09462e-06	1.6635e-06	FOXH1/OVOL2/GRHL2/SFRP2/NPY2R/MIR17HG/FGF8/TP53/RBPJ/NPY5R/SAV1/CHD7/FGFRL1/NOTCH2/ZFPM1/ADAMTS1/COL11A1/NRP2/DSP/ADGRG6/TGFBR1/PPP1R13L/SLIT2/FZD2/JAG1/TGFB1/TGFBR2/BMPR2/CITED2/HES1/HEY1/HEG1/CCN1/PARVA/BMP4/PKP2/DLL4/TNNI3/ROBO2/CPE/FHL2/TGFBR3/TPM1/NOG/PROX1/WNT5A/RYR2/ENG/TEK/SMAD6/ISL1/GATA3/SMARCD3/SEMA3C/APLNR/NRP1/WNT2/BMP2/LRP2/SHOX2/FOXF1/WNT11/SLIT3/RBP4/FOXC2/TGFB2/MEF2C/TBX3/TNNC1/Z…	89
WT	GO:0008016	regulation of heart contraction	130/6818	187/13920	8.27183e-09	2.31493e-06	1.83846e-06	CHGA/NOS1/TACR3/NMU/KCNH6/CALCA/GJD3/APELA/SREBF1/ADRA1A/ATP2A3/NUP155/KCNG2/SEMA3A/GCH1/SPTBN4/FKBP1B/NOS1AP/CALM1/SCN4B/PDE4B/KCNE3/GJA1/GLRX3/ATP1A1/CACNA1H/KCNJ12/ATP2B1/JUP/TRPM4/ADM/CAV1/KCNN2/ADORA1/P2RX4/RNF207/PRKACA/SLC4A3/APLN/JAK2/DSP/EHD3/KCNH2/CACNA1G/CELF2/ATP1B1/THRA/ANK2/DMPK/TMEM65/GSTM2/KCNE2/DRD2/CACNA1D/CACNB2/ATP1B2/KCNQ1/SPX/KCNJ3/ATP2B2/KCNJ2/TNNI3K/SLC8A3/MEF2A/PDE4D/CYP2…	130
WT	GO:2000278	regulation of DNA biosynthetic process	80/6818	105/13920	9.57945e-09	2.55902e-06	2.03231e-06	GRHL2/PIF1/DSCC1/TERF1/FGF2/AURKB/KCNK2/CHTF18/PRKCQ/NPPC/MYC/FGFR4/RFC3/PCNA/PINX1/RFC4/DKC1/HNRNPD/CCT5/RFC2/NAT10/HNRNPA2B1/NEK2/TP53/RFC5/PKIB/WRAP53/HSP90AB1/HSP90AA1/PTGES3/ARRB2/DCP2/XRCC5/ACD/CCT3/PNKP/MAP3K4/NAF1/POLG2/CCT7/HNRNPA1/CTC1/ATR/CCT4/GJA1/HNRNPU/TCP1/PRKD2/GNL3L/CCT6A/MEN1/CCT8/PARN/HNRNPC/EXOSC10/MAPKAPK5/DDX39B/MAPK1/NIBAN2/SRC/XRN1/PDGFB/STN1/HMBOX1/PARP3/BMPR2/PTK2B/FBXO4…	80
WT	GO:0055007	cardiac muscle cell differentiation	81/6818	107/13920	1.30342e-08	3.33052e-06	2.64502e-06	WNT3A/CCNB1/FZD7/PAK1/ADRA1A/CDK1/CACYBP/G6PD/ARRB2/RBPJ/MTOR/HNRNPU/CTDP1/DDX39B/MAP2K4/ITGB1/FRS2/SGCB/AKAP13/OBSL1/PPARA/RARA/ALPK3/IFT20/LMNA/TGFB1/PDLIM5/EFNB2/BMP4/MEF2A/FHL2/VEGFA/MYH11/ASB2/FHOD3/PROX1/PDGFRB/GREM1/ISL1/KDM6B/BVES/PDGFRA/MYOCD/IRX3/RARB/TTN/TCAP/HAMP/NEBL/SORBS2/AKAP6/BMP2/MYLK3/MYO18B/SLC8A1/SHOX2/MEF2C/TBX3/ACTC1/NRAP/ACTN2/NKX2-6/RGS4/EDN1/IGF1/WT1/SOX6/GATA4/LRRC10/BM…	81
WT	GO:0071897	DNA biosynthetic process	118/6818	168/13920	1.5708e-08	3.84649e-06	3.05479e-06	TERT/GRHL2/PIF1/DSCC1/TERF1/FGF2/AURKB/DTL/KCNK2/CHTF18/POLQ/PRKCQ/POLE2/NPPC/MYC/TK1/HROB/CENPF/POLE/FGFR4/RFC3/PCNA/PINX1/USP43/POLA1/POLD1/RFC4/LIG1/DKC1/HNRNPD/CCT5/RFC2/WRN/NAT10/HNRNPA2B1/NEK2/TP53/PCLAF/RFC5/PKIB/LIG3/WRAP53/HSP90AB1/HSP90AA1/PTGES3/ARRB2/DCP2/XRCC5/ACD/CCT3/NHP2/PNKP/PHB/MAP3K4/NAF1/POLG2/CCT7/MRE11/HNRNPA1/CTC1/ATR/USP10/CCT4/GJA1/HNRNPU/POLD3/SIRT1/TCP1/PRKD2/GNL3L/GAR1…	118
WT	GO:0055001	muscle cell development	115/6818	164/13920	2.7684e-08	6.44852e-06	5.12125e-06	P2RX2/DNER/SIX1/SIX4/MEGF10/CCNB1/RYR1/PAK1/UCHL1/ADRA1A/CDK1/G6PD/SDC1/STAC3/MTOR/FBXO22/HNRNPU/CTDP1/DDX39B/KDM1A/NIBAN2/MAP2K4/ITGB1/PRKAR1A/SGCB/ADM/OBSCN/AKAP13/CFLAR/KRT8/OBSL1/PPARA/CSRP2/TMOD2/ALPK3/NFATC4/ANK2/LMNA/BCL2/PDLIM5/KRT19/CASQ1/HES1/CSRP1/CFL2/BMP4/MEF2A/CAV2/FLNC/HDAC9/DMD/FHL2/VEGFA/MYH11/ASB2/TPM1/FHOD3/PROX1/RCAN1/WFIKKN2/NFATC2/EFEMP2/ENG/WNT10B/PDGFRB/ISL1/BVES/CAPN3/PDG…	115
WT	GO:0055017	cardiac muscle tissue growth	60/6818	75/13920	2.85284e-08	6.44852e-06	5.12125e-06	FGF2/TP73/JARID2/MIR17HG/KCNK2/GLI1/CCNB1/PAK1/ADRA1A/CDK1/PIM1/G6PD/RBPJ/MTOR/SAV1/GJA1/CTDP1/DDX39B/MAPK1/MAP2K4/PRKAR1A/PTEN/AKAP13/NDRG4/PPARA/VGLL4/DIPK2A/TGFBR1/TGFBR2/PDLIM5/CITED2/RUNX1/HEG1/TENM4/TGFBR3/NOG/S1PR1/HAMP/SORBS2/AKAP6/WNT2/MEIS1/RBP4/FOXC2/TGFB2/MEF2C/ERBB4/ZFPM2/RGS4/EDN1/FOXC1/IGF1/GATA4/BMP10/AGT/GATA6/TBX5/TBX20/NPPA/TBX2	60
WT	GO:0060419	heart growth	65/6818	83/13920	3.59167e-08	7.68014e-06	6.09937e-06	FGF2/TP73/JARID2/MIR17HG/KCNK2/GLI1/CCNB1/PAK1/ADRA1A/CDK1/DUSP6/PIM1/G6PD/RBPJ/MTOR/SAV1/GJA1/CTDP1/DDX39B/MAPK1/MAP2K4/PRKAR1A/PTEN/AKAP13/NDRG4/PPARA/VGLL4/DIPK2A/TGFBR1/TGFBR2/DUSP9/PDLIM5/CITED2/RUNX1/HEG1/TENM4/TGFBR3/NOG/PROX1/S1PR1/HAMP/SORBS2/AKAP6/WNT2/MEIS1/RBP4/FOXC2/TGFB2/MEF2C/ERBB4/ZFPM2/RGS4/EDN1/FOXC1/IGF1/WT1/GATA4/BMP10/AGT/GATA6/TBX5/MYH6/TBX20/NPPA/TBX2	65
WT	GO:0048608	reproductive structure development	227/6818	360/13920	3.65907e-08	7.68014e-06	6.09937e-06	NODAL/UTF1/TFAP2C/FOXL2/OVOL2/GRHL2/SFRP2/ZFP42/TEX19/VASH2/NHLH2/VGF/EOMES/TEX11/LHX8/E2F7/ASCL2/NR5A1/PLK4/BRCA2/FZD5/LHCGR/SIX4/ST14/FGF8/GLI1/MSH2/APELA/FANCA/MGST1/DMC1/NASP/ZP3/ASPM/AR/IDH1/GJB3/FANCG/BRIP1/DHCR24/MAS1/NUDT1/SRY/CCNF/SPINT1/SALL1/WNT7B/DAZAP1/PTPN6/HESX1/NUP107/DHX37/GNRH1/KIT/SEMA3A/STAR/KIF18A/HSD17B4/DMRTA1/RARG/WDR77/TRIM28/HMGB2/HSP90AB1/SDC1/RRM1/ARRB2/HMGCS1/PCYT1B/C…	227
WT	GO:0051480	regulation of cytosolic calcium ion concentration	175/6818	268/13920	3.97067e-08	8.04677e-06	6.39055e-06	CALB1/LCK/P2RX2/SLC24A2/RAMP3/NALF2/CALCB/P2RX5/TRPA1/CHRNA9/NOS1/NMU/MCOLN2/DRD3/CD19/HTR2C/NPY2R/FGF2/TRPM2/CD52/SLC24A4/CCKBR/CALCA/GALR1/ITPR2/CNR1/ITPR3/P2RY8/CDH23/CD24/RYR1/NALF1/GRIN2B/LPAR4/THY1/ADCYAP1R1/RIC3/HAP1/CORO1A/ADRA1A/LPAR3/CALCR/GRIN1/GNG3/TACR1/AVPR1B/PTPN6/PTGER2/DIAPH1/PROK2/HMGB1/FKBP1B/CCL28/P2RY1/EDNRB/C5AR2/CALM1/LPAR2/JSRP1/JPH4/GJA1/BAX/SWAP70/BAK1/LETM1/JPH3/CHD7/PM…	175
WT	GO:0055013	cardiac muscle cell development	59/6818	74/13920	4.69797e-08	9.20332e-06	7.30905e-06	CCNB1/PAK1/ADRA1A/CDK1/G6PD/MTOR/HNRNPU/CTDP1/DDX39B/MAP2K4/SGCB/AKAP13/OBSL1/PPARA/ALPK3/LMNA/PDLIM5/BMP4/MEF2A/FHL2/VEGFA/MYH11/ASB2/FHOD3/PROX1/PDGFRB/ISL1/BVES/PDGFRA/TTN/TCAP/HAMP/NEBL/SORBS2/AKAP6/MYLK3/MYO18B/SLC8A1/SHOX2/TBX3/ACTC1/NRAP/ACTN2/NKX2-6/RGS4/EDN1/IGF1/GATA4/LRRC10/BMP10/AGT/MYL2/ALPK2/TBX5/MYH6/NKX2-5/NPPA/CSRP3/TBX18	59
WT	GO:0009611	response to wounding	279/6818	455/13920	5.12251e-08	9.71129e-06	7.71247e-06	POU5F1/SOX2/LCK/SYK/ALOX12/ABCC8/CHL1/EVPL/CARMIL2/WNT3A/MAG/FGF2/AJAP1/TMPRSS4/SLC7A11/DGKK/ALOX5/HPSE/KCNK2/RGMA/GLI1/PRKCQ/TRIM72/KLKB1/HMOX1/KLK8/FZD7/F13A1/EPB41L4B/ENTPD2/PAK1/ITGA2B/F11R/AURKA/DRD5/ARHGEF19/TEC/CDK1/PLA2G4A/CD9/MAP3K5/PTPN6/NTRK3/TAFA5/ADRA2C/RTN4RL2/HMGB1/DHFR/CD40/FKBP1B/PDPN/GFAP/ITPK1/P2RY1/ARFGEF1/SDC1/RANGAP1/DGKE/HMGCR/CDH3/PIK3CB/VAV3/MTOR/SPP1/PLAU/RTN4R/PLSCR1/BP…	279
WT	GO:0061458	reproductive system development	228/6818	363/13920	5.47242e-08	1.00504e-05	7.98181e-06	NODAL/UTF1/TFAP2C/FOXL2/OVOL2/GRHL2/SFRP2/ZFP42/TEX19/VASH2/NHLH2/VGF/EOMES/TEX11/LHX8/E2F7/ASCL2/NR5A1/PLK4/BRCA2/FZD5/LHCGR/SIX4/ST14/FGF8/GLI1/MSH2/APELA/FANCA/MGST1/DMC1/NASP/ZP3/ASPM/AR/IDH1/GJB3/FANCG/BRIP1/DHCR24/MAS1/NUDT1/SRY/CCNF/SPINT1/SALL1/WNT7B/DAZAP1/PTPN6/HESX1/NUP107/DHX37/GNRH1/KIT/SEMA3A/STAR/KIF18A/HSD17B4/DMRTA1/RARG/WDR77/TRIM28/HMGB2/HSP90AB1/SDC1/RRM1/ARRB2/HMGCS1/PCYT1B/C…	228
WT	GO:0048660	regulation of smooth muscle cell proliferation	95/6818	132/13920	5.90555e-08	1.05172e-05	8.35254e-06	TERT/ALOX12/MMP9/MYB/FGF2/HMOX1/NPPC/IL12A/PAK1/ABCC4/MAP3K5/DNMT1/IL15/TAFA5/PRKDC/RBPMS2/HMGCR/XRCC6/XRCC5/NPY5R/NQO2/MTOR/MNAT1/PHB/GSTP1/GJA1/DDX39B/AKT1/FOXJ2/IRAK4/CDKN1B/S1PR2/ERN1/PDGFB/ILK/PTEN/TRAF6/COMT/PDCD4/NDRG4/MEF2D/ADAMTS1/APLN/EGFR/JAK2/FOXP1/NDRG2/TGFB1/TGFBR2/HTR1B/P2RY6/ANG/BMPR2/CALCRL/VIPR2/PTGS2/MMP2/BMP4/TLR4/JUN/CDKN1A/TNFAIP3/PPARG/PTGIR/TPM1/PDGFD/CNN1/ID2/EFEMP2/TGFB3…	95
WT	GO:0055006	cardiac cell development	62/6818	79/13920	6.42913e-08	1.10922e-05	8.80919e-06	CCNB1/PAK1/ADRA1A/CDK1/G6PD/MTOR/HNRNPU/CTDP1/DDX39B/MAP2K4/SGCB/AKAP13/PDCD4/OBSL1/PPARA/ALPK3/LMNA/JAG1/PDLIM5/BMP4/MEF2A/FHL2/TGFBR3/VEGFA/MYH11/ASB2/FHOD3/PROX1/PDGFRB/ISL1/BVES/PDGFRA/TTN/TCAP/HAMP/NEBL/SORBS2/AKAP6/MYLK3/MYO18B/SLC8A1/SHOX2/TBX3/ACTC1/NRAP/ACTN2/NKX2-6/RGS4/EDN1/IGF1/GATA4/LRRC10/BMP10/AGT/MYL2/ALPK2/TBX5/MYH6/NKX2-5/NPPA/CSRP3/TBX18	62
WT	GO:0030198	extracellular matrix organization	168/6818	257/13920	6.6059e-08	1.10922e-05	8.80919e-06	MMP25/MMP9/HAS3/MMP17/SFRP2/TLL2/CARMIL2/OPTC/WNT3A/ADAMTS8/KLK4/COL24A1/TCF15/ADAMTS16/GPM6B/MMP24/FGFR4/SPINT1/NOXO1/LCP1/OLFML2B/COL5A3/NTNG1/COL28A1/PDPN/GFAP/ADAMTS20/SLC39A8/DNAJB6/ERCC2/HSD17B12/RIC1/LRP1/NFKB2/RIC8A/ITGB1/MMP15/EXOC8/NF1/THSD4/SLC2A10/COL13A1/ETS1/SMAD3/ST7/PXDN/FURIN/FKBP10/RECK/RB1/CAV1/ADAMTS12/AEBP1/CFLAR/ADAMTSL3/ADAMTS10/CREB3L1/CRISPLD2/ADAMTS1/COL11A1/P3H4/LAMB1/A…	168
WT	GO:0006260	DNA replication	162/6818	247/13920	8.10427e-08	1.32302e-05	1.05071e-05	PIF1/ORC1/DSCC1/HMGA1/TERF1/TICRR/CDT1/CHAF1A/MCM5/BLM/E2F7/MCM10/CDC6/DTL/ATAD5/WDHD1/DNA2/RRM2/DDX11/GINS1/BRCA2/ZGRF1/CDC7/PRIM1/CHTF18/ZNF365/POLQ/MCM3/GINS4/GLI1/RFWD3/CHEK1/SAMHD1/RECQL4/NASP/CHAF1B/FAM111B/RMI2/POLE2/MCM4/MCM6/KAT7/CDC45/TONSL/FEN1/CCNA2/TRAIP/ESCO2/TIMELESS/RAD51/MCM2/POLE/RFC3/GINS2/PRIM2/PCNA/RNASEH2A/DBF4/MAS1/POLA2/EME1/ORC2/RPA3/DDX21/CCNE1/DBF4B/POLA1/POLD1/RFC4/MMS…	162
WT	GO:0043062	extracellular structure organization	168/6818	258/13920	9.82581e-08	1.51964e-05	1.20686e-05	MMP25/MMP9/HAS3/MMP17/SFRP2/TLL2/CARMIL2/OPTC/WNT3A/ADAMTS8/KLK4/COL24A1/TCF15/ADAMTS16/GPM6B/MMP24/FGFR4/SPINT1/NOXO1/LCP1/OLFML2B/COL5A3/NTNG1/COL28A1/PDPN/GFAP/ADAMTS20/SLC39A8/DNAJB6/ERCC2/HSD17B12/RIC1/LRP1/NFKB2/RIC8A/ITGB1/MMP15/EXOC8/NF1/THSD4/SLC2A10/COL13A1/ETS1/SMAD3/ST7/PXDN/FURIN/FKBP10/RECK/RB1/CAV1/ADAMTS12/AEBP1/CFLAR/ADAMTSL3/ADAMTS10/CREB3L1/CRISPLD2/ADAMTS1/COL11A1/P3H4/LAMB1/A…	168
WT	GO:0045229	external encapsulating structure organization	168/6818	258/13920	9.82581e-08	1.51964e-05	1.20686e-05	MMP25/MMP9/HAS3/MMP17/SFRP2/TLL2/CARMIL2/OPTC/WNT3A/ADAMTS8/KLK4/COL24A1/TCF15/ADAMTS16/GPM6B/MMP24/FGFR4/SPINT1/NOXO1/LCP1/OLFML2B/COL5A3/NTNG1/COL28A1/PDPN/GFAP/ADAMTS20/SLC39A8/DNAJB6/ERCC2/HSD17B12/RIC1/LRP1/NFKB2/RIC8A/ITGB1/MMP15/EXOC8/NF1/THSD4/SLC2A10/COL13A1/ETS1/SMAD3/ST7/PXDN/FURIN/FKBP10/RECK/RB1/CAV1/ADAMTS12/AEBP1/CFLAR/ADAMTSL3/ADAMTS10/CREB3L1/CRISPLD2/ADAMTS1/COL11A1/P3H4/LAMB1/A…	168
WT	GO:0055002	striated muscle cell development	49/6818	60/13920	1.61087e-07	2.42746e-05	1.92783e-05	SIX4/SDC1/ITGB1/PRKAR1A/OBSCN/AKAP13/CFLAR/KRT8/OBSL1/CSRP2/TMOD2/KRT19/CASQ1/CSRP1/CFL2/MEF2A/MYH11/TPM1/FHOD3/PROX1/PDGFRB/CAPN3/PDGFRA/LMOD1/MYPN/TTN/TNNT3/TCAP/NEBL/MYLK3/TMOD1/ACTC1/NRAP/ACTN2/ACTA1/PGM5/TNNT2/LDB3/EDN1/LMOD3/BMP10/LMOD2/MYL2/SYNPO2L/MYH6/KLHL41/CSRP3/ANKRD1/MYOZ2	49
WT	GO:0090130	tissue migration	180/6818	281/13920	1.95136e-07	2.86704e-05	2.27693e-05	FGF4/FGF16/TDGF1/ALOX12/GRHL2/MMP9/LCN2/LGALS12/FGF2/MARVELD3/FUT1/FGF8/APELA/SEMA4A/HMOX1/EPB41L4B/RAB25/MET/PKN3/DOCK5/PRKX/FAT2/KIT/SEMA3A/PAXIP1/HMGB1/CD40/ANLN/STAT5A/PIK3CB/MTOR/MAP2K3/FGFR1/GPLD1/PFN1/PTPRG/PDCD10/SIRT1/PRKD2/CARD10/NUS1/PIK3CD/SH3BP1/AKT1/MAP4K4/BCAR1/PRCP/CIB1/PDPK1/LGMN/SRC/TNFSF12/ITGB1/DAB2IP/NF1/EPHA2/PDGFB/MYH9/ETS1/EVL/BCAS3/ITGB1BP1/EMP2/PTEN/CCBE1/ARSB/CAPN7/JUP/…	180
WT	GO:0098742	cell-cell adhesion via plasma-membrane adhesion molecules	153/6818	234/13920	2.46962e-07	3.53999e-05	2.81137e-05	CD177/IGSF21/CDHR1/PCDHA1/GRID2/CLDN10/CLDN7/PCDH11Y/MAG/EMB/PCDH1/EPCAM/NECTIN4/PCDHGB3/PCDHGA7/PCDHGA6/PCDH11X/UNC5D/CDH23/GPC4/MMP24/CDH1/CDHR4/CBLN1/CLDN6/MPZ/CNTN2/PCDHGA5/PCDHA13/PCDHGA3/RET/PCDHGA2/NECTIN1/PCDHB18P/PCDHGA1/PCDHGA4/PCDHGB2/IGSF11/FAT2/CDH4/NTNG1/CELSR3/MBP/MDGA1/CDH26/CLDN23/CDH3/CDHR3/PCDHGB1/AMIGO3/FXYD5/IGSF9/FGFRL1/TRO/PCDHB2/RIC8A/ITGB1/NPTN/MYADM/FAT1/PCDHA10/AMIGO1/A…	153
WT	GO:0043542	endothelial cell migration	134/6818	201/13920	2.58624e-07	3.61889e-05	2.87403e-05	FGF4/FGF16/TDGF1/ALOX12/LCN2/LGALS12/FGF2/FUT1/SEMA4A/HMOX1/MET/PRKX/PAXIP1/HMGB1/CD40/STAT5A/PIK3CB/MAP2K3/FGFR1/GPLD1/PDCD10/SIRT1/PRKD2/CARD10/NUS1/PIK3CD/SH3BP1/AKT1/BCAR1/PRCP/CIB1/PDPK1/LGMN/TNFSF12/ITGB1/DAB2IP/NF1/EPHA2/PDGFB/MYH9/ETS1/BCAS3/ITGB1BP1/EMP2/PTEN/CCBE1/JUP/TBXA2R/ZNF580/PRKCA/ANGPT4/PIK3CA/NFE2L2/PLXND1/P2RX4/HDAC5/KDR/NRP2/AKT3/AMOT/MMRN2/TGFBR1/LGALS8/HSPB1/SLIT2/FOXP1/TGF…	134
WT	GO:0030239	myofibril assembly	48/6818	59/13920	2.70723e-07	3.70009e-05	2.93852e-05	SIX4/ITGB1/PRKAR1A/OBSCN/AKAP13/CFLAR/KRT8/OBSL1/CSRP2/TMOD2/KRT19/CASQ1/CSRP1/CFL2/MEF2A/MYH11/TPM1/FHOD3/PROX1/PDGFRB/CAPN3/PDGFRA/LMOD1/MYPN/TTN/TNNT3/TCAP/NEBL/MYLK3/TMOD1/ACTC1/NRAP/ACTN2/ACTA1/PGM5/TNNT2/LDB3/EDN1/LMOD3/BMP10/LMOD2/MYL2/SYNPO2L/MYH6/KLHL41/CSRP3/ANKRD1/MYOZ2	48
WT	GO:0010594	regulation of endothelial cell migration	110/6818	160/13920	2.8463e-07	3.80176e-05	3.01926e-05	FGF4/FGF16/TDGF1/ALOX12/LCN2/FGF2/FUT1/SEMA4A/HMOX1/MET/HMGB1/CD40/STAT5A/PIK3CB/MAP2K3/FGFR1/GPLD1/PDCD10/SIRT1/PRKD2/CARD10/NUS1/PIK3CD/SH3BP1/AKT1/BCAR1/PRCP/CIB1/PDPK1/LGMN/DAB2IP/NF1/EPHA2/PDGFB/ETS1/BCAS3/ITGB1BP1/EMP2/CCBE1/JUP/TBXA2R/ZNF580/PRKCA/ANGPT4/NFE2L2/P2RX4/HDAC5/KDR/NRP2/AKT3/MMRN2/HSPB1/SLIT2/FOXP1/TGFB1/BMPR2/ANXA3/SP100/PTGS2/PTK2B/JCAD/BMP4/RRAS/PTN/FGF18/GADD45A/SPARC/DLL4/…	110
WT	GO:0090257	regulation of muscle system process	139/6818	210/13920	2.96944e-07	3.87809e-05	3.07988e-05	CHGA/NOS1/TACR3/NMU/ABCC8/NPY2R/JARID2/MIR17HG/TNNC2/CALCA/SCN4A/KCNB2/PARP1/PAK1/ADRA1A/TACR1/DOCK5/CHRM3/KIT/ADRA2C/PROK2/FKBP1B/G6PD/CALM1/MTOR/PDE4B/FOXO1/CTDP1/DDX39B/GLRX3/ATP1A1/MTPN/ORMDL3/ARHGAP42/TWF1/ATP2B1/SMAD3/JUP/MYL5/TBXA2R/TRPM4/FOXO3/PRKCA/CAV1/DAPK3/ADORA1/P2RX1/P2RX4/RNF207/PRKACA/PPARA/DSP/EHD3/ANXA6/F2R/ATP1B1/ANK2/DMPK/LMNA/GSTM2/TRPC3/KCNMA1/OXTR/CALCRL/KCNQ1/CASQ1/PPP1R12…	139
WT	GO:0002043	blood vessel endothelial cell proliferation involved in sprouting angiogenesis	21/6818	21/13920	3.04465e-07	3.88988e-05	3.08924e-05	PPP1R16B/FGF2/APELA/HMOX1/IL12A/NRARP/PDCD10/EPHA2/ITGB1BP1/NGFR/JCAD/BMP4/DLL4/GATA2/VEGFA/SEMA5A/ACVRL1/THBS1/BMPER/APLNR/AGTR1	21
WT	GO:0045785	positive regulation of cell adhesion	216/6818	347/13920	3.32532e-07	4.15806e-05	3.30223e-05	SOX2/NODAL/CHST4/LCK/HLA-DOA/SYK/EPHA1/CD70/HLA-DMB/HLA-DRA/HLA-DPA1/SFRP2/MYB/RHOH/CD86/HLA-G/NPY2R/TNFSF11/WNT3A/RELL2/ALOX5/NOD2/FUT1/IL23A/CR1/PODXL/SOX13/HLA-DOB/PRKCQ/SOCS1/CD24/ITGA6/ZP3/MEGF10/EPB41L4B/HLA-DRB1/IL12A/THY1/HLA-DMA/ICOSLG/F11R/RUNX3/C1QBP/CORO1A/RET/PYCARD/SLC7A1/FMN1/CARD11/IL15/CD1D/DOCK5/PTPN6/HSPD1/RAC3/RNASE10/PNP/HMGB1/CD74/PDPN/CCDC88B/CCL28/TFRC/HSPH1/CYRIB/MYO10/TN…	216
WT	GO:0007156	homophilic cell adhesion via plasma membrane adhesion molecules	105/6818	152/13920	3.64542e-07	4.46336e-05	3.54469e-05	IGSF21/CDHR1/PCDHA1/PCDH11Y/EMB/PCDH1/NECTIN4/PCDHGB3/PCDHGA7/PCDHGA6/PCDH11X/CDH23/CDH1/CDHR4/CNTN2/PCDHGA5/PCDHA13/PCDHGA3/RET/PCDHGA2/NECTIN1/PCDHB18P/PCDHGA1/PCDHGA4/PCDHGB2/IGSF11/FAT2/CDH4/CELSR3/CDH26/CDH3/CDHR3/PCDHGB1/IGSF9/TRO/PCDHB2/ITGB1/NPTN/FAT1/PCDHA10/AMIGO1/AMIGO2/PCDHGB7/PLXNB2/SDK1/PCDHB16/OBSL1/CDH22/HMCN1/PCDHA5/PVR/CDH18/PCDHAC2/PCDHGC3/PCDH18/PCDHGA10/PCDHB6/PCDHGC5/PCDHA4/…	105
WT	GO:0006261	DNA-dependent DNA replication	100/6818	144/13920	4.63114e-07	5.55454e-05	4.41128e-05	ORC1/DSCC1/HMGA1/TERF1/TICRR/CDT1/MCM5/BLM/E2F7/MCM10/CDC6/WDHD1/DNA2/DDX11/GINS1/BRCA2/ZGRF1/CDC7/PRIM1/CHTF18/ZNF365/POLQ/MCM3/GINS4/RFWD3/SAMHD1/RECQL4/POLE2/MCM4/MCM6/KAT7/CDC45/TONSL/FEN1/TRAIP/TIMELESS/RAD51/MCM2/POLE/RFC3/PRIM2/PCNA/DBF4/POLA2/EME1/ORC2/DDX21/CCNE1/DBF4B/POLA1/POLD1/RFC4/MMS22L/LIG1/NOC3L/RFC2/GEN1/TIPIN/FBXO5/WRN/ORC6/MCM7/RFC5/GINS3/LIG3/TWNK/FANCM/HELB/MGME1/ALYREF/SSBP…	100
WT	GO:0006935	chemotaxis	282/6818	469/13920	5.36487e-07	6.26517e-05	4.97564e-05	FGF4/FGF16/CHGA/SYK/EPHA1/ADGRE2/ATOH1/DRAXIN/GBX2/RHOH/DOCK2/EPHA10/CXCL5/CHL1/TNFSF11/WNT3A/TNFRSF11A/FGF2/TRPM2/ARTN/TUBB2B/EMB/KIF5A/PTPRO/ALOX5/NOD2/CALCA/EPHA8/PADI2/FGF8/PRKCQ/SEMA4A/UNC5D/UNC5A/SEMA6A/SEMA4D/MET/IL12A/CNTN2/CXCL3/C1QBP/CORO1A/RET/KIF5C/NECTIN1/OTX2/WNT3/NTRK3/KIT/THBS4/CDH4/SEMA3A/PROK2/GBX1/HMGB1/EPHB1/CD74/PLXNB1/RARRES2/CCL28/HMGB2/MPP1/EDNRB/CYRIB/ARRB2/C5AR2/NUP85/PI…	282
WT	GO:0035265	organ growth	101/6818	146/13920	5.43685e-07	6.26517e-05	4.97564e-05	FGF2/TP73/JARID2/MIR17HG/FLVCR1/NLGN4X/KCNK2/FGF8/GLI1/CCNB1/NPPC/AR/PAK1/ADRA1A/CDK1/DUSP6/PIM1/RARG/G6PD/RBPJ/YBX3/MTOR/SAV1/EHMT2/GJA1/POR/CTDP1/FXN/DDX39B/MAPK1/AKT1/MAP2K4/PRKAR1A/SPRY2/PSAP/PTEN/PLAG1/AKAP13/EVC/NDRG4/PPARA/VGLL4/LATS2/RARA/ANXA6/DIPK2A/FGFR3/TGFBR1/BCL2/TGFBR2/DUSP9/PDLIM5/EXT1/CITED2/RUNX1/THBS3/HEG1/SLC6A4/TENM4/MATN1/TGFBR3/LEPR/SOX9/NOG/PROX1/PDGFRB/RSPO2/FGF7/S1PR1/RA…	101
WT	GO:0048659	smooth muscle cell proliferation	95/6818	136/13920	5.82732e-07	6.45861e-05	5.12927e-05	TERT/ALOX12/MMP9/MYB/FGF2/HMOX1/NPPC/IL12A/PAK1/ABCC4/MAP3K5/DNMT1/IL15/TAFA5/PRKDC/RBPMS2/HMGCR/XRCC6/XRCC5/NPY5R/NQO2/MTOR/MNAT1/PHB/GSTP1/GJA1/DDX39B/AKT1/FOXJ2/IRAK4/CDKN1B/S1PR2/ERN1/PDGFB/ILK/PTEN/TRAF6/COMT/PDCD4/NDRG4/MEF2D/ADAMTS1/APLN/EGFR/JAK2/FOXP1/NDRG2/TGFB1/TGFBR2/HTR1B/P2RY6/ANG/BMPR2/CALCRL/VIPR2/PTGS2/MMP2/BMP4/TLR4/JUN/CDKN1A/TNFAIP3/PPARG/PTGIR/TPM1/PDGFD/CNN1/ID2/EFEMP2/TGFB3…	95
WT	GO:0001935	endothelial cell proliferation	92/6818	131/13920	5.96214e-07	6.45861e-05	5.12927e-05	CNMD/VASH2/PPP1R16B/FGF2/ALOX5/FUT1/APELA/HMOX1/FUT2/IL12A/TNMD/PRKX/THBS4/NRARP/PROK2/HMGB1/HMGB2/STAT5A/MTOR/FGFR1/GJA1/PDCD10/SIRT1/PRKD2/PIK3CD/AKT1/MDK/PDPK1/TNFSF12/NF1/ERN1/EPHA2/PDGFB/ITGB1BP1/ZNF580/PRKCA/CAV1/KDR/APLN/EGFL7/NRP2/AKT3/MMP14/VEGFB/CXCL12/BMP6/TGFBR1/F3/NGFR/PGF/LOXL2/ANG/CCL2/BMPR2/PLXNB3/JCAD/BMP4/CAV2/CD34/SPARC/DLL4/PTPRM/PPARG/GATA2/VEGFA/SEMA5A/ACVRL1/VASH1/PROX1/WNT…	92
WT	GO:2000573	positive regulation of DNA biosynthetic process	52/6818	66/13920	5.98476e-07	6.45861e-05	5.12927e-05	GRHL2/DSCC1/FGF2/AURKB/CHTF18/PRKCQ/MYC/FGFR4/RFC3/PCNA/RFC4/DKC1/CCT5/RFC2/NEK2/RFC5/PKIB/WRAP53/HSP90AB1/HSP90AA1/PTGES3/ARRB2/XRCC5/ACD/CCT3/PNKP/MAP3K4/NAF1/POLG2/CCT7/HNRNPA1/ATR/CCT4/TCP1/PRKD2/CCT6A/CCT8/PARN/MAPKAPK5/DDX39B/MAPK1/SRC/PDGFB/HMBOX1/PTK2B/FBXO4/NEK7/PDGFRB/GREM1/RGCC/SMOC2/HGF	52
WT	GO:0060048	cardiac muscle contraction	89/6818	126/13920	6.0443e-07	6.45861e-05	5.12927e-05	CHGA/NOS1/SCN1A/FGF12/ADRA1A/MAP2K6/NUP155/FKBP1B/NOS1AP/CALM1/SCN4B/MTOR/PDE4B/KCNE3/MAP2K3/GJA1/ATP1A1/JUP/TRPM4/PIK3CA/CAV1/KCNN2/ADORA1/P2RX4/RNF207/PRKACA/DSP/EHD3/KCNH2/CXCR4/CACNA1G/VEGFB/ATP1B1/ANK2/PPP1R13L/GSTM2/KCNE2/CACNA1D/CACNB2/KCNQ1/KCNJ3/KCNJ2/TNNI3K/GSN/PDE4D/GJA5/PKP2/TNNI3/UCN/DMD/CAMK2D/KCNE1/CCN2/SNTA1/TPM1/HCN4/SCN2B/LOC102723475/RYR2/ACE2/CTNNA3/KCND3/KCNJ8/CASQ2/CACNA1C/H…	89
WT	GO:0045765	regulation of angiogenesis	155/6818	240/13920	6.49871e-07	6.82017e-05	5.41641e-05	NODAL/TERT/CNMD/EPHA1/SFRP2/ABCC8/RLN2/VASH2/HLA-G/PPP1R16B/FGF2/ALOX5/FUT1/APELA/SEMA4A/HMOX1/HTATIP2/SEMA6A/BRCA1/TNMD/TAFA5/THBS4/WARS1/HMGB1/E2F2/AGO1/CD40/PIK3CB/PDE3B/SIRT1/PRKD2/PIK3CD/PML/NIBAN2/MDK/FOXJ2/PAK4/PDPK1/TNFSF12/ERAP1/ITGB1/DAB2IP/NF1/EPHA2/SPRY2/HMGA2/ETS1/PGK1/EMP2/RNH1/CCBE1/JUP/ADGRB2/CTSH/TBXA2R/ADM/JAK1/PRKCA/RECK/ANGPT4/SFRP1/NFE2L2/ENPP2/PLXND1/MINAR1/CREB3L1/KDR/ADAMT…	155
WT	GO:0042330	taxis	282/6818	470/13920	6.95463e-07	7.17059e-05	5.69471e-05	FGF4/FGF16/CHGA/SYK/EPHA1/ADGRE2/ATOH1/DRAXIN/GBX2/RHOH/DOCK2/EPHA10/CXCL5/CHL1/TNFSF11/WNT3A/TNFRSF11A/FGF2/TRPM2/ARTN/TUBB2B/EMB/KIF5A/PTPRO/ALOX5/NOD2/CALCA/EPHA8/PADI2/FGF8/PRKCQ/SEMA4A/UNC5D/UNC5A/SEMA6A/SEMA4D/MET/IL12A/CNTN2/CXCL3/C1QBP/CORO1A/RET/KIF5C/NECTIN1/OTX2/WNT3/NTRK3/KIT/THBS4/CDH4/SEMA3A/PROK2/GBX1/HMGB1/EPHB1/CD74/PLXNB1/RARRES2/CCL28/HMGB2/MPP1/EDNRB/CYRIB/ARRB2/C5AR2/NUP85/PI…	282
WT	GO:0050673	epithelial cell proliferation	208/6818	335/13920	7.14118e-07	7.23598e-05	5.74664e-05	SOX2/NODAL/FABP7/CNMD/OVOL2/SFRP2/SFN/VASH2/TNFSF11/PPP1R16B/SIX1/WNT3A/KDF1/FGF2/MARVELD3/ALOX5/NOD2/FUT1/BRCA2/SIX4/GLI1/APELA/EYA1/HMOX1/KLK8/FZD7/AR/MYC/FUT2/IL12A/ESRP2/RUNX3/NME1/IQGAP3/TNMD/PRKX/KIT/THBS4/NRARP/PROK2/HMGB1/UHRF1/WDR77/PRKDC/HMGB2/EDNRB/C5AR2/STAT5A/RIDA/CDH3/MTOR/SAV1/RPS6KA1/FGFR1/GJA1/BAX/PDCD10/SIRT1/PRKD2/INTU/MEN1/PIK3CD/NME2/MAPK1/AKT1/BCL2L2/MDK/PDPK1/CDKN1B/TNFSF12…	208
WT	GO:0090132	epithelium migration	175/6818	276/13920	7.78081e-07	7.75048e-05	6.15524e-05	FGF4/FGF16/TDGF1/ALOX12/GRHL2/MMP9/LCN2/LGALS12/FGF2/MARVELD3/FUT1/FGF8/APELA/SEMA4A/HMOX1/EPB41L4B/RAB25/MET/PKN3/DOCK5/PRKX/FAT2/KIT/SEMA3A/PAXIP1/HMGB1/CD40/ANLN/STAT5A/PIK3CB/MTOR/MAP2K3/FGFR1/GPLD1/PFN1/PTPRG/PDCD10/SIRT1/PRKD2/CARD10/NUS1/PIK3CD/SH3BP1/AKT1/MAP4K4/BCAR1/PRCP/CIB1/PDPK1/LGMN/SRC/TNFSF12/ITGB1/DAB2IP/NF1/EPHA2/PDGFB/MYH9/ETS1/EVL/BCAS3/ITGB1BP1/EMP2/PTEN/CCBE1/ARSB/CAPN7/JUP/…	175
WT	GO:0040017	positive regulation of locomotion	292/6818	489/13920	8.00353e-07	7.77427e-05	6.17413e-05	PRDM14/FGF16/TERT/TDGF1/EPHA1/ALOX12/MMP9/PLP1/TACR3/LCN2/FAM107A/CARMIL2/INSM1/FGF2/ARTN/ARHGEF39/EPCAM/GRB7/FUT1/KIF20B/PODXL/OPRK1/TWIST2/APELA/SEMA4A/HMOX1/ITGA6/ZP3/FGR/EPB41L4B/RAB25/SEMA6A/SEMA4D/MET/ATP8A1/IL12A/THY1/PAK1/ITGA2B/ONECUT2/RRAS2/C1QBP/CORO1A/RET/PYCARD/TACR1/FBXO5/DOCK5/NTRK3/CFAP69/KIT/THBS4/SEMA3A/DIAPH1/RNASE10/HMGB1/CD40/CD74/RARRES2/PDPN/MADCAM1/BAG4/STAT5A/PIK3CB/GCNT2…	292
WT	GO:0003205	cardiac chamber development	107/6818	157/13920	8.06926e-07	7.77427e-05	6.17413e-05	FOXH1/OVOL2/GRHL2/SFRP2/SALL4/NPY2R/PDE2A/MIR17HG/KCNK2/FGF8/SALL1/TP53/RBPJ/NPY5R/SAV1/CHD7/FGFRL1/FRS2/NPHP3/NOTCH2/PLXND1/SUFU/ZFPM1/ADAMTS1/COL11A1/NRP2/STRA6/DSP/ADGRG6/ANK2/TGFBR1/PPP1R13L/CRELD1/SLIT2/TMEM65/FZD2/JAG1/TGFB1/TGFBR2/BMPR2/PRDM1/CITED2/HES1/HEY1/HEG1/CCN1/PARVA/BMP4/GJA5/PKP2/DLL4/TNNI3/ROBO2/CPE/FHL2/TGFBR3/HOXA13/ADAMTS6/TPM1/NOG/PROX1/WNT5A/RYR2/ENG/TEK/SMAD6/ISL1/GATA3/SM…	107
WT	GO:0010632	regulation of epithelial cell migration	141/6818	216/13920	8.32312e-07	7.88951e-05	6.26565e-05	FGF4/FGF16/TDGF1/ALOX12/MMP9/LCN2/FGF2/MARVELD3/FUT1/SEMA4A/HMOX1/EPB41L4B/RAB25/MET/DOCK5/SEMA3A/HMGB1/CD40/STAT5A/PIK3CB/MTOR/MAP2K3/FGFR1/GPLD1/PFN1/PTPRG/PDCD10/SIRT1/PRKD2/CARD10/NUS1/PIK3CD/SH3BP1/AKT1/MAP4K4/BCAR1/PRCP/CIB1/PDPK1/LGMN/SRC/DAB2IP/NF1/EPHA2/PDGFB/ETS1/EVL/BCAS3/ITGB1BP1/EMP2/PTEN/CCBE1/ARSB/CAPN7/JUP/CTSH/TBXA2R/ZNF580/PRKCA/ANGPT4/NFE2L2/ENPP2/P2RX4/HDAC5/KDR/NRP2/AKT3/MCC/…	141
WT	GO:0048732	gland development	230/6818	376/13920	9.87961e-07	9.21627e-05	7.31933e-05	SOX2/ZIC3/NODAL/FOXB1/TDGF1/SOX10/GHRHR/TFCP2L1/SOX3/FA2H/ALDH1A3/PCSK9/TNFSF11/INSM1/SIX1/WNT3A/TNFRSF11A/FGF2/CCDC39/E2F7/JARID2/CCKBR/FASN/NR5A1/ATP2C2/BRCA2/SIX4/FGF8/GLI1/CCNB2/HMOX1/SLC6A3/UGT1A1/AR/CDH1/MET/UCP2/PCNA/ESRP2/POU3F2/ONECUT2/AURKA/SALL1/WNT7B/PPAT/HNRNPD/NME1/IQGAP3/WNT3/HESX1/EDA/SEMA3A/ASNS/PCK2/LSR/RARG/CAD/SRSF1/EZH2/WDR77/PRKDC/APRT/UMPS/PNPT1/HMGCS1/WDR35/DHODH/RBPJ/GNPN…	230
WT	GO:0001649	osteoblast differentiation	128/6818	194/13920	1.12262e-06	0.000102108	8.10916e-05	SOX2/ALPL/GDPD2/SFRP2/WNT3A/LTF/FGF2/UCMA/FASN/GLI1/TWIST2/IFITM1/NPPC/SEMA4D/MYBBP1A/RRAS2/DDX21/WNT7B/MAP2K6/WNT3/FBXO5/HSPE1/HSD17B4/FBL/ALYREF/CITED1/DHX9/PHB/SPP1/SYNCRIP/IARS1/ADAR/HNRNPU/GTPBP4/MEN1/RIOX1/RBMX/HNRNPC/SNRNP200/AKT1/NBR1/WWTR1/ZHX3/NF1/UFL1/CBFB/LGR4/EPHA2/ILK/TPM4/SEMA7A/ID3/TOB1/SMAD3/CDK6/TWSG1/ATP6AP1/TRPM4/BCAP29/CHRD/SFRP1/CAT/ACHE/SUFU/TCIRG1/PRKACA/COL6A1/CREB3L1/MEF…	128
WT	GO:0009410	response to xenobiotic stimulus	227/6818	371/13920	1.12932e-06	0.000102108	8.10916e-05	CYP2B6/LCK/DNMT3B/GAL/GAD2/SCNN1B/SOX10/CYP2S1/TRPA1/CBR3/TIMP4/NOS1/SFRP2/DRD3/ABCC8/LCN2/HTR2C/NR1I2/CYP2A13/HSD11B2/RAD54L/TERF1/LPO/RORC/TP73/RAD54B/CHEK2/PPM1E/SLC6A11/NOS2/LRP8/FGF8/MGST1/HMOX1/CCNB1/SLC6A3/LPL/NPPC/UGT1A1/CDH1/MYC/PFAS/NQO1/GSTO2/RAD51/CENPF/CTPS1/ADCYAP1R1/PCNA/MAS1/SREBF1/ABCC4/NUDT15/UCHL1/PPAT/ADRA1A/RET/CDK1/MAP2K6/DUSP6/CBR1/E2F1/NME1/GRIN1/HSPD1/MCM7/ADCY1/STAR/PNP/…	227
WT	GO:0021536	diencephalon development	47/6818	59/13920	1.16847e-06	0.000104047	8.26317e-05	SOX2/FOXB1/GBX2/GHRHR/OTX1/CHRNB2/SOX3/NHLH2/FGF2/FGF8/GLI1/CNTNAP2/SLC6A3/CDH1/POU3F2/SALL1/HAP1/HESX1/SEMA3A/RBPJ/BAX/ETS1/NCOA1/PTCHD1/NRP2/NR4A2/DRD2/HES1/BMP4/PTN/PAX6/GATA2/SEMA5A/PITX2/NDNF/NOG/WNT5A/ISL1/MSX1/ADCYAP1/NRP1/PITX1/BMP2/FGF10/ALDH1A2/NKX2-6/POU4F1	47
WT	GO:2000147	positive regulation of cell motility	284/6818	476/13920	1.24976e-06	0.000107986	8.57599e-05	PRDM14/FGF16/TERT/TDGF1/EPHA1/ALOX12/MMP9/PLP1/TACR3/LCN2/FAM107A/CARMIL2/INSM1/FGF2/ARHGEF39/EPCAM/GRB7/FUT1/KIF20B/PODXL/TWIST2/APELA/SEMA4A/HMOX1/ITGA6/ZP3/FGR/EPB41L4B/RAB25/SEMA6A/SEMA4D/MET/ATP8A1/IL12A/THY1/PAK1/ITGA2B/ONECUT2/RRAS2/C1QBP/CORO1A/RET/PYCARD/TACR1/FBXO5/DOCK5/NTRK3/CFAP69/KIT/THBS4/SEMA3A/DIAPH1/RNASE10/HMGB1/CD40/CD74/RARRES2/PDPN/MADCAM1/BAG4/STAT5A/PIK3CB/GCNT2/MTOR/IQGAP…	284
WT	GO:0010595	positive regulation of endothelial cell migration	75/6818	104/13920	1.26759e-06	0.000107986	8.57599e-05	FGF16/TDGF1/ALOX12/LCN2/FGF2/FUT1/HMOX1/MET/HMGB1/CD40/STAT5A/PIK3CB/MAP2K3/FGFR1/GPLD1/SIRT1/PRKD2/NUS1/PIK3CD/AKT1/BCAR1/CIB1/PDPK1/LGMN/PDGFB/ETS1/BCAS3/ITGB1BP1/CCBE1/ZNF580/PRKCA/ANGPT4/NFE2L2/P2RX4/KDR/NRP2/AKT3/HSPB1/FOXP1/TGFB1/BMPR2/ANXA3/PTGS2/PTK2B/JCAD/BMP4/RRAS/FGF18/SPARC/HDAC9/GATA2/PLK2/VEGFA/SEMA5A/RHOB/PROX1/WNT5A/VEGFC/THBS1/ATOH8/TEK/GATA3/FGF1/SRPX2/RIN2/PIK3CG/SMOC2/NRP1/ADG…	75
WT	GO:0050678	regulation of epithelial cell proliferation	182/6818	290/13920	1.27841e-06	0.000107986	8.57599e-05	SOX2/NODAL/CNMD/OVOL2/SFRP2/SFN/VASH2/PPP1R16B/SIX1/WNT3A/KDF1/FGF2/MARVELD3/ALOX5/NOD2/FUT1/BRCA2/SIX4/GLI1/APELA/EYA1/HMOX1/FZD7/AR/MYC/FUT2/IL12A/ESRP2/RUNX3/NME1/IQGAP3/TNMD/THBS4/NRARP/HMGB1/UHRF1/WDR77/PRKDC/HMGB2/EDNRB/C5AR2/STAT5A/RIDA/CDH3/MTOR/SAV1/FGFR1/GJA1/BAX/PDCD10/SIRT1/PRKD2/INTU/MEN1/PIK3CD/NME2/AKT1/MDK/PDPK1/CDKN1B/TNFSF12/DAB2IP/FRS2/NF1/PDGFB/PTEN/SMAD3/CDK6/ZNF580/PRKCA/RB1…	182
WT	GO:0048146	positive regulation of fibroblast proliferation	35/6818	41/13920	1.2862e-06	0.000107986	8.57599e-05	MYB/CDC6/CCNB1/CCNA2/MYC/E2F1/CD74/PRKDC/DHX9/CTC1/RNASEH2B/PML/PDGFB/CDK6/LIG4/ZMIZ1/ANXA2/GAS6/NGFR/SPHK1/CDKN1A/BMI1/PDGFC/PDGFD/WNT5A/FN1/PDGFRB/FOSL2/PDGFRA/WNT2/DDR2/FGF10/IGF1/AGT/AQP1	35
WT	GO:0035637	multicellular organismal signaling	97/6818	141/13920	1.35189e-06	0.000111902	8.88701e-05	CACNG5/CLCN1/SCN1A/KCND2/MAG/KCNH6/SCN4A/CACNG7/SCN9A/GJD3/CNTNAP2/FGF12/SCN8A/DRD5/ATP2A3/NUP155/CACNG8/SPTBN4/FKBP1B/CALM1/KCNA2/SCN4B/KCNE3/GJA1/ATP1A1/GBA/CACNA1H/ATP2B1/ANK3/JUP/TRPM4/CNTNAP1/CAV1/KCNN2/P2RX1/P2RX4/RNF207/PRKACA/SLC4A3/DSP/EHD3/KCNH2/CACNA1G/ATP1B1/ANK2/TMEM65/KCNE2/CACNA1D/CACNB2/ATP1B2/KCNQ1/KCNJ3/ATP2B2/KCNJ2/TNNI3K/SLC8A3/MEF2A/PDE4D/GJA5/ABCC9/PKP2/DRD1/ATP2B4/KCNMB2/TY…	97
WT	GO:0051272	positive regulation of cellular component movement	290/6818	488/13920	1.56036e-06	0.000125654	9.97916e-05	PRDM14/FGF16/TERT/TDGF1/EPHA1/ALOX12/MMP9/PLP1/TACR3/LCN2/FAM107A/CARMIL2/INSM1/FGF2/TUBB2B/TTLL6/ARHGEF39/EPCAM/GRB7/FUT1/KIF20B/PODXL/TWIST2/APELA/SEMA4A/HMOX1/ITGA6/ZP3/FGR/EPB41L4B/RAB25/SEMA6A/SEMA4D/MET/ATP8A1/IL12A/THY1/PAK1/ITGA2B/ONECUT2/RRAS2/C1QBP/CORO1A/RET/PYCARD/TACR1/FBXO5/DOCK5/NTRK3/CFAP69/KIT/THBS4/SEMA3A/DIAPH1/RNASE10/HMGB1/CD40/CD74/RARRES2/PDPN/MADCAM1/BAG4/STAT5A/PIK3CB/GCN…	290
WT	GO:0060415	muscle tissue morphogenesis	50/6818	64/13920	1.5701e-06	0.000125654	9.97916e-05	FOXH1/RBPJ/CHD7/MYLK/ZFPM1/COL11A1/ADARB1/DSP/TGFBR1/FZD2/TGFB1/HEG1/PKP2/DLL4/TNNI3/TGFBR3/TPM1/NOG/PROX1/WNT5A/EFEMP2/RYR2/ENG/ISL1/S1PR1/TTN/TCAP/WNT2/BMP2/LRP2/SHOX2/FOXC2/TGFB2/TNNC1/ACTC1/ZFPM2/TNNT2/POU4F1/FOXC1/BMP10/MYL2/MYH6/MYL3/TBX20/NKX2-5/HAND1/ANKRD1/TNNI1/MYBPC3/MYH7	50
WT	GO:0003007	heart morphogenesis	148/6818	230/13920	1.58217e-06	0.000125654	9.97916e-05	ZIC3/NODAL/LEFTY1/FOXH1/OVOL2/GRHL2/SFRP2/NPY2R/TBXT/SIX1/WNT3A/CCDC39/MIR17HG/FGF8/EYA1/RYR1/STIL/OLFM1/PIM1/TP53/MESP2/NPY1R/RBPJ/NPY5R/MTOR/SAV1/VANGL2/CHD7/TEAD2/FGFRL1/SEC24B/ILK/SMAD3/NPHP3/PDCD4/NOTCH2/PLXND1/SUFU/RNF207/NDRG4/ZFPM1/ADAMTS1/ZMIZ1/COL11A1/NRP2/DSP/ADGRG6/HAS2/TGFBR1/PPP1R13L/SLIT2/FZD2/JAG1/ASXL1/TGFB1/TGFBR2/BMPR2/EXT1/CITED2/DCHS1/HES1/HEY1/HEG1/CCN1/PARVA/BMP4/GJA5/SOX18…	148
WT	GO:0010631	epithelial cell migration	172/6818	273/13920	1.74104e-06	0.000136428	0.000108348	FGF4/FGF16/TDGF1/ALOX12/MMP9/LCN2/LGALS12/FGF2/MARVELD3/FUT1/SEMA4A/HMOX1/EPB41L4B/RAB25/MET/PKN3/DOCK5/PRKX/FAT2/KIT/SEMA3A/PAXIP1/HMGB1/CD40/ANLN/STAT5A/PIK3CB/MTOR/MAP2K3/FGFR1/GPLD1/PFN1/PTPRG/PDCD10/SIRT1/PRKD2/CARD10/NUS1/PIK3CD/SH3BP1/AKT1/MAP4K4/BCAR1/PRCP/CIB1/PDPK1/LGMN/SRC/TNFSF12/ITGB1/DAB2IP/NF1/EPHA2/PDGFB/MYH9/ETS1/EVL/BCAS3/ITGB1BP1/EMP2/PTEN/CCBE1/ARSB/CAPN7/JUP/CTSH/TBXA2R/ZNF58…	172
WT	GO:1901342	regulation of vasculature development	155/6818	243/13920	1.95787e-06	0.000149549	0.000118768	NODAL/TERT/CNMD/EPHA1/SFRP2/ABCC8/RLN2/VASH2/HLA-G/PPP1R16B/FGF2/ALOX5/FUT1/APELA/SEMA4A/HMOX1/HTATIP2/SEMA6A/BRCA1/TNMD/TAFA5/THBS4/WARS1/HMGB1/E2F2/AGO1/CD40/PIK3CB/PDE3B/SIRT1/PRKD2/PIK3CD/PML/NIBAN2/MDK/FOXJ2/PAK4/PDPK1/TNFSF12/ERAP1/ITGB1/DAB2IP/NF1/EPHA2/SPRY2/HMGA2/ETS1/PGK1/EMP2/RNH1/CCBE1/JUP/ADGRB2/CTSH/TBXA2R/ADM/JAK1/PRKCA/RECK/ANGPT4/SFRP1/NFE2L2/ENPP2/PLXND1/MINAR1/CREB3L1/KDR/ADAMT…	155
WT	GO:0048644	muscle organ morphogenesis	53/6818	69/13920	1.96796e-06	0.000149549	0.000118768	FOXH1/TCF15/RBPJ/CHD7/CNTF/MYLK/ZFPM1/COL11A1/ADARB1/DSP/TGFBR1/FZD2/TGFB1/HEG1/PKP2/DLL4/TNNI3/TGFBR3/TPM1/NOG/PROX1/WNT5A/EFEMP2/RYR2/ENG/ISL1/S1PR1/TTN/TCAP/ARID5B/WNT2/BMP2/LRP2/SHOX2/FOXC2/TGFB2/TNNC1/ACTC1/ZFPM2/TNNT2/POU4F1/FOXC1/BMP10/MYL2/MYH6/MYL3/TBX20/NKX2-5/HAND1/ANKRD1/TNNI1/MYBPC3/MYH7	53
WT	GO:0007548	sex differentiation	142/6818	220/13920	1.98483e-06	0.000149549	0.000118768	UTF1/TFAP2C/FOXL2/SFRP2/ZFP42/TEX19/NHLH2/VGF/TEX11/LHX8/NR5A1/BRCA2/LHCGR/SIX4/FGF8/CENPI/MSH2/FANCA/MGST1/DMC1/NASP/ZP3/ASPM/AR/IDH1/DACH2/FANCG/ADCYAP1R1/BRIP1/DHCR24/MAS1/NUDT1/SRY/SALL1/CBX2/HESX1/NUP107/DHX37/GNRH1/KIT/SEMA3A/STAR/KIF18A/HSD17B4/DMRTA1/HMGB2/SDC1/RRM1/ARRB2/HMGCS1/PCYT1B/YBX3/EIF2S2/DNAJC19/BAX/SIRT1/CNOT9/TAF4/CBL/BAK1/CHD7/EIF2B4/BCL2L2/SRC/ARID4A/ZFX/ERCC1/LGR4/TMF1/NCOA…	142
WT	GO:0007423	sensory organ development	272/6818	456/13920	2.15036e-06	0.000159971	0.000127045	SOX2/GDF3/CALB1/FOXL2/GABRA5/CRYBB1/HMX2/POU3F4/GRHL2/CHRNA9/CRYBA4/ATOH1/GBX2/TMC1/OTX1/ZIC1/SOX3/ALDH1A3/ESRP1/LCTL/SIX1/WNT3A/FGF2/PLAAT3/MYCL/CRYGD/SLC7A11/CHRDL1/ASCL2/TTC39C/FZD5/SIX4/KCNK2/CECR2/FGF8/TCF15/PVALB/EYA1/CDH23/ADGRV1/SLC6A3/CRYGN/NHS/CCNA2/MYO3A/SALL2/MCM2/THY1/MFSD2A/TULP1/WNT7B/RET/NECTIN1/NR2E3/KCNQ4/KDM2B/HESX1/NTRK3/LPCAT1/KIT/DZANK1/SLC17A7/HMGB1/RARG/PLS1/EPHB1/USP45/AC…	272
WT	GO:0002027	regulation of heart rate	69/6818	95/13920	2.19372e-06	0.000161156	0.000127986	TACR3/NMU/KCNH6/GJD3/SREBF1/ADRA1A/SEMA3A/GCH1/SPTBN4/FKBP1B/NOS1AP/CALM1/SCN4B/KCNE3/JUP/TRPM4/ADM/CAV1/PRKACA/APLN/DSP/KCNH2/CACNA1G/ANK2/KCNE2/DRD2/CACNA1D/CACNB2/KCNQ1/SPX/KCNJ3/KCNJ2/TNNI3K/PDE4D/ADRB1/PKP2/EDN3/EDN2/DMD/CAMK2D/KCNE1/SNTA1/TPM1/HCN4/EPAS1/SCN2B/LOC102723475/RYR2/CTNNA3/KCND3/CASQ2/CACNA1C/ISL1/HRC/BVES/KCNA5/KCNE4/KCNJ5/ADRA1B/SLC8A1/SHOX2/RGS4/EDN1/POPDC2/AGT/MYH6/NPPA/PLN/…	69
WT	GO:0003231	cardiac ventricle development	84/6818	120/13920	2.25876e-06	0.000163885	0.000130154	FOXH1/GRHL2/SFRP2/SALL4/NPY2R/PDE2A/MIR17HG/KCNK2/SALL1/RBPJ/NPY5R/SAV1/CHD7/FGFRL1/FRS2/SUFU/ZFPM1/COL11A1/STRA6/DSP/TGFBR1/PPP1R13L/SLIT2/TMEM65/FZD2/JAG1/TGFB1/TGFBR2/BMPR2/PRDM1/CITED2/HES1/HEY1/HEG1/CCN1/BMP4/GJA5/PKP2/DLL4/TNNI3/ROBO2/CPE/TGFBR3/HOXA13/TPM1/NOG/PROX1/WNT5A/RYR2/ENG/SMAD6/ISL1/GATA3/SMARCD3/SEMA3C/MYOCD/APLNR/GREB1L/LRP2/FOXF1/WNT11/SLIT3/FOXC2/TGFB2/MEF2C/TBX3/TNNC1/ZFPM2/T…	84
WT	GO:0007189	adenylate cyclase-activating G protein-coupled receptor signaling pathway	78/6818	110/13920	2.32332e-06	0.000166514	0.000132241	CHGA/GPR26/ADCY2/RAMP3/ADGRE2/CALCB/GHRHR/DRD3/ADGRG3/ADGRD2/GPHA2/CALCA/GALR1/LHCGR/ADGRG5/CNR1/ADGRG2/DRD5/GPR78/ADRA1A/LPAR3/CALCR/GNAL/ADCY1/ADRA2C/PTGER2/CRHR1/GPR3/LPAR2/PDE4B/ADCY3/NME2/ADCY7/S1PR2/LGR4/ADGRE5/GNG2/GNAS/ADGRB2/ADGRL3/TBXA2R/ADM/AKAP13/PRKCA/LPAR1/PTGER3/ADGRG6/APLP1/ABCA1/GIPR/ADGRG1/S1PR3/ARRDC3/DRD2/GPR4/CALCRL/ADGRL4/PDE4D/OPRL1/ADRB1/PTGER4/DRD1/ATP2B4/PTGIR/PTGFR/ADCY…	78
WT	GO:0010634	positive regulation of epithelial cell migration	98/6818	144/13920	2.55736e-06	0.000181079	0.000143809	FGF16/TDGF1/ALOX12/MMP9/LCN2/FGF2/FUT1/HMOX1/EPB41L4B/RAB25/MET/DOCK5/HMGB1/CD40/STAT5A/PIK3CB/MTOR/MAP2K3/FGFR1/GPLD1/PFN1/SIRT1/PRKD2/NUS1/PIK3CD/AKT1/MAP4K4/BCAR1/CIB1/PDPK1/LGMN/SRC/PDGFB/ETS1/BCAS3/ITGB1BP1/CCBE1/CAPN7/CTSH/ZNF580/PRKCA/ANGPT4/NFE2L2/ENPP2/P2RX4/KDR/NRP2/AKT3/HAS2/HSPB1/FOXP1/ITGA3/TGFB1/TGFBR2/BMPR2/ANXA3/PTGS2/PTK2B/GLIPR2/JCAD/BMP4/RRAS/FGF18/SPARC/ADAM9/PRKCE/HDAC9/GATA2…	98
WT	GO:0003208	cardiac ventricle morphogenesis	54/6818	71/13920	2.7064e-06	0.000187124	0.000148609	FOXH1/GRHL2/SFRP2/NPY2R/MIR17HG/RBPJ/NPY5R/CHD7/COL11A1/DSP/TGFBR1/PPP1R13L/JAG1/TGFB1/TGFBR2/HEY1/HEG1/PKP2/DLL4/TNNI3/CPE/TGFBR3/TPM1/NOG/PROX1/RYR2/ENG/ISL1/GATA3/SMARCD3/SEMA3C/LRP2/FOXF1/FOXC2/TGFB2/MEF2C/TNNC1/ZFPM2/TNNT2/POU4F1/FOXC1/GATA4/BMP10/MYL2/TBX5/MYH6/MYL3/TBX20/NKX2-5/HAND1/TNNI1/MYBPC3/HAND2/MYH7	54
WT	GO:0007200	phospholipase C-activating G protein-coupled receptor signaling pathway	54/6818	71/13920	2.7064e-06	0.000187124	0.000148609	CHGA/NTSR2/DRD3/GPR139/HTR2C/GRPR/CCKBR/CALCA/OPRD1/GNA14/LHCGR/OPRK1/P2RY8/LPAR4/DRD5/ADRA1A/LPAR3/TACR1/GPR27/LTB4R/P2RY1/EDNRB/C5AR2/BICD1/GNA11/GPR157/GPR199P/LPAR1/PTGER3/F2R/DRD2/GPR4/P2RY6/P2RY11/CXCR2/GPR20/CX3CR1/OPRL1/DRD1/F2RL3/GPR35/PTH1R/S1PR1/F2RL2/ADRA1B/TGM2/PLCE1/F2/AGTR1/NPR3/ACTN2/CHRM2/EDN1/AGT	54
WT	GO:0001936	regulation of endothelial cell proliferation	82/6818	117/13920	2.75082e-06	0.000187983	0.000149292	CNMD/VASH2/PPP1R16B/FGF2/ALOX5/FUT1/APELA/HMOX1/FUT2/IL12A/TNMD/THBS4/NRARP/HMGB1/HMGB2/STAT5A/MTOR/FGFR1/GJA1/PDCD10/SIRT1/PRKD2/PIK3CD/AKT1/MDK/PDPK1/TNFSF12/NF1/PDGFB/ZNF580/PRKCA/CAV1/KDR/APLN/EGFL7/NRP2/AKT3/VEGFB/CXCL12/BMP6/TGFBR1/F3/NGFR/PGF/ANG/CCL2/BMPR2/PLXNB3/JCAD/BMP4/CAV2/SPARC/DLL4/PTPRM/PPARG/GATA2/VEGFA/SEMA5A/ACVRL1/VASH1/PROX1/WNT5A/VEGFC/THBS1/ATOH8/TEK/RGCC/APLNR/NRP1/ECM1/EG…	82
WT	GO:0045137	development of primary sexual characteristics	122/6818	186/13920	3.12336e-06	0.000210988	0.000167562	UTF1/TFAP2C/FOXL2/SFRP2/ZFP42/TEX19/NHLH2/VGF/TEX11/LHX8/NR5A1/BRCA2/LHCGR/SIX4/FGF8/MSH2/FANCA/MGST1/DMC1/NASP/ZP3/ASPM/AR/IDH1/DACH2/FANCG/ADCYAP1R1/BRIP1/MAS1/NUDT1/SRY/SALL1/CBX2/HESX1/NUP107/DHX37/GNRH1/KIT/SEMA3A/STAR/KIF18A/HSD17B4/DMRTA1/HMGB2/SDC1/RRM1/ARRB2/HMGCS1/PCYT1B/YBX3/EIF2S2/BAX/SIRT1/TAF4/CBL/EIF2B4/BCL2L2/SRC/ARID4A/ZFX/ERCC1/TMF1/NCOA4/NCOA1/ACVR1B/PLEKHA1/GDF9/FOXO3/SFRP1/TB…	122
WT	GO:0007188	adenylate cyclase-modulating G protein-coupled receptor signaling pathway	116/6818	176/13920	3.80762e-06	0.000254288	0.000201949	GRM4/CHGA/GPR26/ADCY2/RAMP3/ADGRE2/CALCB/GHRHR/GRIK3/DRD3/GRM3/NPY2R/HTR1F/ADGRG3/ADGRD2/PDE2A/GPHA2/HTR1D/PTH2R/CALCA/GALR1/OPRD1/GNA14/LHCGR/ADGRG5/CNR1/OPRK1/ADGRG2/ADCYAP1R1/DRD5/GPR176/GPR78/ADRA1A/LPAR3/CALCR/GNAL/CHRM3/ADCY1/ADRA2C/PTGER2/CRHR1/GPR3/NPY1R/P2RY1/LPAR2/PDE4B/ADCY3/GABBR1/NME2/ADCY7/RIC8A/S1PR2/LGR4/ADGRE5/PSAP/GNG2/GNAS/GNA11/ADGRB2/ADGRL3/TBXA2R/ADM/AKAP13/PRKCA/ADORA1/LPAR…	116
WT	GO:0060038	cardiac muscle cell proliferation	39/6818	48/13920	3.90724e-06	0.00025801	0.000204905	FGF2/TP73/JARID2/MIR17HG/KCNK2/GLI1/CCNB1/CDK1/PIM1/RBPJ/SAV1/GJA1/MAPK1/PRKAR1A/PTEN/NDRG4/VGLL4/DIPK2A/TGFBR1/TGFBR2/CITED2/RUNX1/TENM4/TGFBR3/NOG/WNT2/MEIS1/RBP4/FOXC2/TGFB2/MEF2C/ERBB4/ZFPM2/FOXC1/BMP10/GATA6/TBX5/TBX20/TBX2	39
WT	GO:0008217	regulation of blood pressure	105/6818	157/13920	3.98493e-06	0.000260216	0.000206657	CHGA/P2RX2/POMC/NOS1/TACR3/NMU/DRD3/KLK1/HSD11B2/PTPRO/CALCA/NOS2/CNR1/HMOX1/ADAMTS16/AR/GRIP2/F11R/DRD5/ACE/ADRA1A/ASIC2/AVPR1B/AGTRAP/GCH1/RARRES2/PLCB3/EDNRB/GJA1/SNX5/ATP1A1/PRCP/RPS6KA2/ERAP1/ARHGAP42/PDGFB/ATP2B1/EMP2/CTSZ/SMAD3/TBXA2R/ADM/ADORA1/P2RX1/P2RX4/APLN/PPARA/UTS2B/GAS6/F2R/SGK1/ACSM3/SLC4A5/ECE1/ANPEP/CAMK2N1/DRD2/OXTR/BMPR2/EXT1/KCNQ1/LNPEP/PTGS2/SPX/PDE4D/OPRL1/ADRB1/GJA5/CD34/…	105
WT	GO:0060420	regulation of heart growth	48/6818	62/13920	4.05225e-06	0.000261704	0.000207839	FGF2/TP73/JARID2/MIR17HG/KCNK2/GLI1/CCNB1/PAK1/CDK1/DUSP6/PIM1/G6PD/RBPJ/MTOR/SAV1/GJA1/CTDP1/DDX39B/MAPK1/PTEN/PPARA/VGLL4/TGFBR1/TGFBR2/DUSP9/CITED2/RUNX1/TGFBR3/NOG/PROX1/HAMP/AKAP6/WNT2/MEIS1/RBP4/MEF2C/ERBB4/ZFPM2/RGS4/EDN1/IGF1/WT1/BMP10/GATA6/TBX5/MYH6/TBX20/TBX2	48
WT	GO:0061337	cardiac conduction	67/6818	93/13920	4.90884e-06	0.000313579	0.000249037	KCNH6/GJD3/ATP2A3/NUP155/SPTBN4/FKBP1B/CALM1/SCN4B/KCNE3/GJA1/ATP1A1/ATP2B1/JUP/TRPM4/CAV1/KCNN2/RNF207/PRKACA/SLC4A3/DSP/EHD3/KCNH2/CACNA1G/ATP1B1/ANK2/TMEM65/KCNE2/CACNA1D/CACNB2/ATP1B2/KCNQ1/KCNJ3/ATP2B2/KCNJ2/TNNI3K/SLC8A3/MEF2A/PDE4D/GJA5/ABCC9/PKP2/ATP2B4/CAMK2D/KCNE1/HCN4/SCN2B/LOC102723475/RYR2/ACE2/CTNNA3/KCND3/CASQ2/CACNA1C/ISL1/HRC/TRDN/KCNA5/IRX3/KCNE4/KCNJ5/SLC8A1/CORIN/AGT/TBX5/NKX2…	67
WT	GO:0045926	negative regulation of growth	145/6818	228/13920	5.27296e-06	0.000333217	0.000264633	MT1G/MT1F/MT1H/MT1X/FSTL4/DRAXIN/CDA/SFRP2/MT1A/GNG4/MT1M/TLL2/WNT3A/MAG/TP73/TMPRSS4/HSPA1A/JARID2/PSRC1/MIR17HG/MT1E/KCNK2/RGMA/SEMA4A/ENPP1/SEMA6A/MT2A/SEMA4D/PAK1/ARHGAP4/JADE1/PPT1/WNT3/SEMA3A/TP53/G6PD/PNPT1/CRLF3/SOCS2/PHB/SAV1/SPP1/RTN4R/CAPRIN2/GJA1/SIPA1/SIRT1/ING5/CTDP1/FXN/SMARCA4/PML/EI24/CCAR2/DIP2B/LGMN/CDKN1B/SMARCA2/BBS2/NME6/CDKL3/SEMA7A/ACVR1B/SERTAD3/PTEN/GDF9/SMAD3/RNF6/RB1/S…	145
WT	GO:0006941	striated muscle contraction	108/6818	163/13920	5.64426e-06	0.000352886	0.000280253	CHGA/NOS1/SCN1A/TNNC2/SCN4A/CCDC78/FGF12/ADRA1A/MAP2K6/NUP155/FKBP1B/NOS1AP/CALM1/STAC3/SCN4B/MTOR/PDE4B/JSRP1/KCNE3/MAP2K3/GJA1/ATP1A1/JUP/TRPM4/PIK3CA/CAV1/KCNN2/ADORA1/P2RX4/RNF207/PRKACA/DSP/EHD3/KCNH2/CXCR4/CACNA1G/VEGFB/ATP1B1/ANK2/PPP1R13L/DMPK/GSTM2/KCNE2/CACNA1D/CACNB2/KCNQ1/CASQ1/KCNJ3/KCNJ2/TNNI3K/SLC8A3/GSN/PDE4D/GJA5/PKP2/TNNI3/UCN/DMD/CAMK2D/KCNE1/CCN2/SYNM/SNTA1/CHRND/TPM1/HCN4/PGA…	108
WT	GO:0055074	calcium ion homeostasis	215/6818	355/13920	5.92267e-06	0.000366395	0.000290982	CALB1/LCK/P2RX2/SLC24A2/RAMP3/NALF2/CALCB/P2RX5/TRPA1/CHRNA9/NOS1/NMU/MCOLN2/DRD3/CD19/HTR2C/NPY2R/TNFSF11/FGF2/TRPM2/CD52/SLC24A4/CCKBR/CALCA/GALR1/ATP2C2/ITPR2/CNR1/ITPR3/P2RY8/CDH23/CD24/RYR1/MCUB/NALF1/GRIN2B/LPAR4/THY1/ADCYAP1R1/SNX10/RIC3/DRD5/HAP1/CORO1A/ADRA1A/LPAR3/ATP2A3/CALCR/GRIN1/GNG3/TACR1/AVPR1B/PTPN6/PTGER2/DIAPH1/PROK2/HMGB1/CD40/SV2A/FKBP1B/CCL28/P2RY1/EDNRB/C5AR2/CALM1/LPAR2/JS…	215
WT	GO:0035270	endocrine system development	71/6818	100/13920	6.08022e-06	0.000372224	0.000295611	SOX2/GHRHR/SOX3/INSM1/SIX1/FGF2/NR5A1/FGF8/GLI1/SLC6A3/CDH1/POU3F2/ONECUT2/SALL1/HESX1/RBPJ/BAK1/MEN1/MAPK1/AKT1/MDK/PDPK1/NF1/ETS1/SMAD3/CDK6/TSPO/BAD/SIDT2/STRA6/RAP1GAP/BMP6/THRA/TGFBR1/ZBED6/GIPR/DRD2/CITED2/HES1/DKK3/BMP4/PAX6/FSTL3/GATA2/PITX2/SOX9/NOG/TG/WNT5A/CDH2/FOXE1/ISL1/GATA3/PDGFRA/MSX1/ADCYAP1/HNF4A/PITX1/ARID5B/BMP2/WNT11/FGF10/ALDH1A2/ASCL1/ANXA1/WT1/HOXB3/GATA6/APOA1/NKX2-5/BMP5	71
WT	GO:0055008	cardiac muscle tissue morphogenesis	45/6818	58/13920	7.33958e-06	0.000441112	0.000350321	FOXH1/RBPJ/CHD7/ZFPM1/COL11A1/DSP/TGFBR1/TGFB1/HEG1/PKP2/DLL4/TNNI3/TGFBR3/TPM1/NOG/PROX1/WNT5A/RYR2/ENG/ISL1/S1PR1/TTN/TCAP/WNT2/BMP2/LRP2/FOXC2/TGFB2/TNNC1/ACTC1/ZFPM2/TNNT2/POU4F1/FOXC1/BMP10/MYL2/MYH6/MYL3/TBX20/NKX2-5/HAND1/ANKRD1/TNNI1/MYBPC3/MYH7	45
WT	GO:0006937	regulation of muscle contraction	99/6818	148/13920	7.35563e-06	0.000441112	0.000350321	CHGA/NOS1/TACR3/NMU/NPY2R/TNNC2/CALCA/SCN4A/KCNB2/ADRA1A/TACR1/DOCK5/CHRM3/KIT/ADRA2C/PROK2/FKBP1B/CALM1/PDE4B/ATP1A1/ORMDL3/ARHGAP42/ATP2B1/JUP/MYL5/TBXA2R/TRPM4/CAV1/DAPK3/ADORA1/P2RX1/P2RX4/RNF207/PRKACA/DSP/EHD3/ANXA6/F2R/ATP1B1/ANK2/DMPK/GSTM2/KCNMA1/OXTR/CALCRL/KCNQ1/CASQ1/PPP1R12B/PTGS2/SPX/KCNJ2/TNNI3K/SLC8A3/SPHK1/PDE4D/GJA5/PKP2/EDN2/TNNI3/UCN/DMD/ABAT/CAMK2D/CCN2/MYL9/TPM1/HCN4/CNN1/RY…	99
WT	GO:0050886	endocrine process	50/6818	66/13920	7.71399e-06	0.00045793	0.000363677	GAL/POMC/HSD11B2/GALR1/OPRK1/DRD5/ACE/AVPR1B/CRHR1/GJA1/NIBAN2/RPS6KA2/RAB11FIP5/TMF1/GDF9/CTSZ/RAB11FIP3/SELENOM/CRY2/RAB11FIP1/APLN/F2R/FZD4/BMP6/ECE1/C1QTNF3/OXTR/KCNQ1/EDN3/EDN2/UCN/C1QTNF1/INHBB/NKX3-1/OR51E2/ACE2/FOXD1/NOX1/GATA3/ENPEP/SERPINF2/INHA/SUCNR1/TBX3/AGTR1/INHBA/CORIN/EDN1/AGT/CRHBP	50
WT	GO:0009617	response to bacterium	241/6818	404/13920	8.01936e-06	0.000471298	0.000374293	SEMG1/CHGA/SYK/ALPL/SCNN1B/TIMP4/NOS1/ABCC8/CD86/NLRP7/PRB3/CXCL5/LCN2/IL12RB2/VGF/NLRP10/LTF/LPO/TNFRSF11A/HCK/COCH/PLAAT3/NOD2/IL23A/ACP5/FZD5/NOS2/CFP/CNR1/WFDC2/OPRK1/B3GALT5/MGST1/CD24/FGR/PALM3/UGT1A1/DHX58/LRAT/HLA-DRB1/IL12A/TRIM6/TLR2/IKZF3/CXCL3/IRF5/RNASE6/PYCARD/CD1D/HSPD1/GNRH1/STAR/PCK2/GCH1/SEH1L/HMGB1/CD40/RARRES2/HMGB2/OCIAD2/EDNRB/CYRIB/WDR35/CITED1/RBPJ/INAVA/PDE4B/DROSHA/SHPK/…	241
WT	GO:0055021	regulation of cardiac muscle tissue growth	43/6818	55/13920	8.25335e-06	0.000476317	0.00037828	FGF2/TP73/JARID2/MIR17HG/KCNK2/GLI1/CCNB1/PAK1/CDK1/PIM1/G6PD/RBPJ/MTOR/SAV1/GJA1/CTDP1/DDX39B/MAPK1/PTEN/PPARA/VGLL4/TGFBR1/TGFBR2/CITED2/RUNX1/TGFBR3/NOG/HAMP/AKAP6/WNT2/MEIS1/RBP4/MEF2C/ERBB4/ZFPM2/RGS4/EDN1/IGF1/BMP10/GATA6/TBX5/TBX20/TBX2	43
WT	GO:0090287	regulation of cellular response to growth factor stimulus	161/6818	258/13920	8.26687e-06	0.000476317	0.00037828	PRDM14/GDF3/FGF4/FGF16/CNMD/SFRP2/SKOR2/FGFBP3/FGF2/HSPA1A/CHRDL1/MIR17HG/RGMA/IL17RD/SEMA6A/NRROS/SORL1/C20orf27/IL12A/VEPH1/ONECUT2/OTX2/TNMD/TP53/MIR573/SPRY4/SPRY3/HSP90AB1/RBPMS2/CITED1/RBPJ/PIK3CB/SKIL/GRB10/FGFR1/UBE2O/SIRT1/PRKD2/MEN1/SPRED2/NIBAN2/NUMA1/PDPK1/MYO1C/DAB2IP/WASF1/NPTN/SLC2A10/SPRY2/DOK5/ILK/GPC1/TOB1/CCBE1/SMAD3/TWSG1/CHRD/SFRP1/CAV1/ADAMTS12/CFLAR/NOTCH2/HTRA3/CREB3L1/APL…	161
WT	GO:0030335	positive regulation of cell migration	270/6818	458/13920	8.49456e-06	0.000484685	0.000384925	FGF16/TERT/TDGF1/EPHA1/ALOX12/MMP9/PLP1/LCN2/FAM107A/CARMIL2/INSM1/FGF2/ARHGEF39/GRB7/FUT1/KIF20B/PODXL/TWIST2/APELA/SEMA4A/HMOX1/ITGA6/ZP3/FGR/EPB41L4B/RAB25/SEMA6A/SEMA4D/MET/ATP8A1/IL12A/THY1/PAK1/ITGA2B/ONECUT2/RRAS2/C1QBP/CORO1A/RET/PYCARD/FBXO5/DOCK5/NTRK3/KIT/THBS4/SEMA3A/DIAPH1/HMGB1/CD40/CD74/RARRES2/PDPN/MADCAM1/BAG4/STAT5A/PIK3CB/GCNT2/MTOR/IQGAP1/PLAU/MAP2K3/FGFR1/GPLD1/PFN1/CCAR1/SWA…	270
WT	GO:0048844	artery morphogenesis	48/6818	63/13920	8.93071e-06	0.000504671	0.000400797	FOXH1/SIX1/FGF8/EYA1/RBPJ/CHD7/SEC24B/MDK/LRP1/NF1/FKBP10/MYLK/ZMIZ1/AKT3/STRA6/TGFBR1/JAG1/BMPR2/PRDM1/CITED2/HES1/HEY1/BMP4/GJA5/DLL4/VEGFA/HOXA13/ACVRL1/NOG/PROX1/EFEMP2/ENG/ADAMTS9/PDGFRB/ADGRF5/MYOCD/NRP1/APOB/LRP2/FOXF1/WNT11/FOXC2/TGFB2/FOXC1/ANGPTL3/PRRX1/TBX2/HAND2	48
WT	GO:0008406	gonad development	117/6818	180/13920	9.4432e-06	0.000528549	0.000419761	UTF1/TFAP2C/FOXL2/SFRP2/ZFP42/TEX19/NHLH2/VGF/TEX11/LHX8/NR5A1/BRCA2/LHCGR/SIX4/FGF8/MSH2/FANCA/MGST1/DMC1/NASP/ZP3/ASPM/AR/IDH1/FANCG/BRIP1/MAS1/NUDT1/SRY/SALL1/HESX1/NUP107/DHX37/GNRH1/KIT/SEMA3A/STAR/KIF18A/HSD17B4/DMRTA1/HMGB2/SDC1/RRM1/ARRB2/HMGCS1/PCYT1B/YBX3/EIF2S2/BAX/SIRT1/TAF4/CBL/EIF2B4/BCL2L2/SRC/ARID4A/ZFX/ERCC1/TMF1/NCOA4/NCOA1/PLEKHA1/GDF9/FOXO3/SFRP1/TBC1D20/FNDC3A/ADAMTS1/MMP14/B…	117
WT	GO:0003002	regionalization	164/6818	264/13920	9.96485e-06	0.000552485	0.00043877	HES3/NODAL/FOXB1/TDGF1/FOXH1/OVOL2/HOXB1/SFRP2/TDRD5/GBX2/OTX1/WNT8B/TBXT/SIX1/WNT3A/FGF2/DLL3/XRCC2/HES6/FZD5/FOXJ1/FGF8/BARX1/GLI1/TCF15/AR/ARC/AURKA/WNT7B/OTX2/WNT3/KDM2B/SEMA3A/TP53/NRARP/NLE1/MESP2/SP8/RARG/LMX1B/WDR77/PRKDC/MNS1/RBPJ/ACD/TRA2B/MTF2/PALB2/BPTF/RNF220/INTU/AIDA/IFT140/ETS2/FRS2/POFUT1/DZIP1L/TMEM107/PBX3/SMAD3/CHRD/DPCD/SFRP1/SCMH1/NOTCH2/SUFU/TCTN1/PRKACA/ROR2/HIPK2/NRP2/CHS…	164
WT	GO:0048661	positive regulation of smooth muscle cell proliferation	59/6818	81/13920	1.02279e-05	0.000559442	0.000444295	TERT/ALOX12/MMP9/MYB/FGF2/HMOX1/PAK1/ABCC4/MAP3K5/DNMT1/RBPMS2/HMGCR/NPY5R/NQO2/MTOR/MNAT1/PHB/GJA1/DDX39B/AKT1/FOXJ2/IRAK4/ERN1/PDGFB/TRAF6/MEF2D/ADAMTS1/EGFR/JAK2/FOXP1/TGFB1/TGFBR2/HTR1B/P2RY6/CALCRL/PTGS2/MMP2/BMP4/TLR4/JUN/PDGFD/ID2/THBS1/HBEGF/FGF9/PDGFRB/NOX1/SERPINF2/PPARGC1A/NR4A3/CX3CL1/S1PR1/TGM2/CDH13/IGFBP5/EDN1/IGF1/AGT/CCN4	59
WT	GO:0001655	urogenital system development	186/6818	304/13920	1.02807e-05	0.000559442	0.000444295	CALB1/LIN28A/FOXB1/CRLF1/MMP9/HELLS/PCSK9/SIX1/FGF2/TP73/PTPRO/OVOL1/EPCAM/PODXL/SIX4/FOXJ1/FGF8/GLI1/EYA1/ADAMTS16/CD24/AR/MYC/CENPF/SALL1/ACE/WNT7B/PPAT/RET/FMN1/PRKX/NUP107/NUP160/NLE1/RARG/WDR77/SDC1/PROM1/CITED1/RRM2B/NUP85/RIDA/ACD/IQGAP1/ANKS6/BAX/C1GALT1/TRAF3IP2/VANGL2/NUP133/SMARCC1/CDKN1B/SDC4/WWTR1/TTC8/FRS2/NF1/FRAS1/LGR4/PDGFB/ILK/PSAP/ID3/PTEN/CEP290/SMAD3/PLAG1/NPHP3/CTSH/SFRP1/CF…	186
WT	GO:0060986	endocrine hormone secretion	31/6818	37/13920	1.19077e-05	0.000642033	0.000509887	GAL/POMC/GALR1/OPRK1/CRHR1/GJA1/NIBAN2/RAB11FIP5/TMF1/GDF9/RAB11FIP3/SELENOM/CRY2/RAB11FIP1/APLN/FZD4/BMP6/C1QTNF3/KCNQ1/UCN/C1QTNF1/INHBB/NKX3-1/FOXD1/GATA3/INHA/TBX3/AGTR1/INHBA/AGT/CRHBP	31
WT	GO:0048771	tissue remodeling	89/6818	132/13920	1.29882e-05	0.000693926	0.000551099	LRRK1/SYK/TNFSF11/TNFRSF11A/CALCA/IL23A/ACP5/FGF8/SNX10/ACE/IL15/THBS4/LIPA/TP53/PPARGC1B/INPP5D/TFRC/RBPJ/SPP1/ZNF675/GJA1/BAX/BAK1/CHD7/MDK/SRC/NF1/LGR4/EPHA2/TRAF6/ATP6AP1/PRKCA/SFRP1/CAV1/NOTCH2/TCIRG1/EGFR/P3H4/MMP14/F2R/AXL/JAG1/TGFB1/CSPG4/ATP7A/TMBIM1/HTR1B/TNFRSF11B/BMPR2/EXT1/CST3/P2RX7/RUNX1/PTK2B/MMP2/NOL3/PTN/LTBP3/TIMP1/DLL4/TNFAIP3/LEPR/GDF5/ACVRL1/EPAS1/TGFB3/CTHRC1/GREM1/PTH1R/SE…	89
WT	GO:0006874	cellular calcium ion homeostasis	209/6818	347/13920	1.32593e-05	0.000698106	0.000554418	CALB1/LCK/P2RX2/SLC24A2/RAMP3/NALF2/CALCB/P2RX5/TRPA1/CHRNA9/NOS1/NMU/MCOLN2/DRD3/CD19/HTR2C/NPY2R/FGF2/TRPM2/CD52/SLC24A4/CCKBR/CALCA/GALR1/ATP2C2/ITPR2/CNR1/ITPR3/P2RY8/CDH23/CD24/RYR1/MCUB/NALF1/GRIN2B/LPAR4/THY1/ADCYAP1R1/RIC3/DRD5/HAP1/CORO1A/ADRA1A/LPAR3/ATP2A3/CALCR/GRIN1/GNG3/TACR1/AVPR1B/PTPN6/PTGER2/DIAPH1/PROK2/HMGB1/CD40/SV2A/FKBP1B/CCL28/P2RY1/EDNRB/C5AR2/CALM1/LPAR2/JSRP1/JPH4/GJA1/…	209
WT	GO:1904705	regulation of vascular associated smooth muscle cell proliferation	42/6818	54/13920	1.3304e-05	0.000698106	0.000554418	TERT/MMP9/FGF2/HMOX1/PAK1/MAP3K5/DNMT1/TAFA5/NQO2/GSTP1/GJA1/DDX39B/FOXJ2/CDKN1B/S1PR2/ERN1/PDGFB/PTEN/PDCD4/MEF2D/ADAMTS1/APLN/JAK2/HTR1B/P2RY6/MMP2/JUN/CDKN1A/PPARG/TPM1/CNN1/EFEMP2/TGFB3/FGF9/NR4A3/MYOCD/GPER1/MEF2C/IGFBP5/EDN1/IGF1/AGT	42
WT	GO:0021700	developmental maturation	144/6818	229/13920	1.36893e-05	0.000711965	0.000565425	PLA2G3/SEMG1/GAL/UNC13A/IGSF21/SOX10/ACTL6B/TDRD5/LHX6/GHRHR/TFCP2L1/SLC26A8/LTF/CATSPER4/SLC24A4/CDC20/SYP/FLVCR1/BRCA2/FZD5/EPHA8/BCAN/CNTNAP2/DMC1/CCNB1/NPPC/RYR1/TRIP13/KIF14/SEMA4D/CNTN2/SNX10/SRRM4/AURKA/TUBB8/CABYR/RET/BHLHA15/IL15/FBXO5/ANKRD27/RAC3/B4GALT6/SLC26A6/SEZ6/SPTBN4/PLXNB1/WDR77/RFLNB/XYLT1/G6PD/PTBP3/EDNRB/PHOSPHO1/BAIAP3/NSUN2/RBPJ/CDH3/RAB38/MTOR/NRCAM/PFN1/NOM1/ERCC2/STXBP1…	144
WT	GO:0007610	behavior	289/6818	496/13920	1.50211e-05	0.000774378	0.000614992	CALB1/FOXB1/GAL/GABRA5/P2RX2/SLC24A2/PAX5/PREX2/SHISA7/SLC18A2/GHRHR/NPTX2/TACR3/NMU/CHRNB2/OTOG/DRD3/ABCC8/HTR2C/PTPRZ1/NHLH2/ALDH1A3/KCND2/NPY2R/DMBX1/PYY/GRPR/KCNK10/KCNJ10/LHX8/SLC24A4/HTR1D/SLC7A11/PRKCG/CALCA/OPRD1/NLGN4X/BRINP1/KCNK2/CHRNA4/CNR1/ITPR3/OPRK1/CHRNA5/TCF15/SCN9A/CNTNAP2/CDH23/SNCG/KLK8/RASD2/SLC6A3/GABRG2/FEN1/ARC/ATP8A1/GRIN2B/FGF12/CNTN2/MFSD2A/TLR2/DRD5/GPR176/UCHL1/NRXN2/…	289
WT	GO:0048863	stem cell differentiation	118/6818	183/13920	1.51855e-05	0.000776045	0.000616316	LIN28A/SOX10/OVOL2/SLC4A11/GBX2/TBXT/WNT3A/FGF2/SOX21/JARID2/EPCAM/ELL3/TCF15/SEMA4A/SEMA6A/SEMA4D/TCOF1/TRIM6/PUS7/ACE/RET/WNT3/SETD6/HESX1/KIT/SEMA3A/TP53/NOLC1/PSMD11/PHF5A/METTL3/PRKDC/SMYD5/EDNRB/NSUN2/RBPJ/XRCC5/MTF2/HSPA9/NUDT21/ERCC2/HNRNPU/TEAD2/ITCH/MAPK1/FAM172A/UFL1/TAPT1/HMGA2/SEMA7A/SFRP1/NFE2L2/SHC4/SEMA4G/NRTN/EPOP/KDM3A/NRP2/ANXA6/LBH/JAG1/SEMA3B/ESRRB/EXT1/CITED2/SEMA3D/HES1/FBX…	118
WT	GO:0019932	second-messenger-mediated signaling	156/6818	251/13920	1.56418e-05	0.000792474	0.000629363	GAL/SYK/P2RX2/ADCY2/POMC/P2RX5/CHP2/NOS1/GHRHR/HTR2C/MCTP1/NPY2R/TNFSF11/PEX5L/RIMS2/TRPM2/PDE2A/CGAS/MAFA/SLC24A4/KSR2/NR5A1/ITPR2/NOS2/ITPR3/RASD2/NPPC/RUNDC3A/PDE7A/GRIN2B/ADCYAP1R1/GPR143/GRIN1/BHLHA15/CHRM3/ADCY1/FKBP1B/NOS1AP/EDNRB/CALM1/RNF157/PTBP1/MTOR/PDE3B/STIMATE/DGKQ/SPPL3/HOMER3/NFAT5/CIB1/PDPK1/PRKAA1/DDAH2/KSR1/NFATC1/ADGRB2/TBXA2R/TRPM4/UBE2B/ADM/AZU1/DYRK2/P2RX4/PRKACA/KDR/EGFR/…	156
WT	GO:0006875	cellular metal ion homeostasis	269/6818	459/13920	1.6319e-05	0.000819714	0.000650996	CALB1/MT1G/LCK/MT1F/P2RX2/SLC24A2/RAMP3/NALF2/MT1H/CALCB/P2RX5/MT1X/TRPA1/CHRNA9/NOS1/MT1A/NMU/MCOLN2/DRD3/CD19/MT1M/LCN2/HTR2C/NPY2R/ATP12A/HEPHL1/FGF2/TRPM2/CD52/SLC24A4/CCKBR/CALCA/GALR1/FLVCR1/ATP2C2/MT1E/ITPR2/TESMIN/CNR1/ITPR3/HMOX1/P2RY8/CDH23/CD24/RYR1/MT2A/MYC/MCUB/NALF1/GRIN2B/LPAR4/HJV/THY1/ADCYAP1R1/RIC3/STEAP2/DRD5/HAP1/CORO1A/ATP4A/ADRA1A/LPAR3/ATP2A3/CALCR/GRIN1/GNG3/TACR1/AVPR1B/P…	269
WT	GO:0072507	divalent inorganic cation homeostasis	234/6818	394/13920	1.65705e-05	0.000825296	0.00065543	CALB1/MT1G/LCK/MT1F/P2RX2/SLC24A2/RAMP3/NALF2/MT1H/CALCB/P2RX5/MT1X/TRPA1/CHRNA9/NOS1/MT1A/NMU/MCOLN2/DRD3/CD19/MT1M/HTR2C/NPY2R/TNFSF11/FGF2/TRPM2/CD52/SLC24A4/CCKBR/CALCA/GALR1/ATP2C2/MT1E/ITPR2/CNR1/ITPR3/P2RY8/CDH23/CD24/RYR1/MT2A/MCUB/NALF1/GRIN2B/LPAR4/THY1/ADCYAP1R1/SNX10/RIC3/DRD5/HAP1/CORO1A/ADRA1A/LPAR3/ATP2A3/CALCR/GRIN1/GNG3/TACR1/AVPR1B/PTPN6/PTGER2/DIAPH1/PROK2/HMGB1/CD40/SV2A/FKBP1…	234
WT	GO:0061448	connective tissue development	138/6818	219/13920	1.75975e-05	0.000869079	0.000690201	FGF4/CNMD/SFRP2/RORC/FGF2/PLAAT3/MKX/SCIN/NPPC/SORL1/RUNX3/WNT7B/TNMD/PAXIP1/RARG/RFLNB/SLC39A14/GPLD1/SIRT1/POR/ZNF219/MDK/ZNF516/PDGFB/TAPT1/HMGA2/SMAD3/CYTL1/WNT5B/CREB3L2/TRPM4/EVC/DYRK1B/PIK3CA/SELENOM/ADAMTS12/SLC39A13/CFLAR/BPNT2/ROR2/MEF2D/COL11A1/RARA/ANXA6/CHSY1/PKDCC/CHADL/BMP6/ZBTB16/THRA/FGFR3/TGFBR1/ITGB8/PBXIP1/DGAT2/TGFB1/LOXL2/ATP7A/TGFBR2/ARRDC3/GPR4/SULF2/BMPR2/EXT1/CSF1/RUNX1/…	138
WT	GO:0050865	regulation of cell activation	251/6818	426/13920	1.84256e-05	0.000897328	0.000712635	PLA2G3/LCK/CD177/GAL/HLA-DOA/SYK/CLC/SIT1/ADGRE2/ALOX12/CD70/HLA-DMB/HLA-DRA/HLA-DPA1/MYB/CHRNB2/CD19/IRF4/RHOH/CD86/HLA-G/TNFSF11/WNT3A/CLEC4G/CGAS/IL15RA/MIR17HG/NOD2/IL23A/CR1/FOXJ1/SOX13/HLA-DOB/THEMIS2/CNR1/MSH2/PRKCQ/SOCS1/FANCA/HMOX1/CD24/ZP3/FGR/CTSC/HLA-DRB1/IL12A/MAD2L2/THY1/HLA-DMA/ICOSLG/EXOSC3/F11R/IKZF3/RUNX3/LAG3/CORO1A/TEC/PLA2G4A/CD9/PYCARD/SLC7A1/CARD11/IL15/CD1D/PTPN6/HSPD1/SAM…	251
WT	GO:0050867	positive regulation of cell activation	159/6818	257/13920	1.8711e-05	0.000897328	0.000712635	PLA2G3/LCK/CD177/HLA-DOA/SYK/CD70/HLA-DMB/HLA-DRA/HLA-DPA1/MYB/CHRNB2/RHOH/CD86/HLA-G/TNFSF11/WNT3A/IL15RA/NOD2/IL23A/CR1/SOX13/HLA-DOB/MSH2/PRKCQ/SOCS1/CD24/ZP3/FGR/CTSC/HLA-DRB1/IL12A/MAD2L2/THY1/HLA-DMA/ICOSLG/EXOSC3/RUNX3/CORO1A/PLA2G4A/PYCARD/SLC7A1/CARD11/IL15/CD1D/PTPN6/HSPD1/PAXIP1/PNP/HMGB1/CD40/CD74/PRKDC/CCDC88B/INPP5D/TFRC/RIF1/HSPH1/CYRIB/XRCC6/HLA-F/VAMP8/TNFRSF13C/NFKBID/SLC39A10/V…	159
WT	GO:0045766	positive regulation of angiogenesis	92/6818	138/13920	1.8792e-05	0.000897328	0.000712635	NODAL/TERT/EPHA1/SFRP2/RLN2/VASH2/FGF2/FUT1/APELA/HMOX1/BRCA1/HMGB1/CD40/SIRT1/PRKD2/PIK3CD/MDK/PAK4/PDPK1/TNFSF12/ERAP1/ITGB1/HMGA2/ETS1/CCBE1/JUP/CTSH/TBXA2R/ADM/JAK1/PRKCA/ANGPT4/NFE2L2/KDR/HIPK2/AKT3/CXCR4/ITGA5/VEGFB/F3/ITGB8/HSPB1/PGF/TGFBR2/GAB1/ANXA3/RUNX1/BTG1/CXCR2/PTK2B/JCAD/RRAS/SPHK1/CX3CR1/FGF18/TMIGD2/CD34/CHI3L1/GATA2/VEGFA/SEMA5A/RHOB/ACVRL1/WNT5A/VEGFC/ENG/THBS1/TEK/GREM1/ISL1/H…	92
WT	GO:1904018	positive regulation of vasculature development	92/6818	138/13920	1.8792e-05	0.000897328	0.000712635	NODAL/TERT/EPHA1/SFRP2/RLN2/VASH2/FGF2/FUT1/APELA/HMOX1/BRCA1/HMGB1/CD40/SIRT1/PRKD2/PIK3CD/MDK/PAK4/PDPK1/TNFSF12/ERAP1/ITGB1/HMGA2/ETS1/CCBE1/JUP/CTSH/TBXA2R/ADM/JAK1/PRKCA/ANGPT4/NFE2L2/KDR/HIPK2/AKT3/CXCR4/ITGA5/VEGFB/F3/ITGB8/HSPB1/PGF/TGFBR2/GAB1/ANXA3/RUNX1/BTG1/CXCR2/PTK2B/JCAD/RRAS/SPHK1/CX3CR1/FGF18/TMIGD2/CD34/CHI3L1/GATA2/VEGFA/SEMA5A/RHOB/ACVRL1/WNT5A/VEGFC/ENG/THBS1/TEK/GREM1/ISL1/H…	92
WT	GO:0010927	cellular component assembly involved in morphogenesis	68/6818	97/13920	1.89329e-05	0.000897328	0.000712635	PLA2G3/UGT8/SIX4/KNL1/TLR2/CD9/CCDC136/TBPL1/ERCC2/ITGB1/PRKAR1A/TMF1/ILK/GPC1/EPB41L3/OBSCN/AKAP13/CNTNAP1/RFX2/CFLAR/KRT8/OBSL1/TBC1D20/ABCA2/CSRP2/TMOD2/ANK2/TPPP/KRT19/CASQ1/CSRP1/CFL2/MEF2A/TENM4/MYH11/TPM1/FHOD3/PROX1/PDGFRB/CAPN3/PMP22/PDGFRA/LMOD1/MYPN/TTN/TNNT3/TCAP/NEBL/MYLK3/TMOD1/ACTC1/NRAP/ACTN2/ACTA1/PGM5/TNNT2/LDB3/EDN1/LMOD3/BMP10/LMOD2/MYL2/SYNPO2L/MYH6/KLHL41/CSRP3/ANKRD1/MYOZ2	68
WT	GO:0001938	positive regulation of endothelial cell proliferation	59/6818	82/13920	1.90928e-05	0.000897669	0.000712907	VASH2/PPP1R16B/FGF2/APELA/HMOX1/THBS4/NRARP/HMGB1/HMGB2/STAT5A/MTOR/FGFR1/SIRT1/PRKD2/PIK3CD/AKT1/MDK/PDPK1/TNFSF12/PDGFB/ZNF580/PRKCA/KDR/APLN/EGFL7/NRP2/AKT3/VEGFB/CXCL12/BMP6/TGFBR1/F3/PGF/ANG/BMPR2/PLXNB3/JCAD/BMP4/CAV2/GATA2/VEGFA/SEMA5A/ACVRL1/PROX1/WNT5A/VEGFC/TEK/APLNR/NRP1/ECM1/EGR3/WNT2/BMP2/SCG2/CDH13/ITGB3/AGTR1/GDF2/IGF2	59
WT	GO:0060485	mesenchyme development	160/6818	259/13920	1.98252e-05	0.000922023	0.000732248	NODAL/DPPA4/SOX10/FOXH1/OVOL2/SFRP2/GBX2/EOMES/SIX1/WNT3A/DLL3/ELL3/SIX4/FGF8/FAM83D/TCF15/SEMA4A/IL17RD/SEMA6A/MYC/SEMA4D/TCOF1/MAD2L2/RET/OLFM1/POLR1B/HNRNPAB/SEMA3A/NOLC1/TRIM62/MIR573/EZH2/RFLNB/PDPN/TRIM28/EDNRB/RBPJ/GCNT2/MTOR/FGFR1/NUP133/TEAD2/HDAC2/SPRED2/MAPK1/FAM172A/MDK/WWTR1/DAB2IP/POFUT2/SPRY2/TAPT1/HMGA2/SEMA7A/PTEN/SMAD3/SFRP1/PDCD4/SEMA4G/NRTN/S100A4/NRP2/ANXA6/CUL7/HAS2/TGFBR1/L…	160
WT	GO:0140353	lipid export from cell	28/6818	33/13920	2.00059e-05	0.000922023	0.000732248	PLA2G3/GAL/POMC/MYB/TNFSF11/TNFRSF11A/GALR1/NOS2/ABCC4/PLA2G4A/MAP2K6/CRHR1/SPP1/TMF1/GDF9/PTGES/SELENOM/CRY2/P2RX4/FZD4/BMP6/KCNQ1/C1QTNF1/NKX3-1/AGTR1/INHBA/EDN1/AGT	28
WT	GO:0045214	sarcomere organization	32/6818	39/13920	2.02384e-05	0.000922023	0.000732248	SIX4/ITGB1/PRKAR1A/OBSCN/AKAP13/KRT8/CSRP2/KRT19/CASQ1/CSRP1/CFL2/TPM1/FHOD3/PROX1/CAPN3/MYPN/TTN/TNNT3/TCAP/MYLK3/ACTN2/TNNT2/LDB3/EDN1/BMP10/LMOD2/SYNPO2L/MYH6/KLHL41/CSRP3/ANKRD1/MYOZ2	32
WT	GO:0060043	regulation of cardiac muscle cell proliferation	32/6818	39/13920	2.02384e-05	0.000922023	0.000732248	FGF2/TP73/JARID2/MIR17HG/KCNK2/GLI1/CCNB1/CDK1/PIM1/RBPJ/SAV1/GJA1/MAPK1/PTEN/VGLL4/TGFBR1/TGFBR2/CITED2/RUNX1/TGFBR3/NOG/WNT2/MEIS1/RBP4/MEF2C/ERBB4/ZFPM2/BMP10/GATA6/TBX5/TBX20/TBX2	32
WT	GO:0043524	negative regulation of neuron apoptotic process	89/6818	133/13920	2.04714e-05	0.000925009	0.000734619	PLA2G3/TERT/FOXB1/GABRA5/CRLF1/DRAXIN/PTPRZ1/SIX1/MAG/XRCC2/PRKCG/SIX4/FGF8/MSH2/HMOX1/KIF14/TOX3/CORO1A/PPT1/SET/HSPD1/KDM2B/STAR/AARS1/HSP90AB1/ARRB2/CITED1/GCLM/SYNGAP1/PRKCI/GCLC/BAX/ZPR1/STXBP1/HYOU1/MDK/MAP2K4/DNAJC5/NRBP2/LRP1/PDPK1/LGMN/GBA/OXR1/ILK/CLCF1/CNTF/PIK3CA/BDNF/NAIP/LIG4/ARMCX5-GPRASP2/HIPK2/JAK2/F2R/NMNAT1/NFATC4/AXL/NR4A2/AGAP2/BCL2/NTRK1/UNC5B/NTF3/NTF4/NGF/CCL2/RETREG1/GBE1…	89
WT	GO:0043534	blood vessel endothelial cell migration	75/6818	109/13920	2.06187e-05	0.000925009	0.000734619	TDGF1/ALOX12/FGF2/HMOX1/HMGB1/CD40/STAT5A/MAP2K3/FGFR1/GPLD1/PDCD10/SIRT1/PRKD2/CARD10/NUS1/SH3BP1/AKT1/PRCP/CIB1/PDPK1/ITGB1/NF1/EPHA2/PDGFB/MYH9/ETS1/ITGB1BP1/EMP2/JUP/TBXA2R/PRKCA/ANGPT4/NFE2L2/P2RX4/HDAC5/KDR/AKT3/AMOT/MMRN2/HSPB1/SLIT2/TGFB1/EFNB2/PTGS2/PTK2B/CLEC14A/JCAD/FGF18/GADD45A/SOX18/DLL4/HDAC9/ATP2B4/PPARG/EFNA1/GATA2/PLK2/VEGFA/ACVRL1/VASH1/VEGFC/THBS1/GREM1/SRPX2/RGCC/ANGPT2/NRP1/…	75
WT	GO:0060326	cell chemotaxis	131/6818	207/13920	2.0998e-05	0.000934888	0.000742465	FGF4/FGF16/CHGA/SYK/ADGRE2/CXCL5/TNFSF11/TNFRSF11A/FGF2/TRPM2/PTPRO/ALOX5/NOD2/CALCA/PADI2/PRKCQ/MET/IL12A/CXCL3/C1QBP/CORO1A/KIT/THBS4/HMGB1/EPHB1/CD74/RARRES2/CCL28/HMGB2/MPP1/EDNRB/ARRB2/C5AR2/NUP85/VAV3/PDE4B/FGFR1/GSTP1/SWAP70/PPIA/PRKD2/PIK3CD/MAPK1/ANO6/CREB3/MDK/BCAR1/LGMN/EPHA2/PDGFB/LGALS9/ZNF580/TRPM4/AZU1/CAMK1D/SFTPD/SBDS/P2RX4/KDR/LPAR1/HSD3B7/GAS6/CXCR4/VEGFB/F7/CXCL12/RIN3/HSPB1/S…	131
WT	GO:0014855	striated muscle cell proliferation	46/6818	61/13920	2.19579e-05	0.000970274	0.000770568	SIX1/FGF2/TP73/JARID2/MIR17HG/KCNK2/GLI1/MEGF10/CCNB1/CDK1/PIM1/EPHB1/RBPJ/SAV1/PAXBP1/GJA1/MAPK1/PRKAR1A/SIX5/PTEN/CFLAR/NDRG4/JAK2/VGLL4/DIPK2A/TGFBR1/TGFBR2/CITED2/RUNX1/TENM4/TGFBR3/NOG/WNT2/MEIS1/RBP4/FOXC2/TGFB2/MEF2C/ERBB4/ZFPM2/FOXC1/BMP10/GATA6/TBX5/TBX20/TBX2	46
WT	GO:0071396	cellular response to lipid	265/6818	453/13920	2.26204e-05	0.000992092	0.000787895	NODAL/DNMT3B/SYK/ADCY2/RAMP3/SCNN1B/SOX10/FOXH1/ALOX12/MYB/GHRHR/WNT8B/CD86/NLRP7/CXCL5/LCN2/FAM107A/SSTR1/WNT3A/LTF/RORC/HCK/NOD2/NOS2/LRP8/BRINP1/PADI2/OPRK1/MAP4K1/MGST1/CCNB1/FZD7/LPL/UGT1A1/AR/CCNA2/GJB3/BRCA1/PARP1/PAK1/TLR2/SREBF1/CXCL3/WNT7B/H2AZ1/RET/NR2E3/HNRNPD/PYCARD/E2F1/NME1/PIM1/DYNAP/WNT3/IL15/NTRK3/ADCY1/STAR/KIF18A/FLT3/PCK2/PPARGC1B/GDAP1/HMGB1/RARG/CD40/HMGB2/PTGES3/EDNRB/SMAR…	265
WT	GO:0072503	cellular divalent inorganic cation homeostasis	224/6818	377/13920	2.3963e-05	0.00104319	0.000828475	CALB1/MT1G/LCK/MT1F/P2RX2/SLC24A2/RAMP3/NALF2/MT1H/CALCB/P2RX5/MT1X/TRPA1/CHRNA9/NOS1/MT1A/NMU/MCOLN2/DRD3/CD19/MT1M/HTR2C/NPY2R/FGF2/TRPM2/CD52/SLC24A4/CCKBR/CALCA/GALR1/ATP2C2/MT1E/ITPR2/CNR1/ITPR3/P2RY8/CDH23/CD24/RYR1/MT2A/MCUB/NALF1/GRIN2B/LPAR4/THY1/ADCYAP1R1/RIC3/DRD5/HAP1/CORO1A/ADRA1A/LPAR3/ATP2A3/CALCR/GRIN1/GNG3/TACR1/AVPR1B/PTPN6/PTGER2/DIAPH1/PROK2/HMGB1/CD40/SV2A/FKBP1B/CCL28/P2RY1/…	224
WT	GO:0030199	collagen fibril organization	44/6818	58/13920	2.55791e-05	0.00109729	0.000871439	SFRP2/TLL2/OPTC/COL5A3/NF1/COL13A1/PXDN/FKBP10/RB1/AEBP1/COL11A1/P3H4/ANXA2/MMP11/CHADL/LOXL1/TGFBR1/LOXL2/ATP7A/COL14A1/EXT1/COL11A2/TLL1/P4HA1/COLGALT2/BMP1/COL2A1/EFEMP2/GREM1/COL5A2/SERPINF2/EMILIN1/LOXL4/COL5A1/COL1A2/COL1A1/DDR2/FOXC2/TGFB2/LOX/FMOD/FOXC1/LUM/COL3A1	44
WT	GO:0035924	cellular response to vascular endothelial growth factor stimulus	44/6818	58/13920	2.55791e-05	0.00109729	0.000871439	MT1G/SEMA6A/IL12A/FLT3/PIK3CB/MAP2K3/PRKD2/NUS1/PIK3CD/AKT1/MYO1C/DAB2IP/ERN1/SPRY2/ITGB1BP1/CCBE1/PIK3CA/ADAMTS12/MAPKAPK2/KDR/NRP2/VEGFB/RELA/HSPB1/PGF/CADM4/GAB1/GAS1/JCAD/SPHK1/DLL4/ATP2B4/VEGFA/VEGFC/PDGFRB/PDGFRA/SMOC2/NRP1/ADGRA2/EGR3/ANXA1/FOXC1/DCN/VCAM1	44
WT	GO:0003073	regulation of systemic arterial blood pressure	58/6818	81/13920	2.83761e-05	0.00120845	0.000959723	P2RX2/NMU/KLK1/HSD11B2/PTPRO/CALCA/ADAMTS16/AR/DRD5/ACE/ADRA1A/ASIC2/AVPR1B/RARRES2/PLCB3/GJA1/PRCP/RPS6KA2/ARHGAP42/PDGFB/EMP2/CTSZ/ADM/ADORA1/APLN/GAS6/F2R/SLC4A5/ECE1/CAMK2N1/DRD2/OXTR/BMPR2/SPX/PDE4D/ADRB1/GJA5/EDN3/EDN2/TNNI3/OR51E2/TPM1/NCALD/ACE2/POSTN/NOX1/ENPEP/SERPINF2/ADRA1B/ADRB3/SUCNR1/AGTR1/CORIN/EDN1/NPPB/AGT/NR2F2/NPPA	58
WT	GO:0003229	ventricular cardiac muscle tissue development	42/6818	55/13920	2.96217e-05	0.00124347	0.000987537	FOXH1/RBPJ/CHD7/COL11A1/DSP/TGFBR1/PPP1R13L/TGFB1/HEG1/PKP2/DLL4/TNNI3/TGFBR3/TPM1/NOG/PROX1/ID2/RYR2/ENG/ADAMTS9/ISL1/IRX3/LRP2/FOXC2/TGFB2/TBX3/TNNC1/ZFPM2/TNNT2/POU4F1/HOPX/FOXC1/BMP10/MYL2/TBX5/MYH6/MYL3/NKX2-5/HAND1/TNNI1/MYBPC3/MYH7	42
WT	GO:1990874	vascular associated smooth muscle cell proliferation	42/6818	55/13920	2.96217e-05	0.00124347	0.000987537	TERT/MMP9/FGF2/HMOX1/PAK1/MAP3K5/DNMT1/TAFA5/NQO2/GSTP1/GJA1/DDX39B/FOXJ2/CDKN1B/S1PR2/ERN1/PDGFB/PTEN/PDCD4/MEF2D/ADAMTS1/APLN/JAK2/HTR1B/P2RY6/MMP2/JUN/CDKN1A/PPARG/TPM1/CNN1/EFEMP2/TGFB3/FGF9/NR4A3/MYOCD/GPER1/MEF2C/IGFBP5/EDN1/IGF1/AGT	42
WT	GO:0007162	negative regulation of cell adhesion	141/6818	226/13920	2.98764e-05	0.00124528	0.000988967	ALOX12/CD86/HLA-G/FAM107A/CLEC4G/AJAP1/PTPRO/EPCAM/CR1/PODXL/FOXJ1/SOCS1/FZD7/SEMA6A/CDH1/SEMA4D/RCC2/HLA-DRB1/MAD2L2/RUNX3/LAG3/ADAM22/CD9/PTPN6/GNRH1/NRARP/HMGB1/SPRY4/CD74/PLXNB1/METTL3/CCL28/MBP/PAWR/GLMN/GCNT2/PTPN2/TBCD/PDE3B/IL20RB/DTX1/ACER2/FXYD5/TMEM131L/SWAP70/SIPA1/GTPBP4/MEN1/SCRIB/ITCH/PLXNA1/AKT1/MAP4K4/MDK/SOCS5/LRP1/SRC/CBLB/SDC4/PRKAR1A/JAK3/RDX/CBFB/NDFIP1/MYADM/SOCS6/BCAS3/ITG…	141
WT	GO:0048871	multicellular organismal homeostasis	246/6818	419/13920	3.12719e-05	0.00129426	0.00102787	PRDM14/LRRK1/SCNN1A/SYK/SCNN1B/CDHR1/ALOX12/SFN/NMU/IRF4/ABCC8/LCN2/FA2H/TNFSF11/MUC4/SH3GL2/LTF/KDF1/TNFRSF11A/TRPM2/KSR2/PTH2R/NOD2/CALCA/VSIG1/ACP5/PASK/CNR1/CDH23/ADGRV1/MLXIPL/ALOXE3/ELOVL6/MET/UCP2/SNX10/MFSD2A/TULP1/ACACA/F11R/ELOVL3/CORO1A/NXNL2/YBX2/MAP2K6/TJP3/FABP5/IL15/PRDX1/LPCAT1/PGAM5/LIPA/RAC3/GPR3/SCD/PPARGC1B/LSR/ALMS1/USP45/INPP5D/TFRC/EDNRB/PROM1/MBP/TJP2/WNK3/CCDC66/RBPJ/OMA1…	246
WT	GO:0003018	vascular process in circulatory system	148/6818	239/13920	3.35205e-05	0.00137762	0.00109407	SLC7A3/SCNN1B/SLC5A5/HTR7/NOS1/ABCC8/SLC7A8/FGFBP3/SH3GL2/SLC38A5/PDE2A/HTR1D/CALCA/C2CD4A/SLC6A6/ABCG2/GRIP2/ATP8A1/MFSD2A/SLC5A6/ABCC4/DRD5/SLC7A5/ACE/ADRA1A/ATP2A3/ASIC2/TJP3/SLC7A1/FABP5/AVPR1B/SLC1A5/DOCK5/CHRM3/ADRA2C/GCH1/P2RY1/TFRC/EDNRB/HMGCR/TJP2/WDR35/GCLM/YES1/SLC16A1/SLC19A1/GJA1/GCLC/SLC29A1/SLC16A2/AKT1/LRP1/SRC/ARHGAP42/SLC2A10/SLC27A1/ATP2B1/PER2/ITGB1BP1/TBXA2R/TRPM4/ADM/SLC29A4…	148
WT	GO:0050918	positive chemotaxis	38/6818	49/13920	3.88376e-05	0.00158506	0.00125882	FGF2/ARTN/FGF8/MET/CORO1A/NTRK3/HMGB1/HMGB2/SCRIB/LRP1/PDGFB/SMAD3/AZU1/KDR/VEGFB/F7/CXCL12/F3/PGF/NTF3/PLXNB3/BMP4/IL16/LGALS3/VEGFA/SEMA5A/WNT5A/VEGFC/FGF7/CX3CL1/ANGPT2/NRP1/S1PR1/SCG2/CDH13/FGF10/COLEC10/HGF	38
WT	GO:0043535	regulation of blood vessel endothelial cell migration	60/6818	85/13920	4.17387e-05	0.00169171	0.00134352	ALOX12/FGF2/HMOX1/HMGB1/CD40/STAT5A/MAP2K3/FGFR1/PDCD10/SIRT1/PRKD2/CARD10/NUS1/SH3BP1/AKT1/PRCP/CIB1/PDPK1/NF1/EPHA2/PDGFB/ETS1/ITGB1BP1/JUP/TBXA2R/PRKCA/ANGPT4/NFE2L2/P2RX4/HDAC5/KDR/AKT3/MMRN2/HSPB1/TGFB1/PTGS2/JCAD/FGF18/GADD45A/DLL4/HDAC9/ATP2B4/PPARG/EFNA1/GATA2/PLK2/VEGFA/ACVRL1/VASH1/VEGFC/THBS1/SRPX2/RGCC/ANGPT2/NRP1/FOXC2/MEF2C/ANXA1/RHOJ/GDF2	60
WT	GO:0042060	wound healing	207/6818	348/13920	4.37514e-05	0.00176114	0.00139866	LCK/SYK/ALOX12/ABCC8/EVPL/CARMIL2/WNT3A/FGF2/AJAP1/SLC7A11/DGKK/ALOX5/HPSE/PRKCQ/TRIM72/KLKB1/HMOX1/FZD7/F13A1/EPB41L4B/ENTPD2/PAK1/ITGA2B/F11R/DRD5/ARHGEF19/TEC/PLA2G4A/CD9/MAP3K5/PTPN6/TAFA5/ADRA2C/HMGB1/CD40/PDPN/ITPK1/P2RY1/ARFGEF1/SDC1/DGKE/HMGCR/CDH3/PIK3CB/VAV3/MTOR/PLAU/PLSCR1/GJA1/PPIA/PDCD10/STXBP1/DGKZ/JMJD1C/DGKQ/SCRIB/METAP1/ARL8B/MRTFA/ANO6/ST3GAL4/PRCP/SRC/DGKH/SDC4/ITGB1/NF1/MYL12…	207
WT	GO:1903587	regulation of blood vessel endothelial cell proliferation involved in sprouting angiogenesis	14/6818	14/13920	4.54243e-05	0.00181605	0.00144226	PPP1R16B/FGF2/APELA/HMOX1/IL12A/PDCD10/NGFR/JCAD/DLL4/GATA2/VEGFA/THBS1/APLNR/AGTR1	14
WT	GO:0002696	positive regulation of leukocyte activation	154/6818	251/13920	4.6927e-05	0.0018594	0.00147669	PLA2G3/LCK/CD177/HLA-DOA/SYK/CD70/HLA-DMB/HLA-DRA/HLA-DPA1/MYB/CHRNB2/RHOH/CD86/HLA-G/TNFSF11/WNT3A/IL15RA/NOD2/IL23A/CR1/SOX13/HLA-DOB/MSH2/PRKCQ/SOCS1/CD24/ZP3/FGR/CTSC/HLA-DRB1/IL12A/MAD2L2/THY1/HLA-DMA/ICOSLG/EXOSC3/RUNX3/CORO1A/PLA2G4A/PYCARD/SLC7A1/CARD11/IL15/CD1D/PTPN6/HSPD1/PAXIP1/PNP/HMGB1/CD40/CD74/PRKDC/CCDC88B/INPP5D/TFRC/RIF1/HSPH1/CYRIB/XRCC6/HLA-F/VAMP8/TNFRSF13C/NFKBID/SLC39A10/V…	154
WT	GO:0071695	anatomical structure maturation	114/6818	179/13920	4.71416e-05	0.0018594	0.00147669	PLA2G3/SEMG1/GAL/SOX10/ACTL6B/TDRD5/LHX6/GHRHR/TFCP2L1/SLC26A8/LTF/CATSPER4/SLC24A4/FLVCR1/BRCA2/FZD5/EPHA8/CNTNAP2/DMC1/CCNB1/NPPC/RYR1/TRIP13/KIF14/SEMA4D/CNTN2/SNX10/SRRM4/AURKA/TUBB8/CABYR/RET/BHLHA15/IL15/FBXO5/RAC3/B4GALT6/SLC26A6/SPTBN4/PLXNB1/WDR77/RFLNB/XYLT1/G6PD/PTBP3/EDNRB/PHOSPHO1/NSUN2/RBPJ/CDH3/MTOR/NRCAM/NOM1/ERCC2/KDM1A/RPS6KA2/GBA/AGRN/CLN5/CBFB/MBTPS2/FOXO3/RECK/RB1/PRKACA/RND1…	114
WT	GO:0048565	digestive tract development	74/6818	109/13920	4.77213e-05	0.00186972	0.00148488	ZIC3/NODAL/SOX10/OVOL2/SFRP2/PYY/CCDC39/CCKBR/GLI1/CCNB1/SALL1/RET/KIT/RARRES2/EDNRB/RBPMS2/SAV1/CLMP/SRC/SLC4A2/LGR4/SMAD3/NPHP3/RB1/SFRP1/ASS1/EGFR/STRA6/SPDEF/PKDCC/BCL2/TGFBR2/KLF5/OXTR/PRDM1/EXT1/KCNQ1/DCHS1/HES1/BMP4/CDKN1A/SFRP5/PDGFC/CDX2/EPHB3/FOXL1/FOXF2/WNT5A/ID2/TGFB3/FOXE1/PDGFRA/CYP1A1/ALX4/MYOCD/NKX2-3/IL6ST/RARB/NPY/GATA5/SHOX2/FOXF1/HLX/WNT11/TGFB2/FGF10/ALDH1A2/ASCL1/NKX2-6/SOX1…	74
WT	GO:0048568	embryonic organ development	217/6818	367/13920	4.8995e-05	0.00190691	0.00151442	ZIC3/NODAL/HMX2/PAX5/POU3F4/FOXH1/OVOL2/HOXB1/GRHL2/CHRNA9/ATOH1/GBX2/OTX1/ZIC1/VASH2/ALDH1A3/EOMES/SIX1/WNT3A/TUBB2B/CCDC39/E2F7/ASCL2/TTC39C/PLK4/FLVCR1/FZD5/SIX4/ST14/FGF8/GLI1/APELA/EYA1/STIL/MYO3A/MTHFD1/POLE/SPINT1/SALL1/WNT7B/TEAD4/KCNQ4/KDM2B/HESX1/KIT/TP53/RARG/PLS1/RARRES2/TRIM28/MYO3B/RBPMS2/LRIG1/CITED1/RBPJ/TRA2B/PALB2/BPTF/NSDHL/DNAJB6/ERCC2/WHRN/EIF4A3/VANGL2/SCRIB/FZD3/CHD7/TEAD2/…	217
WT	GO:0071103	DNA conformation change	139/6818	224/13920	4.96337e-05	0.00191023	0.00151706	PIF1/HELLS/DSCC1/HMGA1/ERCC6L/M1AP/RAD54L/NAP1L2/CHAF1A/MCM5/BLM/OIP5/HJURP/DNA2/CDCA5/DDX11/RAD54B/PLK1/NAP1L6P/CHTF18/POLQ/ASF1B/MCM3/RECQL4/NASP/CHAF1B/MCM4/HMGB3/MCM6/MIS18A/CCNB1/NCAPH/NCAPG2/INCENP/NCAPG/RAD51/MCM2/NUSAP1/RFC3/TOP2A/BRIP1/SUV39H1/ERN2/CENPW/CHD5/MCM8/NCAPD3/RUVBL1/RFC4/CDK1/SRPK1/IPO4/SET/RFC2/WRN/MCM7/SMC4/HNRNPA2B1/CENPV/TP53/CENPP/RFC5/G3BP1/TOP3B/H3C8/HMGB1/TOP1MT/H2BC9…	139
WT	GO:0060840	artery development	61/6818	87/13920	4.9906e-05	0.00191023	0.00151706	FOXH1/SIX1/PDE2A/FGF8/EYA1/RBPJ/CHD7/SEC24B/MDK/LRP1/NF1/SLC2A10/FKBP10/PLXND1/SUFU/MYLK/ZMIZ1/AKT3/STRA6/LOXL1/TGFBR1/NGFR/JAG1/BMPR2/PRDM1/CITED2/HES1/HEY1/BMP4/PRICKLE1/GJA5/DLL4/ROBO2/VEGFA/HOXA13/ADAMTS6/NKX3-1/ACVRL1/NOG/PROX1/EFEMP2/ENG/ADAMTS9/PDGFRB/SMAD6/ADGRF5/MYOCD/APLNR/NRP1/APOB/LRP2/FOXF1/WNT11/FOXC2/TGFB2/LOX/FOXC1/ANGPTL3/PRRX1/TBX2/HAND2	61
WT	GO:0003151	outflow tract morphogenesis	52/6818	72/13920	5.00554e-05	0.00191023	0.00151706	FOXH1/SFRP2/NPY2R/SIX1/MIR17HG/FGF8/EYA1/RYR1/NPY1R/RBPJ/NPY5R/SEC24B/ILK/PLXND1/ZFPM1/NRP2/FZD2/JAG1/TGFBR2/BMPR2/CITED2/HES1/PARVA/BMP4/GJA5/SOX18/ROBO2/TGFBR3/VEGFA/PITX2/NOG/WNT5A/ENG/SMAD6/ISL1/SEMA3C/NRP1/TWIST1/LRP2/WNT11/FOXC2/TGFB2/MEF2C/TBX3/ZFPM2/SOX17/FOXC1/GATA6/TBX20/NKX2-5/TBX2/HAND2	52
WT	GO:0051216	cartilage development	106/6818	165/13920	5.07704e-05	0.00192502	0.0015288	FGF4/CNMD/SFRP2/FGF2/MKX/SCIN/NPPC/RUNX3/WNT7B/RARG/RFLNB/SLC39A14/GPLD1/POR/ZNF219/MDK/TAPT1/HMGA2/SMAD3/CYTL1/WNT5B/CREB3L2/EVC/ADAMTS12/BPNT2/ROR2/MEF2D/COL11A1/RARA/ANXA6/CHSY1/PKDCC/CHADL/BMP6/ZBTB16/THRA/FGFR3/TGFBR1/ITGB8/PBXIP1/TGFB1/LOXL2/ATP7A/TGFBR2/SULF2/BMPR2/EXT1/RUNX1/TRPS1/THBS3/CHRDL2/CCN1/BMP4/COL11A2/LNPK/SOX5/FGF18/LTBP3/NFIB/TIMP1/MATN1/BMP1/CHI3L1/GHR/CCN2/BMP3/COL2A1/GDF5/A…	106
WT	GO:0034695	response to prostaglandin E	17/6818	18/13920	5.15149e-05	0.00192913	0.00153207	ACACA/GNRH1/PTGER2/AKAP8/AKT1/PRKAA1/GNG2/SFRP1/PRKAA2/P2RY6/PPP1R9B/PTGER4/PRKCE/TGFBR3/TNFSF4/ADCY6/CCL21	17
WT	GO:0034694	response to prostaglandin	22/6818	25/13920	5.18636e-05	0.00192913	0.00153207	ACACA/GNRH1/PTGER2/AKAP8/AKT1/PRKAA1/GNG2/SFRP1/PRKAA2/P2RY6/PPP1R9B/AKR1C2/PTGER4/PRKCE/TGFBR3/PTGFR/TNFSF4/ADCY6/TNC/APOB/CCL21/EDN1	22
WT	GO:0051482	positive regulation of cytosolic calcium ion concentration involved in phospholipase C-activating G protein-coupled signaling pathway	22/6818	25/13920	5.18636e-05	0.00192913	0.00153207	DRD3/HTR2C/CALCA/P2RY8/LPAR4/LPAR3/GPR157/GPR199P/LPAR1/F2R/DRD2/GPR4/GPR20/OPRL1/DRD1/F2RL3/GPR35/S1PR1/F2RL2/TGM2/AGTR1/EDN1	22
WT	GO:0001667	ameboidal-type cell migration	226/6818	384/13920	5.22226e-05	0.00193026	0.00153297	NODAL/FGF4/FGF16/TDGF1/SOX10/OVOL2/ALOX12/MMP9/GBX2/LCN2/LGALS12/FGF2/MARVELD3/FUT1/FGF8/APELA/ACVR1C/SEMA4A/HMOX1/EPB41L4B/RAB25/SEMA6A/SEMA4D/RCC2/MET/PAK1/ARHGAP4/C1QBP/RET/PKN3/DOCK5/PRKX/FAT2/CENPV/KIT/SEMA3A/PAXIP1/HMGB1/CD40/ANLN/EDNRB/BAG4/STAT5A/PIK3CB/MTOR/MAP2K3/FGFR1/GPLD1/PFN1/GJA1/PTPRG/PDCD10/SIRT1/PRKD2/CARD10/NUS1/PIK3CD/SH3BP1/PML/AKT1/MAP4K4/BCAR1/PRCP/CIB1/AMOTL1/PDPK1/LGMN/SR…	226
WT	GO:0010959	regulation of metal ion transport	200/6818	336/13920	5.52373e-05	0.00202894	0.00161133	SEMG1/GAL/P2RX2/RAMP3/P2RX5/NOS1/PLP1/TMC1/DRD3/CD19/ABCC8/LCN2/PCSK9/KCNS1/PRSS8/NKAIN1/KCNN4/ATP2C2/OPRD1/OPRK1/CACNB4/FGF12/THY1/ADCYAP1R1/HAP1/CRACR2B/DPP6/CORO1A/LPAR3/CALCR/GRIN1/CACNG6/CNTN1/PTPN6/HSPA2/CRHR1/DIAPH1/HECW1/ATP1B3/SPTBN4/FKBP1B/CRACR2A/NOS1AP/G6PD/ARRB2/WNK3/CALM1/STAC3/YWHAH/SCN4B/PDE4B/EPB41/JSRP1/KCNE3/NETO1/NKAIN4/STIMATE/JPH4/SUMO1/FXYD5/GJA1/BAX/BAK1/JPH3/THADA/CHD7/PM…	200
WT	GO:0007389	pattern specification process	209/6818	353/13920	5.98788e-05	0.00218241	0.00173322	HES3/ZIC3/NODAL/LEFTY1/FOXB1/TDGF1/FOXH1/OVOL2/HOXB1/SFRP2/TDRD5/GBX2/OTX1/WNT8B/RIPPLY3/ZIC1/TBXT/SIX1/WNT3A/FGF2/DLL3/XRCC2/ODAD2/CCDC39/HES6/FZD5/FOXJ1/FGF8/BARX1/GLI1/TCF15/EYA1/NEK8/AR/STIL/ARC/AURKA/WNT7B/OTX2/WNT3/KDM2B/SEMA3A/TP53/NRARP/NLE1/MESP2/SP8/RARG/LMX1B/WDR77/PRKDC/MNS1/CITED1/ODAD3/RBPJ/ACD/TRA2B/SYNGAP1/MTF2/RTTN/PALB2/DNAAF2/ANKS6/BPTF/RNF220/INTU/VANGL2/AIDA/IFT140/ETS2/TTC8/…	209
WT	GO:0021983	pituitary gland development	28/6818	34/13920	6.0167e-05	0.00218241	0.00173322	SOX2/GHRHR/SOX3/FGF2/FGF8/GLI1/SLC6A3/CDH1/POU3F2/SALL1/HESX1/RBPJ/ETS1/DRD2/HES1/BMP4/PAX6/GATA2/PITX2/NOG/WNT5A/ISL1/MSX1/ADCYAP1/PITX1/BMP2/FGF10/ALDH1A2	28
WT	GO:0060390	regulation of SMAD protein signal transduction	26/6818	31/13920	6.06995e-05	0.00218241	0.00173322	NODAL/OVOL2/UCMA/PARP1/VEPH1/NUP93/LRP1/SPTBN1/WWTR1/SLC2A10/TOB1/JAK2/BMP6/TGFBR1/FAM89B/TGFB1/BMPR2/PBLD/DAB2/BMP4/KIAA0319/PPARG/GDF5/TGFB3/BMP2/CILP	26
WT	GO:0046620	regulation of organ growth	59/6818	84/13920	6.09011e-05	0.00218241	0.00173322	FGF2/TP73/JARID2/MIR17HG/FLVCR1/KCNK2/FGF8/GLI1/CCNB1/PAK1/CDK1/DUSP6/PIM1/G6PD/RBPJ/YBX3/MTOR/SAV1/GJA1/CTDP1/FXN/DDX39B/MAPK1/AKT1/PTEN/PPARA/VGLL4/LATS2/TGFBR1/TGFBR2/DUSP9/CITED2/RUNX1/SLC6A4/TGFBR3/NOG/PROX1/HAMP/AKAP6/WNT2/MEIS1/HLX/RBP4/FOXC2/MEF2C/ERBB4/ZFPM2/RGS4/EDN1/FOXC1/IGF2/IGF1/WT1/BMP10/GATA6/TBX5/MYH6/TBX20/TBX2	59
WT	GO:0060402	calcium ion transport into cytosol	88/6818	134/13920	6.63787e-05	0.00236429	0.00187766	LCK/P2RX2/SLC24A2/RAMP3/NALF2/P2RX5/TRPA1/NOS1/MCOLN2/CD19/HTR2C/FGF2/TRPM2/SLC24A4/ITPR2/ITPR3/RYR1/NALF1/GRIN2B/THY1/ADCYAP1R1/HAP1/CORO1A/ADRA1A/CALCR/GRIN1/PTPN6/DIAPH1/FKBP1B/CALM1/JSRP1/JPH4/BAX/BAK1/LETM1/JPH3/CHD7/PML/JPH1/PDPK1/CAV1/P2RX1/P2RX4/PRKACA/F2R/ANK2/BCL2/ITPR1/GSTM2/PRNP/TRPC3/DRD2/P2RY6/GRIN2C/P2RX7/CASQ1/PTK2B/NOL3/SLC8A3/TRPV3/PDE4D/PRKCE/DRD1/GRIN2A/ATP2B4/DMD/DDIT3/CAMK2D…	88
WT	GO:0033044	regulation of chromosome organization	114/6818	180/13920	6.69519e-05	0.00237034	0.00188247	USP44/SLX1B/PIF1/BUB1B/TERF1/CDT1/AURKB/DLGAP5/CDC6/CDCA5/DDX11/PLK1/TACC3/TTK/MAD2L1/PRKCQ/KNTC1/RMI2/UBE2C/CCNB1/FEN1/ESPL1/TRIP13/MYC/XRCC3/PTTG1/ZWINT/MCM2/CENPF/BUB1/PARP1/MAD2L2/NDC80/TOP2A/PINX1/CENPE/ZWILCH/SLF1/DKC1/HNRNPD/CCT5/ANAPC1/GEN1/DNMT1/FBXO5/BUB3/NAT10/HNRNPA2B1/NEK2/CENPV/PKIB/RESF1/TRIM28/ANAPC15/SSBP1/SFPQ/SPDL1/DCP2/RTEL1/XRCC5/ACD/CCT3/PNKP/PCID2/MNAT1/MAP3K4/NAF1/ANAPC7/G…	114
WT	GO:0048562	embryonic organ morphogenesis	145/6818	236/13920	6.9949e-05	0.00246162	0.00195496	ZIC3/NODAL/HMX2/PAX5/POU3F4/FOXH1/OVOL2/HOXB1/GRHL2/CHRNA9/ATOH1/GBX2/OTX1/ZIC1/ALDH1A3/SIX1/WNT3A/CCDC39/TTC39C/FLVCR1/FZD5/SIX4/FGF8/GLI1/EYA1/STIL/MYO3A/MTHFD1/KCNQ4/KDM2B/HESX1/RARG/PLS1/MYO3B/RBPMS2/LRIG1/WHRN/EIF4A3/VANGL2/SCRIB/FZD3/CHD7/TEAD2/MAPK1/SEC24B/TRIOBP/IFT140/FRS2/EPHA2/SPRY2/DYNC2I1/CEP290/SMAD3/MFAP2/NPHP3/NOTCH2/SUFU/LRIG3/RNF207/ROR2/NDRG4/COL11A1/HIPK2/STRA6/MMP14/FZD6/NTN1…	145
WT	GO:0060541	respiratory system development	115/6818	182/13920	7.20488e-05	0.00252042	0.00200166	ZIC3/NODAL/DPPA4/GRHL2/MSC/ALDH1A3/SIX1/FGF2/CCDC39/SLC7A11/MIR17HG/SIX4/FOXJ1/FGF8/GLI1/ESRP2/SREBF1/WNT7B/HYDIN/HESX1/EDA/LIPA/HMGB1/RARG/PDPN/PTGES3/RBPJ/RIDA/SAV1/EIF4E/PPP1CA/AIMP2/CHD7/MAPK1/FGFRL1/SEC24B/MAN1A2/SPRY2/CCBE1/CTSZ/NPHP3/CTSH/SFTPD/STK40/ASS1/CRISPLD2/EGFR/ODAD4/STRA6/SPDEF/MMP14/RARA/PKDCC/THRA/ITGA3/RCN3/ASXL1/ATP7A/TGFBR2/BMPR2/EXT1/HES1/GNG8/HEG1/BMP4/PTN/FGF18/LTBP3/NFIB/…	115
WT	GO:0007416	synapse assembly	106/6818	166/13920	7.31904e-05	0.00253066	0.00200978	LHFPL4/GRID2/GABRB3/ADD2/CHRNB2/DNER/SIX1/WNT3A/LRRN1/FZD5/NLGN4X/SIX4/SEMA4A/GABRG2/GPC4/CDH1/SEMA4D/CBLN1/RAB17/TLR2/NRXN2/NECTIN1/ASIC2/SHANK2/NTRK3/EPHB1/PLXNB1/NLGN4Y/DNM3/MDGA1/LINGO2/BSN/NLGN3/NRCAM/SLITRK5/AMIGO3/EIF4G1/AGRN/PCDHB2/NPTN/MAP1B/AMIGO1/PTEN/LRFN1/ADGRL3/SYNDIG1/AMIGO2/SHANK3/BDNF/PLXNB2/SDK1/PCDHB16/PLXND1/ACHE/OBSL1/LRRC4B/ARMCX5-GPRASP2/NRXN1/SLITRK3/GPC6/NTN1/PCDHB6/NTRK1…	106
WT	GO:0070542	response to fatty acid	40/6818	53/13920	7.32026e-05	0.00253066	0.00200978	GLDC/CCNB1/LPL/UCP2/TLR2/SREBF1/E2F1/NME1/SCD/SMARCD1/XRCC5/FOXO1/NME2/PPP5C/SRC/ID3/FOXO3/CAT/ALAD/ASS1/BAD/CPT1A/HMGCL/IRS1/PID1/DGAT2/GIPR/INSIG2/AKR1C1/PTGS2/AKR1C2/FABP3/CCN2/OR51E2/CD36/SOX9/CLDN1/PPARGC1A/PDK4/EDN1	40
WT	GO:0022409	positive regulation of cell-cell adhesion	131/6818	211/13920	7.80265e-05	0.00268165	0.0021297	SOX2/NODAL/CHST4/LCK/HLA-DOA/SYK/CD70/HLA-DMB/HLA-DRA/HLA-DPA1/MYB/RHOH/CD86/HLA-G/TNFSF11/WNT3A/ALOX5/NOD2/IL23A/CR1/PODXL/SOX13/HLA-DOB/PRKCQ/SOCS1/CD24/ZP3/MEGF10/HLA-DRB1/IL12A/THY1/HLA-DMA/ICOSLG/F11R/RUNX3/CORO1A/PYCARD/SLC7A1/CARD11/IL15/CD1D/PTPN6/HSPD1/RNASE10/PNP/HMGB1/CD74/PDPN/CCDC88B/TFRC/HSPH1/CYRIB/MYO10/TNFRSF13C/NFKBID/GCNT2/YES1/AKT1/MDK/NFAT5/SOCS5/ST3GAL4/SRC/JAK3/CBFB/CD81/ET…	131
WT	GO:0010522	regulation of calcium ion transport into cytosol	61/6818	88/13920	8.52278e-05	0.00287864	0.00228615	P2RX2/RAMP3/P2RX5/NOS1/CD19/THY1/ADCYAP1R1/HAP1/CORO1A/CALCR/GRIN1/PTPN6/DIAPH1/FKBP1B/CALM1/JSRP1/JPH4/BAX/BAK1/JPH3/CHD7/PML/JPH1/PDPK1/CAV1/P2RX1/P2RX4/PRKACA/F2R/ANK2/BCL2/GSTM2/PRNP/TRPC3/P2RY6/P2RX7/CASQ1/PTK2B/PDE4D/PRKCE/DRD1/DMD/CAMK2D/F2RL3/RYR2/CASQ2/CACNA1C/HRC/CAPN3/BDKRB1/TRDN/CX3CL1/CEMIP/APLNR/DHRS7C/AKAP6/JPH2/GPER1/SLC8A1/F2/PLN	61
WT	GO:0070252	actin-mediated cell contraction	61/6818	88/13920	8.52278e-05	0.00287864	0.00228615	MYH2/SCN1A/CCDC88C/FGF12/NUP155/PDPN/NOS1AP/SCN4B/PDE4B/KCNE3/GJA1/ATP1A1/MYL6/EMP2/JUP/TRPM4/PIK3CA/CAV1/KCNN2/ADORA1/RNF207/DSP/KCNH2/CACNA1G/ANK2/KCNE2/CACNA1D/CACNB2/KCNQ1/KCNJ3/KCNJ2/PARVA/GSN/PDE4D/GJA5/PKP2/CAMK2D/KCNE1/SNTA1/VIL1/TPM1/HCN4/SCN2B/LOC102723475/RYR2/CTNNA3/KCND3/KCNJ8/CACNA1C/KCNA5/KCNE4/KCNJ5/LIMCH1/TNNC1/ACTC1/TNNT2/GATA4/MYH6/MYBPC3/PLN/MYH7	61
WT	GO:0090288	negative regulation of cellular response to growth factor stimulus	61/6818	88/13920	8.52278e-05	0.00287864	0.00228615	PRDM14/GDF3/CNMD/SFRP2/SKOR2/FGF2/CHRDL1/SEMA6A/SORL1/IL12A/TNMD/MIR573/SPRY4/SPRY3/RBPMS2/PIK3CB/SKIL/NIBAN2/DAB2IP/SPRY2/GPC1/TOB1/TWSG1/CHRD/SFRP1/ADAMTS12/CFLAR/HTRA3/CREB3L1/APLN/HIPK2/MMRN2/NGFR/SLIT2/CADM4/SULF2/CRIM1/ATP2B4/PPARG/SOSTDC1/FSTL3/BAMBI/SKOR1/SOST/NOG/WNT5A/GREM2/THBS1/SMAD6/GREM1/VWC2/GATA3/HTRA1/EMILIN1/BMPER/ADGRA2/FBN1/HHEX/LRP2/AGT/DCN	61
WT	GO:0051783	regulation of nuclear division	79/6818	119/13920	8.88581e-05	0.00295137	0.0023439	USP44/DRD3/BUB1B/PKMYT1/CDT1/PIWIL2/AURKB/CDC20/DLGAP5/KIF20B/PLK1/CDCA2/FGF8/TTK/MAD2L1/KNTC1/CHEK1/CCNB1/ESPL1/TRIP13/MKI67/XRCC3/RAD51AP1/ZWINT/CENPF/NUSAP1/CDC25C/BUB1/MAD2L2/NDC80/AURKA/ZWILCH/MTBP/RCC1/GEN1/FBXO5/BUB3/NEK2/GPR3/BORA/ANAPC15/SPDL1/PCID2/ANAPC7/L3MBTL1/LCMT1/AURKAIP1/ZW10/ZNF207/RAD1/RPS6KA2/FBXW5/PRKAR1A/CUL9/PDGFB/NME6/CCDC8/UBE2B/RB1/DAPK3/OBSL1/KLHL22/CUL7/SIRT2/BMP4/SPHK…	79
WT	GO:0051052	regulation of DNA metabolic process	193/6818	325/13920	8.9141e-05	0.00295137	0.0023439	PRDM14/GRHL2/SLX1B/DPPA3/PIF1/TEX15/DSCC1/ANKLE1/TERF1/AUNIP/FGF2/TICRR/CGAS/CDT1/AURKB/BLM/RADX/PRKCG/DDX11/FOXM1/KCNK2/CHTF18/ZNF365/POLQ/MSH2/PRKCQ/EYA1/CHEK1/RMI2/MIS18A/KAT7/NPPC/PARPBP/MYC/RAD51AP1/TIMELESS/RAD51/BRCA1/FGFR4/PARP1/MAD2L2/RFC3/FANCB/PRIM2/PCNA/PINX1/EXOSC3/SLF1/RFC4/DKC1/HNRNPD/CCT5/RFC2/KPNA2/ZNF93/WRN/NAT10/HNRNPA2B1/NEK2/TP53/RFC5/PKIB/PAXIP1/HMGB1/MSH6/CD40/WRAP53/PRKDC/…	193
WT	GO:0060395	SMAD protein signal transduction	55/6818	78/13920	9.06096e-05	0.00295137	0.0023439	GDF3/NODAL/LEFTY1/OVOL2/BTBD11/UCMA/PARP1/VEPH1/NUP93/CITED1/RBM14/LRP1/SPTBN1/WWTR1/SLC2A10/TOB1/GDF9/SMAD3/ROR2/ZMIZ1/HIPK2/JAK2/BMP6/TGFBR1/FAM89B/TGFB1/BMPR2/PBLD/DAB2/BMP4/KIAA0319/JUN/PPARG/INHBB/BMP3/GDF5/TGFB3/ATOH8/SMAD6/VIM/GDF10/SMAD9/INHA/HNF4A/BMP2/TGFB2/INHBA/GDF2/GDF6/TF/CILP/GDF7/BMP10/AFP/BMP5	55
WT	GO:0042391	regulation of membrane potential	222/6818	379/13920	9.11229e-05	0.00295137	0.0023439	GABRA3/HTR3A/KCNK17/BEST2/KCNK5/KCNK12/GABRA5/P2RX2/NTSR2/GABRQ/GRID2/P2RX5/ALOX12/PMAIP1/CHRNA9/SLC4A11/GRIK3/GABRB3/CHRNB2/CLCN1/KCNH4/SCN1A/KCND2/NPY2R/RIMS2/KCNK10/GABRR1/KCNH6/KCNJ10/SLC24A4/KCNN4/OPRD1/GNA14/NLGN4X/SCN4A/KCNK2/GABRP/CHRNA4/CNR1/CHRNA5/SCN9A/RIMS4/GABRG2/GABRD/ZMYND8/UCP2/GRIN2B/CBLN1/PARP1/FGF12/SCN8A/KCNH8/ADRA1A/ASIC2/GRIN1/NUP155/PIP5KL1/IGSF11/KCNK1/CHRNB4/SEZ6/ATP1B3/G…	222
WT	GO:0043270	positive regulation of ion transport	139/6818	226/13920	9.1254e-05	0.00295137	0.0023439	PLA2G3/HTR3A/GAL/P2RX2/RAMP3/P2RX5/NOS1/PLP1/CHRNB2/CD19/ABCC8/LCN2/NPY2R/TNFSF11/TNFRSF11A/PRSS8/KCNN4/ATP2C2/OPRK1/ARC/FGF12/THY1/ADCYAP1R1/HAP1/PLA2G4A/LPAR3/MAP2K6/CALCR/GRIN1/SYT1/AVPR1B/CNTN1/HSPA2/ATP1B3/CRACR2A/NOS1AP/G6PD/P2RY1/RAB3B/ARRB2/WNK3/VAMP8/CALM1/STAC3/SCN4B/NLGN3/KCNE3/STIMATE/BAX/STXBP1/BAK1/ARF1/AKT1/ANO6/KIF5B/SNX4/IFNGR2/COA8/PDPK1/ITGB1/NIPSNAP2/PDGFB/ATP2B1/ANK3/AMIGO1/T…	139
WT	GO:0042310	vasoconstriction	52/6818	73/13920	9.137e-05	0.00295137	0.0023439	SCNN1B/HTR7/HTR1D/GRIP2/DRD5/ACE/ADRA1A/ASIC2/AVPR1B/DOCK5/CHRM3/ADRA2C/EDNRB/HMGCR/WDR35/GJA1/AKT1/ARHGAP42/ATP2B1/PER2/TBXA2R/TRPM4/ADM/CAV1/P2RX1/APLN/EGFR/F2R/ECE1/HTR1B/OXTR/BMPR2/PTGS2/SLC6A4/GJA5/SMTNL2/EDN3/EDN2/KCNMB2/SNTA1/EDNRA/ACE2/BDKRB2/KCNA5/ADRA1B/SLC8A1/AGTR1/EDN1/ACTA2/AGT/FGA/FGB	52
WT	GO:0001666	response to hypoxia	168/6818	279/13920	9.17764e-05	0.00295137	0.0023439	TERT/DNMT3B/P2RX2/PMAIP1/NOS1/MYB/CHRNB2/KCND2/HSD11B2/ASCL2/OPRD1/ITPR2/NOS2/KCNK2/CHRNA4/HMOX1/CD24/CCNB1/NPPC/RYR1/CCNA2/MYC/PKLR/UCP2/BRIP1/PAK1/SUV39H1/PLEKHN1/TLR2/E2F1/SUV39H2/HSPD1/TP53/AGTRAP/RBPJ/MTOR/PLAU/ADSL/ERCC2/SLC29A1/SIRT1/HYOU1/PML/SLC11A2/AHCY/AKT1/HP1BP3/SRC/CDKN1B/PRKAA1/NF1/P4HB/ALKBH5/ETS1/PGK1/TBL2/PTEN/SMAD3/ND5/FOXO3/ADM/ANGPT4/SFRP1/CAV1/NFE2L2/CFLAR/CAT/ADORA1/ALAD/MA…	168
WT	GO:0010466	negative regulation of peptidase activity	109/6818	172/13920	9.23306e-05	0.00295137	0.0023439	MMP9/HMSD/TIMP4/SFRP2/SFN/A2ML1/NLRP7/CST6/LTF/CR1/WFDC2/PI15/BIRC5/SORL1/PTTG1/DHCR24/SPINT1/ITIH5/BCL2L12/NLE1/COL28A1/ARRB2/PCID2/RPS6KA1/CAAP1/DNAJB6/UBE2O/MICAL1/TRIAP1/POR/PIH1D1/AKT1/PAK2/LRP1/SRC/CPAMD8/SIAH2/USP47/CAST/FURIN/RECK/FNIP1/BST2/NAIP/SERPINB6/PICALM/CDKN2D/ANXA2/ITIH4/GAS6/TIMP2/SERPINB9/HERPUD1/TFPI2/SPOCK1/PRNP/RPS6KA3/NGF/CST3/SERPINB8/PTGS2/C4A/SERPINE2/CRIM1/C4B/NOL3/BIR…	109
WT	GO:0030900	forebrain development	194/6818	327/13920	9.24029e-05	0.00295137	0.0023439	SOX2/FOXB1/HTR6/PAX5/ATOH1/DRAXIN/DCLK1/LHX6/GBX2/GHRHR/OTX1/CHRNB2/SOX3/NHLH2/ALDH1A3/SLC32A1/SSTR1/WNT3A/WDR62/FGF2/LHX8/SLC7A11/FUT1/LRP8/TACC3/FGF8/GLI1/BCAN/CNTNAP2/POU3F1/ARHGAP11B/SLC6A3/ASPM/CDH1/STIL/KIF1A/KIF14/CNTN2/MAS1/MFSD2A/POU3F2/CHD5/SALL1/HAP1/WNT7B/GART/OTX2/ATIC/E2F1/NME1/KDM2B/HESX1/SEMA3A/SECISBP2/RAC3/METTL3/EZH2/HPRT1/H2AX/NSUN5/RRM1/MDGA1/RBPJ/TRA2B/IGF2BP1/RTN4R/BAX/EIF2…	194
WT	GO:0051249	regulation of lymphocyte activation	194/6818	327/13920	9.24029e-05	0.00295137	0.0023439	LCK/GAL/HLA-DOA/SYK/CLC/SIT1/CD70/HLA-DMB/HLA-DRA/HLA-DPA1/MYB/CHRNB2/CD19/IRF4/RHOH/CD86/HLA-G/TNFSF11/WNT3A/CLEC4G/CGAS/IL15RA/MIR17HG/NOD2/IL23A/CR1/FOXJ1/SOX13/HLA-DOB/THEMIS2/MSH2/PRKCQ/SOCS1/FANCA/CD24/ZP3/FGR/HLA-DRB1/IL12A/MAD2L2/THY1/HLA-DMA/ICOSLG/EXOSC3/IKZF3/RUNX3/LAG3/CORO1A/PYCARD/SLC7A1/CARD11/IL15/CD1D/PTPN6/HSPD1/SAMSN1/GNRH1/NRARP/MAPK8IP1/PAXIP1/PNP/HMGB1/CD40/CD74/METTL3/PRKDC…	194
WT	GO:0051960	regulation of nervous system development	232/6818	398/13920	9.77341e-05	0.00310477	0.00246574	HES3/LIN28A/SOX10/GRID2/FSTL4/DRAXIN/GBX2/MYB/DRD3/ABCC8/PTPRZ1/WNT3A/MAG/DLL3/XRCC2/TP73/LRRN1/HES6/ASCL2/ELL3/LRP8/BRINP1/RGMA/ZNF365/MCF2/SEMA4A/KLK8/ASPM/SEMA6A/CHODL/CTSC/SORL1/KIF14/SEMA4D/CBLN1/THY1/PAK1/TLR2/SPINT1/ARHGAP4/HAP1/LPAR3/ASIC2/E2F1/RND2/WNT3/NTRK3/KIT/CDH4/SEMA3A/TP53/ANKRD27/STAR/GBX1/ETV5/RARG/EPHB1/PLXNB1/EZH2/RASSF10/HMGB2/GFAP/FAIM/NSUN5/XRCC5/YWHAH/LINGO2/NLGN3/MTOR/SKI…	232
WT	GO:0072001	renal system development	165/6818	274/13920	0.000105071	0.00331991	0.00263659	CALB1/LIN28A/CRLF1/MMP9/PCSK9/SIX1/FGF2/TP73/PTPRO/OVOL1/EPCAM/PODXL/SIX4/FOXJ1/FGF8/EYA1/ADAMTS16/CD24/MYC/CENPF/SALL1/ACE/WNT7B/PPAT/RET/FMN1/PRKX/NUP107/NUP160/NLE1/SDC1/PROM1/CITED1/RRM2B/NUP85/RIDA/IQGAP1/ANKS6/BAX/C1GALT1/TRAF3IP2/VANGL2/NUP133/SDC4/WWTR1/TTC8/NF1/FRAS1/LGR4/PDGFB/ILK/ID3/CEP290/SMAD3/NPHP3/CTSH/SFRP1/CFLAR/NOTCH2/IFT88/CAT/PLXND1/GLIS2/ASS1/ADAMTS1/TNS2/STRA6/MAGED1/RARA/K…	165
WT	GO:0002062	chondrocyte differentiation	66/6818	97/13920	0.000108541	0.0034112	0.00270909	SFRP2/MKX/SCIN/NPPC/RUNX3/RARG/RFLNB/SLC39A14/GPLD1/POR/ZNF219/MDK/HMGA2/SMAD3/CYTL1/WNT5B/CREB3L2/ADAMTS12/BPNT2/MEF2D/COL11A1/ANXA6/CHSY1/PKDCC/CHADL/BMP6/ZBTB16/FGFR3/TGFBR1/TGFB1/LOXL2/TGFBR2/SULF2/BMPR2/EXT1/RUNX1/TRPS1/BMP4/LNPK/SOX5/FGF18/LTBP3/NFIB/MATN1/CCN2/COL2A1/GDF5/ACVRL1/SOX9/WNT2B/MAF/WNT10B/GREM1/PTHLH/PTH1R/TGFBI/RARB/ECM1/BMP2/SHOX2/MEF2C/SNAI2/OSR1/GDF6/SOX6/CCN4	66
WT	GO:0055123	digestive system development	77/6818	116/13920	0.000109196	0.00341354	0.00271095	ZIC3/NODAL/SOX10/OVOL2/SFRP2/PYY/CCDC39/CCKBR/BARX1/GLI1/CCNB1/SALL1/RET/KIT/RARRES2/EDNRB/RBPMS2/SAV1/CLMP/SRC/SLC4A2/LGR4/SMAD3/NPHP3/RB1/SFRP1/ASS1/EGFR/STRA6/SPDEF/PKDCC/BCL2/TGFBR2/KLF5/OXTR/PRDM1/EXT1/KCNQ1/DCHS1/HES1/BMP4/CDKN1A/SFRP5/PDGFC/CDX2/EPHB3/FOXL1/FOXF2/WNT5A/ID2/TGFB3/FOXE1/PDGFRA/CYP1A1/ALX4/MYOCD/NKX2-3/IL6ST/RARB/NPY/GATA5/WLS/SHOX2/FOXF1/HLX/WNT11/TGFB2/FGF10/ALDH1A2/ASCL1/N…	77
WT	GO:0002694	regulation of leukocyte activation	229/6818	393/13920	0.000111598	0.00347016	0.00275592	PLA2G3/LCK/CD177/GAL/HLA-DOA/SYK/CLC/SIT1/ADGRE2/CD70/HLA-DMB/HLA-DRA/HLA-DPA1/MYB/CHRNB2/CD19/IRF4/RHOH/CD86/HLA-G/TNFSF11/WNT3A/CLEC4G/CGAS/IL15RA/MIR17HG/NOD2/IL23A/CR1/FOXJ1/SOX13/HLA-DOB/THEMIS2/CNR1/MSH2/PRKCQ/SOCS1/FANCA/HMOX1/CD24/ZP3/FGR/CTSC/HLA-DRB1/IL12A/MAD2L2/THY1/HLA-DMA/ICOSLG/EXOSC3/IKZF3/RUNX3/LAG3/CORO1A/PLA2G4A/PYCARD/SLC7A1/CARD11/IL15/CD1D/PTPN6/HSPD1/SAMSN1/GNRH1/NRARP/MAPK…	229
WT	GO:0051962	positive regulation of nervous system development	149/6818	245/13920	0.000114483	0.00354116	0.0028123	SOX10/GRID2/MYB/PTPRZ1/WNT3A/MAG/XRCC2/TP73/LRRN1/ELL3/LRP8/ZNF365/SEMA4A/ASPM/CHODL/SEMA4D/CBLN1/PAK1/TLR2/SPINT1/HAP1/LPAR3/ASIC2/E2F1/RND2/WNT3/KIT/CDH4/ANKRD27/STAR/ETV5/EPHB1/PLXNB1/RASSF10/GFAP/FAIM/XRCC5/LINGO2/NLGN3/MTOR/SKIL/SS18L2/PRKCI/CAPRIN2/PPP1CC/AMIGO3/SRRT/LIMK1/PRPF19/FZD3/HDAC2/CAPRIN1/KDM1A/PLXNA1/MDK/LRP1/AGRN/BAIAP2/NPTN/UFL1/ILK/CDKL3/MAP1B/SYNJ1/SEMA7A/AMIGO1/CLCF1/PLAG1/R…	149
WT	GO:0022407	regulation of cell-cell adhesion	196/6818	332/13920	0.000125706	0.0038478	0.00305582	SOX2/NODAL/CHST4/LCK/FUT9/HLA-DOA/SYK/ALOX12/CD70/HLA-DMB/HLA-DRA/HLA-DPA1/MYB/RHOH/CD86/HLA-G/TNFSF11/WNT3A/CLEC4G/ALOX5/NOD2/EPCAM/IL23A/CR1/PODXL/FOXJ1/SOX13/HLA-DOB/PRKCQ/SOCS1/CD24/ZP3/MEGF10/CDH1/HLA-DRB1/IL12A/MAD2L2/THY1/HLA-DMA/ICOSLG/F11R/RUNX3/LAG3/CORO1A/CD9/PYCARD/SLC7A1/CARD11/IL15/CD1D/PTPN6/HSPD1/GNRH1/NRARP/RNASE10/PNP/HMGB1/CD74/METTL3/PDPN/CCDC88B/CCL28/TFRC/HSPH1/MBP/CYRIB/MYO…	196
WT	GO:0045786	negative regulation of cell cycle	196/6818	332/13920	0.000125706	0.0038478	0.00305582	USP44/ORC1/HLA-G/FAM107A/BUB1B/TERF1/TICRR/CDT1/PLAAT3/AURKB/BLM/E2F7/FANCD2/CDC6/DTL/DNA2/GFI1B/OVOL1/CHEK2/PLK1/BRINP1/TTK/MAD2L1/RFWD3/MSH2/CLSPN/KNTC1/CHEK1/CCNB1/CDC45/NPPC/ESPL1/MEIOC/TRIP13/XRCC3/PTTG1/ZWINT/TIMELESS/CENPF/BRCA1/BUB1/GTSE1/MAD2L2/NDC80/PINX1/BRIP1/CCNF/RUNX3/EME1/ZWILCH/MTBP/CDK1/JADE1/E2F1/GEN1/TIPIN/FBXO5/BUB3/NEK2/TP53/MDC1/NLE1/WDR76/MIIP/EZH2/PRKDC/NPM1/NAE1/ANAPC15/H…	196
WT	GO:0048705	skeletal system morphogenesis	114/6818	182/13920	0.000131352	0.00399976	0.00317651	NODAL/FGF4/PAX5/ALPL/HOXB1/GRHL2/SFRP2/SIX1/LTF/FLVCR1/ACP5/SIX4/FGF8/TCF15/EYA1/FGR/NPPC/MTHFD1/FMN1/CHAD/NLE1/PPARGC1B/RARG/RFLNB/PHOSPHO1/FGFR1/POR/EIF4A3/IFT140/NAB1/INPPL1/RAB33B/DYNC2I1/COL13A1/TMEM107/PLEKHA1/SMAD3/SFRP1/BPNT2/ROR2/MEF2D/COL11A1/MMP14/RARA/ANXA6/CHSY1/BMP6/HAS2/NAB2/SFRP4/THRA/FGFR3/TGFBR1/CYP26B1/TGFBR2/BMPR2/INSIG2/EXT1/DSCAML1/CITED2/MMP2/THBS3/BMP4/SOX5/FGF18/LTBP3/BMI…	114
WT	GO:0046718	viral entry into host cell	79/6818	120/13920	0.000135926	0.00411773	0.0032702	TRIML2/CD86/CLEC4G/SLC52A1/TMPRSS4/HSPA1A/CR2/NECTIN4/CR1/IFITM1/TMPRSS2/HLA-DRB1/TRIM6/CLDN6/F11R/HS3ST5/TRIM14/CDK1/NECTIN1/TRIM22/AVPR1B/SLC1A5/TRIM62/CD74/SLC3A2/TFRC/TRIM59/VAMP8/CDHR3/PHB/NUP153/ITGB5/PLSCR1/SIVA1/IDE/ITCH/UVRAG/ITGB1/SNX3/CTSL/TRIM68/P4HB/CD81/EPHA2/IFITM3/SLC20A2/LGALS9/CAV1/TRIM38/EGFR/PVR/EFNB3/GAS6/CXCR4/ITGA5/TRIM34/MID2/AXL/ANPEP/CD4/SCARB2/MRC1/TNFRSF14/TRIM8/DPP4/E…	79
WT	GO:0010951	negative regulation of endopeptidase activity	105/6818	166/13920	0.000137192	0.00413477	0.00328373	MMP9/HMSD/TIMP4/SFRP2/SFN/A2ML1/NLRP7/CST6/LTF/CR1/WFDC2/BIRC5/SORL1/PTTG1/DHCR24/SPINT1/ITIH5/BCL2L12/NLE1/COL28A1/ARRB2/PCID2/RPS6KA1/CAAP1/DNAJB6/UBE2O/MICAL1/TRIAP1/POR/PIH1D1/AKT1/PAK2/SRC/CPAMD8/SIAH2/USP47/CAST/FURIN/RECK/FNIP1/BST2/NAIP/SERPINB6/PICALM/CDKN2D/ANXA2/ITIH4/GAS6/TIMP2/SERPINB9/HERPUD1/TFPI2/SPOCK1/PRNP/RPS6KA3/NGF/CST3/SERPINB8/PTGS2/C4A/SERPINE2/CRIM1/C4B/NOL3/BIRC3/TIMP1/S…	105
WT	GO:0010810	regulation of cell-substrate adhesion	120/6818	193/13920	0.000139857	0.00419356	0.00333042	EPHA1/FAM107A/NPY2R/AJAP1/RELL2/PTPRO/FUT1/ITGA6/FZD7/GPM6B/RCC2/THY1/ONECUT2/C1QBP/FMN1/DOCK5/RAC3/SPRY4/PDPN/CCL28/PIK3CB/GCNT2/IQGAP1/TBCD/PLAU/ARL2/ACER2/CAMSAP3/MEN1/ATXN3/HSD17B12/MAP4K4/MDK/TRIOBP/CIB1/LRP1/SRC/SDC4/NF1/P4HB/PDGFB/MYADM/LIMS1/ILK/BCAS3/ITGB1BP1/EMP2/PTEN/SMAD3/EDIL3/CDK6/S100A10/JUP/DISC1/SLK/TESK1/SFRP1/DAPK3/KDR/KANK1/PIK3R1/JAK2/EFNA5/MMP14/DUSP3/FZD4/HAS2/SPOCK1/ITGA3/…	120
WT	GO:0055010	ventricular cardiac muscle tissue morphogenesis	35/6818	46/13920	0.000156536	0.00466986	0.00370869	FOXH1/RBPJ/CHD7/COL11A1/DSP/TGFBR1/TGFB1/HEG1/PKP2/DLL4/TNNI3/TGFBR3/TPM1/NOG/PROX1/RYR2/ENG/ISL1/LRP2/FOXC2/TGFB2/TNNC1/ZFPM2/TNNT2/POU4F1/FOXC1/BMP10/MYL2/MYH6/MYL3/NKX2-5/HAND1/TNNI1/MYBPC3/MYH7	35
WT	GO:0042698	ovulation cycle	43/6818	59/13920	0.000158462	0.00467981	0.00371659	TIMP4/NHLH2/TRPM2/NR5A1/LHCGR/OPRK1/ZP3/PCNA/MAP2K6/GNRH1/ARRB2/NPY5R/SIRT1/MDK/SRC/ETS1/NCOA1/PLEKHA1/GDF9/FOXO3/ADAMTS1/EGFR/NRIP1/FZD4/HAS2/AXL/SLIT2/GAS2/OXTR/PAM/PTN/OPRL1/GABRB1/SERPINF1/ROBO2/EGR1/TGFB3/PDGFRA/FSHR/SLIT3/TGFB2/INHBA/AFP	43
WT	GO:2000243	positive regulation of reproductive process	43/6818	59/13920	0.000158462	0.00467981	0.00371659	PRDM14/TACR3/PIWIL2/OVOL1/CDC25A/NR5A1/APELA/ZP3/AR/MEIOC/RAD51AP1/CDC25C/SRY/AURKA/C1QBP/TACR1/CFAP69/DHX37/SEMA3A/RNASE10/P2RY1/EDNRB/YTHDC2/HDAC2/CIB1/SRC/CACNA1H/ACVR1B/UBE2B/SYDE1/OXTR/CITED2/SIRT2/PDE3A/INHBB/VEGFA/SOX9/WNT5A/MSX1/INHBA/ZFPM2/BNC1/WT1	43
WT	GO:0051251	positive regulation of lymphocyte activation	133/6818	217/13920	0.000160026	0.00468988	0.00372458	LCK/HLA-DOA/SYK/CD70/HLA-DMB/HLA-DRA/HLA-DPA1/MYB/CHRNB2/RHOH/CD86/HLA-G/TNFSF11/WNT3A/IL15RA/NOD2/IL23A/CR1/SOX13/HLA-DOB/MSH2/PRKCQ/SOCS1/CD24/ZP3/HLA-DRB1/IL12A/MAD2L2/THY1/HLA-DMA/ICOSLG/EXOSC3/RUNX3/CORO1A/PYCARD/SLC7A1/CARD11/IL15/CD1D/PTPN6/HSPD1/PAXIP1/PNP/HMGB1/CD40/CD74/PRKDC/CCDC88B/INPP5D/TFRC/RIF1/HSPH1/CYRIB/XRCC6/HLA-F/TNFRSF13C/NFKBID/SLC39A10/VAV3/PCID2/YES1/CD320/KMT5C/SHLD2/AKT…	133
WT	GO:0071901	negative regulation of protein serine/threonine kinase activity	69/6818	103/13920	0.000160399	0.00468988	0.00372458	SFRP2/CBLC/PLK1/SORL1/UCHL1/CHORDC1/PYCARD/PTPN6/MAPK8IP1/PKIB/SPRY4/SPRY3/HMGCR/PIK3CB/TFAP4/CDK5RAP1/IPO5/GSTP1/ZNF675/IPO7/SIRT1/MEN1/AIDA/AKT1/MACROH2A1/CDKN1B/DUSP7/GBA/DAB2IP/PRKAR1A/NF1/STK38/SPRY2/PTEN/PRKAG2/TESK1/RB1/SFRP1/CAV1/HEXIM1/PDCD4/INCA1/CDKN2D/LATS2/PKIA/SMPD1/HEG1/SLC8A3/BMP4/PKIG/HIPK3/GADD45A/DUSP1/CDKN1A/TNFAIP3/CEBPA/PPARG/CDKN1C/DUSP10/KAT2B/MYOCD/CDKN2C/BMP2/HHEX/SLC8A1…	69
WT	GO:0050870	positive regulation of T cell activation	98/6818	154/13920	0.000162786	0.0047361	0.00376129	LCK/HLA-DOA/SYK/CD70/HLA-DMB/HLA-DRA/HLA-DPA1/MYB/RHOH/CD86/HLA-G/TNFSF11/NOD2/IL23A/CR1/SOX13/HLA-DOB/PRKCQ/SOCS1/CD24/ZP3/HLA-DRB1/IL12A/THY1/HLA-DMA/ICOSLG/RUNX3/CORO1A/PYCARD/SLC7A1/CARD11/IL15/CD1D/PTPN6/HSPD1/PNP/HMGB1/CD74/CCDC88B/TFRC/HSPH1/CYRIB/TNFRSF13C/NFKBID/YES1/AKT1/MDK/SOCS5/SRC/JAK3/CBFB/CD81/TRAF6/ZBTB1/LGALS9/PIK3CA/CAV1/MAP3K8/CD47/BAD/ZMIZ1/SIRPB1/RARA/EFNB3/ZBTB16/VSIR/TNFSF…	98
WT	GO:1904035	regulation of epithelial cell apoptotic process	49/6818	69/13920	0.000163932	0.00474596	0.00376913	TERT/HLA-G/HMOX1/CD40/ARRB2/MTOR/PRKCI/EIF2S1/CAPN10/PIAS4/ANO6/MDK/PAK4/PDPK1/CAST/FOXO3/ZFP36/NFE2L2/CFLAR/PDCD4/KDR/BAD/PPARA/JAK2/GAS6/SFRP4/ZFP36L1/CCL2/PLA2R1/GSN/TNFAIP3/GATA2/CD248/SEMA5A/NDNF/THBS1/TEK/GATA3/NUPR1/PPARGC1A/RGCC/SERPINE1/ANGPTL4/GPER1/SCG2/CDH5/H19/FGA/FGB	49
WT	GO:0007159	leukocyte cell-cell adhesion	158/6818	263/13920	0.000171728	0.00494727	0.003929	CHST4/LCK/CD177/FUT9/HLA-DOA/SYK/CD70/HLA-DMB/HLA-DRA/HLA-DPA1/MYB/ADD2/RHOH/CD86/HLA-G/TNFSF11/CLEC4G/ALOX5/NOD2/IL23A/CR1/FOXJ1/SOX13/HLA-DOB/PRKCQ/SOCS1/CD24/ZP3/SEMA4D/HLA-DRB1/IL12A/THY1/HLA-DMA/ICOSLG/F11R/RUNX3/LAG3/CORO1A/PYCARD/SLC7A1/CARD11/IL15/CD1D/PTPN6/HSPD1/GNRH1/NRARP/PNP/HMGB1/CD74/CCDC88B/CCL28/TFRC/HSPH1/CYRIB/MADCAM1/PAWR/GLMN/TNFRSF13C/NFKBID/PODXL2/PTPN2/YES1/SLC39A8/IL20RB/…	158
WT	GO:0002237	response to molecule of bacterial origin	153/6818	254/13920	0.000180585	0.00515193	0.00409154	ALPL/TIMP4/NOS1/ABCC8/CD86/NLRP7/CXCL5/LCN2/IL12RB2/LTF/TNFRSF11A/HCK/NOD2/ACP5/FZD5/NOS2/CNR1/OPRK1/MGST1/CD24/PALM3/UGT1A1/IL12A/TRIM6/TLR2/CXCL3/IRF5/PYCARD/HSPD1/GNRH1/STAR/PCK2/GCH1/HMGB1/CD40/HMGB2/EDNRB/CYRIB/WDR35/CITED1/INAVA/PDE4B/SHPK/GSTP1/GJA1/SIGIRR/IRF3/PABPN1/AKAP8/HDAC2/PLAA/CHMP5/MAPK1/AKT1/SRC/NFKB2/DAB2IP/NFKB1/ERBIN/TRAF6/COMT/TBXA2R/LGALS9/ADM/TSPO/PRKCA/PTGES/NFKBIL1/ZFP36/…	153
WT	GO:0050900	leukocyte migration	153/6818	254/13920	0.000180585	0.00515193	0.00409154	CHST4/LCK/CD177/CHGA/FUT9/SYK/ADGRE2/MMP9/ADD2/MCOLN2/NLRP12/RHOH/CXCL5/TNFSF11/TNFRSF11A/TRPM2/HCK/ARTN/PTPRO/ALOX5/NOD2/CALCA/FOXJ1/PADI2/HMOX1/ZP3/IL12A/THY1/ITGA2B/F11R/CXCL3/C1QBP/CORO1A/RET/CD9/PYCARD/KIT/THBS4/HMGB1/CD74/RARRES2/CCL28/MPP1/EDNRB/MADCAM1/C5AR2/NUP85/VAV3/PODXL2/PDE4B/YES1/SWAP70/PPIA/PIK3CD/MAPK1/AKT1/ANO6/CREB3/MDK/ST3GAL4/LGMN/SRC/IRAK4/GBA/ITGB1/CD81/PDGFB/MYH9/LRCH1/LGA…	153
WT	GO:2000241	regulation of reproductive process	78/6818	119/13920	0.000185236	0.00525909	0.00417664	PRDM14/NODAL/SEMG1/TACR3/PIWIL2/CDC20/OVOL1/CDC25A/NR5A1/TTK/CNR1/APELA/ACVR1C/ZP3/ASPM/NPPC/AR/MEIOC/TRIP13/RAD51AP1/CDC25C/SRY/AURKA/C1QBP/TACR1/FBXO5/CFAP69/DHX37/GNRH1/SEMA3A/GPR3/RNASE10/METTL3/WDR77/P2RY1/EDNRB/INTS13/GJA1/YTHDC2/STXBP1/HDAC2/RAD1/CIB1/SRC/RPS6KA2/CDKN1B/CACNA1H/PRKAR1A/MYH9/ACVR1B/GDF9/UBE2B/SFRP1/OVGP1/SYDE1/OXTR/PLAT/CITED2/SIRT2/BMP4/PDE3A/TIMP1/DUSP1/SERPINF1/PTGDR2/IN…	78
WT	GO:0042063	gliogenesis	154/6818	256/13920	0.000188514	0.00532642	0.00423011	SOX2/LIN28A/SOX10/PLP1/MYB/DRD3/DNER/ABCC8/FA2H/PTPRZ1/MAG/FGF2/TP73/KCNJ10/ASCL2/LRP8/SOX13/ZNF365/POU3F1/MMP24/NRROS/CNTN2/ZNF488/TLR2/SPINT1/POU3F2/CDK1/ADAM22/CD9/E2F1/PHGDH/NTRK3/OLIG1/B4GALT6/ETV5/SRSF1/METTL3/EZH2/GFAP/P2RY1/NSUN5/MTOR/PRKCI/PPP1CC/DTX1/GSTP1/ERCC2/PRPF19/EIF2B3/KDM4A/ARHGEF10/SCRIB/HDAC2/EIF2B4/MAPK1/AKT1/MDK/SRGAP2C/NDN/LRP1/NAB1/GBA/DAB2IP/NF1/UFL1/ILK/GPC1/SYNJ1/CLCF1/…	154
WT	GO:0031650	regulation of heat generation	6818-12-01	12/13920	0.0001897	0.00533428	0.00423635	NMU/TNFSF11/TNFRSF11A/CNR1/EDNRB/SLC27A1/PTGES/APLN/PTGER3/ARRDC3/PTGS2/ABAT	12
WT	GO:0014897	striated muscle hypertrophy	53/6818	76/13920	0.000191754	0.0053611	0.00425766	JARID2/PARP1/PAK1/ADRA1A/EZH2/G6PD/MTOR/FOXO1/KDM4A/CTDP1/DDX39B/HDAC2/GLRX3/MTPN/MAP2K4/CAMTA2/TWF1/SMAD3/AKAP13/PRKCA/P2RX4/PPARA/LMNA/TRPC3/PDLIM5/LMCD1/MEF2A/ATP2B4/CAMK2D/RYR2/NR4A3/IL6ST/TTN/TCAP/HAMP/SORBS2/AKAP6/GATA5/IGFBP5/RGS4/EDN1/IGF1/GATA4/BMP10/AGT/TRIM63/GATA6/MLIP/MYH6/NPPA/CSRP3/HAND2/MYH7	53
WT	GO:0031099	regeneration	105/6818	167/13920	0.00019268	0.0053611	0.00425766	SOX2/CHL1/MYMX/MAG/RGMA/GLI1/HMOX1/KLK8/CCNB1/FZD7/UGT1A1/CCNA2/UCP2/THY1/PCNA/AURKA/LCP1/TEC/PPAT/CDK1/CD9/ATIC/FLT3/RTN4RL2/CAD/DHFR/SRSF1/EZH2/FKBP1B/GFAP/PNPT1/WDR35/SPP1/RTN4R/GSTP1/BAK1/PTPN12/MTPN/MAP4K4/MDK/RAP1A/LRP1/CDKN1B/CD81/MAPK8IP3/KREMEN1/MTR/MAP1B/PTEN/ADM/TSPO/CNTF/CFLAR/EGFR/CPT1A/JAK2/PTGFRN/EPHA4/GAS6/F7/CXCL12/AXL/HFE/BCL2/PGF/TGFBR2/SULF2/KLF5/NREP/ANXA3/RUNX1/BAAT/LAMB2/KI…	105
WT	GO:0036293	response to decreased oxygen levels	174/6818	293/13920	0.00019339	0.0053611	0.00425766	TERT/DNMT3B/P2RX2/PMAIP1/NOS1/MYB/CHRNB2/LCN2/KCND2/HSD11B2/ASCL2/OPRD1/ITPR2/NOS2/KCNK2/CHRNA4/HMOX1/CD24/CCNB1/NPPC/RYR1/CCNA2/MYC/PKLR/UCP2/BRIP1/PAK1/SUV39H1/PLEKHN1/TLR2/E2F1/SUV39H2/HSPD1/TP53/AGTRAP/RBPJ/MTOR/PLAU/ADSL/ERCC2/SLC29A1/SIRT1/CBL/HYOU1/PML/SLC11A2/AHCY/AKT1/HP1BP3/SRC/CDKN1B/PRKAA1/NF1/P4HB/ALKBH5/ETS1/PGK1/TBL2/PTEN/SMAD3/ND5/FOXO3/ADM/ANGPT4/SFRP1/CAV1/NFE2L2/CFLAR/CAT/ADORA…	174
WT	GO:0046660	female sex differentiation	67/6818	100/13920	0.000197302	0.00544388	0.00432339	FOXL2/ZFP42/VGF/LHX8/NR5A1/BRCA2/LHCGR/FANCA/DMC1/ZP3/IDH1/DACH2/FANCG/ADCYAP1R1/NUP107/GNRH1/KIT/DMRTA1/ARRB2/PCYT1B/BAX/SIRT1/TAF4/BAK1/CHD7/EIF2B4/SRC/ZFX/ACVR1B/PLEKHA1/GDF9/FOXO3/SFRP1/ADAMTS1/STRA6/MMP14/NRIP1/FZD4/AXL/SLIT2/BCL2/GAS2/ANG/ROBO2/INHBB/DACH1/VEGFA/WNT5A/TIPARP/LHX9/NUPR1/PDGFRA/ADCYAP1/INHA/FSHR/ARID5B/LRP2/SLIT3/RBP4/FGF10/TBX3/INHBA/ZFPM2/FOXC1/WT1/NR2F2/AFP	67
WT	GO:0045165	cell fate commitment	116/6818	187/13920	0.000205317	0.00563168	0.00447254	POU5F1/NANOG/SOX2/PRDM14/GDF3/NODAL/ATOH1/SFRP2/WNT8B/IRF4/MIAT/ESRP1/TBXT/EOMES/SIX1/WNT3A/FGF2/IL23A/FGF8/SOX13/EYA1/FZD7/AR/POU3F2/ONECUT2/TBX22/WNT7B/WNT3/NTRK3/OLIG1/TP53/GBX1/PRKDC/PDPN/RBPJ/MTOR/EHMT2/LEO1/PML/ETS2/ITGB1/CTSL/TM2D3/SPRY2/WNT5B/SFRP1/NOTCH2/SUFU/ROR2/EPOP/ZFPM1/SPDEF/RARA/TEAD3/TGFBR1/CYP26B1/BCL2/JAG1/NTF4/PRDM1/EXT1/DSCAML1/HES1/GAS1/BMP4/SOX5/TENM4/ZNF521/SOX18/DLL4/PPAR…	116
WT	GO:0007611	learning or memory	138/6818	227/13920	0.000206025	0.00563168	0.00447254	CALB1/FOXB1/GABRA5/SLC24A2/SHISA7/NPTX2/CHRNB2/DRD3/ABCC8/PTPRZ1/GRPR/KCNK10/LHX8/SLC7A11/PRKCG/NLGN4X/BRINP1/KCNK2/CNR1/ITPR3/OPRK1/CNTNAP2/KLK8/FEN1/ARC/ATP8A1/GRIN2B/CNTN2/TLR2/DRD5/NRXN2/PPT1/GRIN1/SHANK2/KIT/ADCY1/PAK6/NLGN4Y/HMGCR/NQO2/NLGN3/MTOR/ADCY3/SYNGAP1/NETO1/PAK5/JPH4/EHMT2/CLN8/JPH3/EIF4A3/AAAS/EIF2AK4/SLC11A2/MAPK1/ARF4/MDK/LGMN/AMFR/RIC8A/ITGB1/NF1/NPTN/PTCHD1/SYNJ1/PTEN/PJA2/COM…	138
WT	GO:0051924	regulation of calcium ion transport	128/6818	209/13920	0.000220497	0.00597306	0.00474365	SEMG1/P2RX2/RAMP3/P2RX5/NOS1/PLP1/TMC1/DRD3/CD19/ATP2C2/OPRD1/CACNB4/THY1/ADCYAP1R1/HAP1/CRACR2B/CORO1A/LPAR3/CALCR/GRIN1/CACNG6/PTPN6/HSPA2/CRHR1/DIAPH1/FKBP1B/CRACR2A/NOS1AP/G6PD/ARRB2/WNK3/CALM1/STAC3/PDE4B/EPB41/JSRP1/KCNE3/STIMATE/JPH4/GJA1/BAX/BAK1/JPH3/THADA/CHD7/PML/JPH1/AKT1/HOMER3/PDPK1/NIPSNAP2/PDGFB/ATP2B1/TSPO/CAV1/P2RX1/P2RX4/PRKACA/SARAF/MYLK/BEST1/EHD3/CXCR4/F2R/CXCL12/ATP1B1/ANK2…	128
WT	GO:1903039	positive regulation of leukocyte cell-cell adhesion	107/6818	171/13920	0.000220547	0.00597306	0.00474365	CHST4/LCK/HLA-DOA/SYK/CD70/HLA-DMB/HLA-DRA/HLA-DPA1/MYB/RHOH/CD86/HLA-G/TNFSF11/ALOX5/NOD2/IL23A/CR1/SOX13/HLA-DOB/PRKCQ/SOCS1/CD24/ZP3/HLA-DRB1/IL12A/THY1/HLA-DMA/ICOSLG/RUNX3/CORO1A/PYCARD/SLC7A1/CARD11/IL15/CD1D/PTPN6/HSPD1/PNP/HMGB1/CD74/CCDC88B/TFRC/HSPH1/CYRIB/TNFRSF13C/NFKBID/YES1/AKT1/MDK/NFAT5/SOCS5/ST3GAL4/SRC/JAK3/CBFB/CD81/ETS1/TRAF6/ZBTB1/LGALS9/PIK3CA/CAV1/MAP3K8/CD47/BAD/ZMIZ1/SIRP…	107
WT	GO:0010811	positive regulation of cell-substrate adhesion	72/6818	109/13920	0.000226718	0.00611202	0.00485401	EPHA1/NPY2R/RELL2/FUT1/ITGA6/THY1/C1QBP/FMN1/DOCK5/RAC3/CCL28/IQGAP1/ARL2/HSD17B12/MAP4K4/MDK/TRIOBP/CIB1/SDC4/P4HB/PDGFB/MYADM/LIMS1/ILK/ITGB1BP1/EMP2/SMAD3/EDIL3/CDK6/S100A10/JUP/DISC1/TESK1/SFRP1/KDR/JAK2/HAS2/ITGA3/NID1/FBLN2/CSF1/COL16A1/NEDD9/PTK2B/CCN1/RRAS/DMTN/PTN/PRKCE/VEGFA/PLEKHA2/NDNF/CD36/EFEMP2/FN1/TEK/VWC2/LIMS2/NPNT/EGFLAM/EMILIN1/CCDC80/RIN2/CX3CL1/NRP1/FOXF1/CDH13/COL8A1/CCL21/…	72
WT	GO:0060249	anatomical structure homeostasis	153/6818	255/13920	0.000234805	0.00630112	0.0050042	PRDM14/LRRK1/CALB1/SYK/CDHR1/LARGE2/ABCC8/NELL2/TNFSF11/MUC4/SH3GL2/LTF/TNFRSF11A/NOD2/CALCA/VSIG1/ACP5/CNR1/CDH23/ADGRV1/SNX10/MFSD2A/TULP1/ACACA/F11R/CORO1A/NXNL2/TJP3/PRDX1/LPCAT1/LIPA/RAC3/PPARGC1B/LSR/USP45/INPP5D/P2RY1/TFRC/PROM1/MBP/TJP2/WNK3/CCDC66/RP1L1/CDH3/GCNT2/INAVA/CROCC/SPP1/SLC39A8/IL20RB/ZNF675/GJA1/BAX/CLN8/IQCB1/WHRN/BARD1/SRC/ERCC6/CRACD/WWTR1/ITGB1/PRKAA1/NF1/VPS54/BBS2/ATP2B…	153
WT	GO:2000279	negative regulation of DNA biosynthetic process	29/6818	37/13920	0.000236302	0.00631248	0.00501322	PIF1/TERF1/KCNK2/NPPC/PINX1/NAT10/TP53/DCP2/ACD/HNRNPA1/CTC1/GJA1/HNRNPU/GNL3L/MEN1/HNRNPC/EXOSC10/NIBAN2/SRC/XRN1/STN1/PARP3/BMPR2/DUSP1/CDKN1A/DACH1/ACVRL1/GDF2/ANKRD1	29
WT	GO:0007004	telomere maintenance via telomerase	48/6818	68/13920	0.000240896	0.00637724	0.00506465	TERT/PIF1/TERF1/AURKB/PRKCQ/PINX1/DKC1/CCT5/NAT10/NEK2/PKIB/WRAP53/HSP90AB1/HSP90AA1/PTGES3/DCP2/XRCC5/ACD/CCT3/NHP2/PNKP/MAP3K4/NAF1/CCT7/MRE11/HNRNPA1/CTC1/ATR/CCT4/HNRNPU/TCP1/GNL3L/GAR1/CCT6A/CCT8/TELO2/PARN/HNRNPC/EXOSC10/MAPKAPK5/MAPK1/SRC/XRN1/STN1/HMBOX1/TERF2IP/FBXO4/NEK7	48
WT	GO:0008543	fibroblast growth factor receptor signaling pathway	48/6818	68/13920	0.000240896	0.00637724	0.00506465	PRDM14/FGF19/FGF4/FGF16/TRIM71/FGFBP3/GALNT3/FGF2/FGF22/FGF8/FGFR4/FGF12/OTX2/SHCBP1/MIR573/SPRY4/SPRY3/FGFR1/PRKD2/FGFRL1/FRS2/NPTN/SPRY2/GPC1/FLRT1/SHOC2/CREB3L1/APLN/FGFR3/NGFR/SULF2/FGF23/EXT1/FGF18/CCN2/NOG/HHIP/WNT5A/THBS1/FGF9/GATA3/FGF1/SMOC2/FGF7/FLRT2/FGF5/FLRT3/FGF10	48
WT	GO:0044409	entry into host	81/6818	125/13920	0.000247657	0.00652682	0.00518344	TRIML2/CD86/CLEC4G/SLC52A1/TMPRSS4/HSPA1A/CR2/NECTIN4/CR1/IFITM1/TMPRSS2/HLA-DRB1/TRIM6/CLDN6/F11R/HS3ST5/TRIM14/CDK1/NECTIN1/TRIM22/AVPR1B/SLC1A5/TRIM62/CD74/SLC3A2/TFRC/TRIM59/VAMP8/CDHR3/PHB/NUP153/ITGB5/PLSCR1/CBL/SIVA1/IDE/ITCH/SRC/UVRAG/ITGB1/SNX3/CTSL/TRIM68/P4HB/CD81/EPHA2/IFITM3/SLC20A2/LGALS9/CAV1/TRIM38/EGFR/PVR/EFNB3/GAS6/CXCR4/ITGA5/TRIM34/MID2/AXL/ANPEP/CD4/SCARB2/MRC1/TNFRSF14/TRIM…	81
WT	GO:0050920	regulation of chemotaxis	109/6818	175/13920	0.000250867	0.00658191	0.00522719	FGF4/FGF16/WNT3A/FGF2/ARTN/TUBB2B/PTPRO/NOD2/PADI2/SEMA4A/SEMA6A/SEMA4D/MET/IL12A/C1QBP/WNT3/NTRK3/THBS4/SEMA3A/HMGB1/CD74/RARRES2/MPP1/CYRIB/C5AR2/PTPN2/FGFR1/GSTP1/SWAP70/NOVA2/PRKD2/MAPK1/ANO6/CREB3/MDK/LGMN/PDGFB/SEMA7A/SMAD3/LGALS9/ZNF580/AZU1/CAMK1D/SEMA4G/P2RX4/KDR/DUSP3/GAS6/CXCR4/VEGFB/F7/CXCL12/PLXNA3/RIN3/F3/HSPB1/SLIT2/PGF/TGFB1/NTF3/S100A14/CCL2/SEMA3B/DPP4/EFNB2/BMPR2/CSF1/CXCR2/SEM…	109
WT	GO:0034329	cell junction assembly	220/6818	380/13920	0.000253432	0.00661966	0.00525717	LHFPL4/UGT8/GRID2/GRHL2/GABRB3/ADD2/CHRNB2/DNER/CLDN10/FAM107A/CLDN7/SIX1/WNT3A/PTPRO/LRRN1/MARVELD3/FZD5/NLGN4X/SIX4/GJD3/CNTNAP2/SEMA4A/ITGA6/GABRG2/GPM6B/GPC4/CDH1/SEMA4D/RCC2/CBLN1/RAB17/THY1/CLDN6/TLR2/F11R/MARVELD2/ECT2/ACE/NRXN2/NECTIN1/CD9/ASIC2/SHANK2/FMN1/CRB3/NTRK3/PKP1/LSR/EPHB1/PLXNB1/FBF1/NLGN4Y/DNM3/MDGA1/CLDN23/LINGO2/CDHR3/BSN/NLGN3/IQGAP1/BCR/PKP4/TBCD/NRCAM/ARL2/SLITRK5/AMIGO3/…	220
WT	GO:0001894	tissue homeostasis	131/6818	215/13920	0.000256963	0.00668217	0.00530681	PRDM14/LRRK1/SYK/CDHR1/ABCC8/TNFSF11/MUC4/SH3GL2/LTF/TNFRSF11A/NOD2/CALCA/VSIG1/ACP5/CDH23/ADGRV1/SNX10/MFSD2A/TULP1/ACACA/F11R/CORO1A/NXNL2/TJP3/PRDX1/LPCAT1/LIPA/RAC3/PPARGC1B/LSR/USP45/INPP5D/TFRC/PROM1/MBP/TJP2/WNK3/CCDC66/RP1L1/CDH3/GCNT2/INAVA/CROCC/SPP1/SLC39A8/IL20RB/ZNF675/GJA1/BAX/CLN8/IQCB1/WHRN/BARD1/SRC/ERCC6/CRACD/WWTR1/ITGB1/NF1/VPS54/BBS2/SPATA7/TRAF6/NPHP3/ATP6AP1/CTSH/CYTL1/PRKC…	131
WT	GO:0071379	cellular response to prostaglandin stimulus	17/6818	19/13920	0.00026388	0.00671351	0.0053317	ACACA/PTGER2/AKAP8/AKT1/PRKAA1/GNG2/SFRP1/PRKAA2/P2RY6/AKR1C2/PTGER4/PRKCE/PTGFR/TNFSF4/ADCY6/TNC/APOB	17
WT	GO:0090670	RNA localization to Cajal body	17/6818	19/13920	0.00026388	0.00671351	0.0053317	RUVBL1/DKC1/CCT5/WRAP53/DCP2/CCT3/NHP2/RUVBL2/NAF1/CCT7/CCT4/TCP1/CCT6A/CCT8/SHQ1/PARN/EXOSC10	17
WT	GO:0090671	telomerase RNA localization to Cajal body	17/6818	19/13920	0.00026388	0.00671351	0.0053317	RUVBL1/DKC1/CCT5/WRAP53/DCP2/CCT3/NHP2/RUVBL2/NAF1/CCT7/CCT4/TCP1/CCT6A/CCT8/SHQ1/PARN/EXOSC10	17
WT	GO:0090672	telomerase RNA localization	17/6818	19/13920	0.00026388	0.00671351	0.0053317	RUVBL1/DKC1/CCT5/WRAP53/DCP2/CCT3/NHP2/RUVBL2/NAF1/CCT7/CCT4/TCP1/CCT6A/CCT8/SHQ1/PARN/EXOSC10	17
WT	GO:0090685	RNA localization to nucleus	17/6818	19/13920	0.00026388	0.00671351	0.0053317	RUVBL1/DKC1/CCT5/WRAP53/DCP2/CCT3/NHP2/RUVBL2/NAF1/CCT7/CCT4/TCP1/CCT6A/CCT8/SHQ1/PARN/EXOSC10	17
WT	GO:0050890	cognition	156/6818	261/13920	0.000265039	0.00671394	0.00533204	CALB1/FOXB1/GABRA5/SLC24A2/SHISA7/CBR3/HLA-DRA/TMPRSS11E/NPTX2/CHRNB2/DRD3/ABCC8/FAM107A/PTPRZ1/GRPR/KCNK10/LHX8/SLC7A11/PRKCG/NLGN4X/LHCGR/BRINP1/KCNK2/CHRNA4/CNR1/ITPR3/OPRK1/CNTNAP2/KLK8/FEN1/JAKMIP1/ARC/ATP8A1/GRIN2B/CNTN2/MFSD2A/TLR2/DRD5/NRXN2/PPT1/GRIN1/SHANK2/KIT/ADCY1/PAK6/NLGN4Y/NSUN5/HMGCR/NQO2/NLGN3/MTOR/ADCY3/SYNGAP1/NETO1/PAK5/JPH4/EHMT2/CLN8/JPH3/EIF4A3/AAAS/EIF2AK4/CHD7/SLC11A2/MA…	156
WT	GO:0051346	negative regulation of hydrolase activity	163/6818	274/13920	0.000269715	0.00680306	0.00540282	MMP9/HMSD/TIMP4/NOS1/SFRP2/SFN/A2ML1/NLRP7/CST6/LTF/TERF1/CR1/WFDC2/PI15/BIRC5/SORL1/SEMA4D/PTTG1/RCC2/DHCR24/SPINT1/MASTL/F11R/ITIH5/PPP4R4/BCL2L12/NLE1/COL28A1/FKBP1B/RRP1B/ARFGEF1/ARRB2/PPP1R35/BICD1/SLC39A14/BAG4/ABCE1/DFFA/PCID2/RPS6KA1/CAAP1/ARL2/PTPRN2/DNAJB6/PAM16/UBE2O/MICAL1/TRIAP1/POR/BOD1/PIH1D1/AKT1/PAK2/LRP1/SRC/PPP1R11/DAB2IP/TTC8/AIP/RDX/CPAMD8/SPRY2/SIAH2/BCAS3/USP47/LRCH1/CAST/F…	163
WT	GO:0086002	cardiac muscle cell action potential involved in contraction	37/6818	50/13920	0.00027261	0.00684671	0.00543749	SCN1A/FGF12/NUP155/NOS1AP/SCN4B/KCNE3/GJA1/ATP1A1/JUP/TRPM4/CAV1/KCNN2/RNF207/DSP/KCNH2/CACNA1G/ANK2/KCNE2/CACNA1D/CACNB2/KCNQ1/KCNJ3/KCNJ2/GJA5/PKP2/KCNE1/SNTA1/SCN2B/LOC102723475/RYR2/CTNNA3/KCND3/KCNJ8/CACNA1C/KCNA5/KCNE4/KCNJ5	37
WT	GO:0003300	cardiac muscle hypertrophy	52/6818	75/13920	0.000276808	0.00692255	0.00549771	JARID2/PARP1/PAK1/ADRA1A/EZH2/G6PD/MTOR/FOXO1/KDM4A/CTDP1/DDX39B/HDAC2/GLRX3/MTPN/MAP2K4/CAMTA2/TWF1/SMAD3/AKAP13/PRKCA/P2RX4/PPARA/LMNA/TRPC3/PDLIM5/LMCD1/MEF2A/ATP2B4/CAMK2D/RYR2/NR4A3/IL6ST/TTN/TCAP/HAMP/SORBS2/AKAP6/GATA5/RGS4/EDN1/IGF1/GATA4/BMP10/AGT/TRIM63/GATA6/MLIP/MYH6/NPPA/CSRP3/HAND2/MYH7	52
WT	GO:0050679	positive regulation of epithelial cell proliferation	101/6818	161/13920	0.000285253	0.00710351	0.00564144	NODAL/VASH2/PPP1R16B/WNT3A/FGF2/NOD2/APELA/EYA1/HMOX1/FZD7/AR/MYC/ESRP2/NME1/IQGAP3/THBS4/NRARP/HMGB1/HMGB2/C5AR2/STAT5A/CDH3/MTOR/FGFR1/SIRT1/PRKD2/PIK3CD/NME2/AKT1/MDK/PDPK1/TNFSF12/PDGFB/ZNF580/PRKCA/SFRP1/CFLAR/NOTCH2/KDR/BAD/APLN/EGFR/LAMB1/EGFL7/NRP2/AKT3/LAMC1/VEGFB/CXCL12/BMP6/HAS2/TGFBR1/F3/PGF/ATP7A/ANG/BMPR2/PLXNB3/JCAD/BMP4/CAV2/PTN/TNFAIP3/GATA2/VEGFA/SEMA5A/CYP7B1/ACVRL1/SOX9/NOG/PR…	101
WT	GO:0048144	fibroblast proliferation	49/6818	70/13920	0.000287534	0.00713012	0.00566257	MYB/CDC6/IFI30/CCNB1/CCNA2/MYC/WNT7B/E2F1/TP53/CD74/PRKDC/PAWR/DHX9/CTC1/GSTP1/BAX/RNASEH2B/PML/DAB2IP/NF1/PDGFB/CDK6/PARP10/SFRP1/LIG4/ZMIZ1/ANXA2/GAS6/NGFR/TP53INP1/SPHK1/FBXO4/CDKN1A/BMI1/PDGFC/DACH1/PDGFD/WNT5A/FN1/PDGFRB/FOSL2/NUPR1/PDGFRA/WNT2/DDR2/FGF10/IGF1/AGT/AQP1	49
WT	GO:0043523	regulation of neuron apoptotic process	117/6818	190/13920	0.000295586	0.00729898	0.00579667	PLA2G3/GRM4/TERT/FOXB1/GABRA5/CRLF1/GRID2/DRAXIN/MYB/LCN2/PTPRZ1/PCSK9/SIX1/MAG/XRCC2/PRKCG/MYBL2/SIX4/FGF8/MSH2/HMOX1/KIF14/NQO1/PARP1/TOX3/CORO1A/PPT1/SET/HSPD1/KDM2B/TP53/STAR/AARS1/HSP90AB1/NAE1/G6PD/ARRB2/CITED1/GRIK5/GCLM/NQO2/SYNGAP1/PRKCI/GCLC/BAX/ZPR1/STXBP1/HYOU1/MDK/MAP2K4/DNAJC5/NRBP2/LRP1/PDPK1/LGMN/GBA/OXR1/NF1/ILK/CLCF1/CTSZ/FOXO3/CNTF/PIK3CA/BDNF/PITX3/NAIP/LIG4/ARMCX5-GPRASP2/HIP…	117
WT	GO:0036336	dendritic cell migration	19/6818	22/13920	0.000302452	0.00743728	0.0059065	NLRP12/TRPM2/ALOX5/IL12A/C1QBP/HMGB1/ANO6/LGALS9/TRPM4/GAS6/CXCR4/EXT1/CXCR2/ASB2/EPS8/TNFSF18/PIK3CG/GPR183/CCL21	19
WT	GO:0007088	regulation of mitotic nuclear division	67/6818	101/13920	0.000307113	0.00752043	0.00597254	USP44/DRD3/BUB1B/PKMYT1/CDT1/AURKB/DLGAP5/KIF20B/PLK1/CDCA2/FGF8/TTK/MAD2L1/KNTC1/CHEK1/CCNB1/ESPL1/TRIP13/MKI67/XRCC3/ZWINT/CENPF/NUSAP1/CDC25C/BUB1/MAD2L2/NDC80/AURKA/ZWILCH/MTBP/RCC1/GEN1/FBXO5/BUB3/NEK2/BORA/ANAPC15/SPDL1/PCID2/ANAPC7/L3MBTL1/LCMT1/AURKAIP1/ZW10/ZNF207/FBXW5/CUL9/PDGFB/NME6/CCDC8/RB1/DAPK3/OBSL1/KLHL22/CUL7/BMP4/SPHK1/CAV2/DUSP1/EDN3/HOXA13/TOM1L2/PDGFRB/RGCC/EDN1/IGF2/IGF1	67
WT	GO:1903037	regulation of leukocyte cell-cell adhesion	141/6818	234/13920	0.000310664	0.00757582	0.00601653	CHST4/LCK/FUT9/HLA-DOA/SYK/CD70/HLA-DMB/HLA-DRA/HLA-DPA1/MYB/RHOH/CD86/HLA-G/TNFSF11/CLEC4G/ALOX5/NOD2/IL23A/CR1/FOXJ1/SOX13/HLA-DOB/PRKCQ/SOCS1/CD24/ZP3/HLA-DRB1/IL12A/THY1/HLA-DMA/ICOSLG/RUNX3/LAG3/CORO1A/PYCARD/SLC7A1/CARD11/IL15/CD1D/PTPN6/HSPD1/GNRH1/NRARP/PNP/HMGB1/CD74/CCDC88B/CCL28/TFRC/HSPH1/CYRIB/PAWR/GLMN/TNFRSF13C/NFKBID/PTPN2/YES1/IL20RB/DTX1/TMEM131L/SCRIB/ITCH/AKT1/MDK/NFAT5/SOCS5/…	141
WT	GO:0032689	negative regulation of interferon-gamma production	21/6818	25/13920	0.000314308	0.00759609	0.00603263	NOD2/CR1/HLA-DRB1/C1QBP/HMGB1/IL20RB/LGALS9/RARA/GAS6/VSIR/AXL/PRNP/TLR4/DDIT3/LAPTM5/TNFSF4/GATA3/PDCD1LG2/IL1RL1/INHA/INHBA	21
WT	GO:0048799	animal organ maturation	21/6818	25/13920	0.000314308	0.00759609	0.00603263	LTF/RYR1/SEMA4D/SNX10/RET/PLXNB1/RFLNB/XYLT1/PHOSPHO1/MBTPS2/ZBTB16/FGFR3/EXT1/DCHS1/THBS3/CCDC154/GREM1/GATA3/BMP2/ALDH1A2/IGF1	21
WT	GO:0002252	immune effector process	229/6818	398/13920	0.000315373	0.00759609	0.00603263	PLA2G3/CD177/CHGA/CPLX2/HLA-DOA/SYK/CR1L/CLC/ADGRE2/SCNN1B/CD70/HLA-DMB/HLA-DRA/HLA-DPA1/MYB/CD19/IRF4/DOCK2/CD86/HLA-G/NCR1/EOMES/CLEC4G/RORC/HCK/CGAS/EXO1/CR2/NOD2/IL23A/CR1/FZD5/NOS2/CFP/FOXJ1/HLA-DOB/MSH2/SEMA4A/HMOX1/ZP3/FGR/UNG/DOCK10/CTSC/DHX58/HLA-DRB1/IL12A/TRIM6/MAD2L2/HLA-DMA/PAK1/EXOSC3/LAG3/DDX21/SLC7A5/ACE/C1QBP/LCP1/CORO1A/PYCARD/CD1D/PTPN6/HSPD1/PRDX1/KIT/TP53/PAXIP1/HMGB1/MSH6/CD…	229
WT	GO:0051302	regulation of cell division	93/6818	147/13920	0.000319249	0.00765807	0.00608185	POU5F1/FGF4/SFRP2/SFN/DRD3/INSC/MACC1/KDF1/FGF2/NAP1L2/AURKB/BLM/KIF18B/E2F7/CDC6/PLK4/BRCA2/KIF20B/PLK1/FGF8/ASPM/MYC/KIF14/INCENP/CIT/ECT2/AURKA/KIF23/KIF20A/ORC6/CENPV/MYO19/THBS4/RACGAP1/RAB11FIP4/SMYD5/PRC1/PIK3R4/CALM1/PRPF40A/RBL1/PKP4/ENTR1/PRDM15/FSD1/CDC14A/INTU/AHCTF1/MDK/CIB1/UVRAG/RBL2/PDGFB/KLHL9/ITGB1BP1/MAP10/RAB11FIP3/CAT/ANKRD53/CHMP3/TLE6/VEGFB/SH3GLB1/KIF13A/LBH/PGF/TGFB1/DRD2…	93
WT	GO:0001570	vasculogenesis	53/6818	77/13920	0.000323387	0.00769452	0.0061108	APELA/WNT7B/PAXIP1/GLMN/CITED1/TEAD2/QKI/RAP1A/EPHA2/EMP2/ADM/CAV1/KDR/ZMIZ1/EGFL7/AMOT/FZD4/CUL7/HAS2/ITGB8/ZFP36L1/TGFB1/TGFBR2/CITED2/HEY1/HEG1/RRAS/CD34/SOX18/TNNI3/ITGAV/TGFBR3/VEGFA/HOXA13/ACKR3/ENG/ASB4/PDGFRB/TIPARP/JUNB/RIN2/MYOCD/APLNR/MYO18B/FOXF1/ZFPM2/GDF2/SOX17/NTRK2/WT1/TBX5/TBX20/NKX2-5	53
WT	GO:0014896	muscle hypertrophy	53/6818	77/13920	0.000323387	0.00769452	0.0061108	JARID2/PARP1/PAK1/ADRA1A/EZH2/G6PD/MTOR/FOXO1/KDM4A/CTDP1/DDX39B/HDAC2/GLRX3/MTPN/MAP2K4/CAMTA2/TWF1/SMAD3/AKAP13/PRKCA/P2RX4/PPARA/LMNA/TRPC3/PDLIM5/LMCD1/MEF2A/ATP2B4/CAMK2D/RYR2/NR4A3/IL6ST/TTN/TCAP/HAMP/SORBS2/AKAP6/GATA5/IGFBP5/RGS4/EDN1/IGF1/GATA4/BMP10/AGT/TRIM63/GATA6/MLIP/MYH6/NPPA/CSRP3/HAND2/MYH7	53
WT	GO:0035296	regulation of tube diameter	80/6818	124/13920	0.0003324	0.00784182	0.00622778	SCNN1B/HTR7/NOS1/HTR1D/CALCA/GRIP2/DRD5/ACE/ADRA1A/ASIC2/AVPR1B/DOCK5/CHRM3/ADRA2C/GCH1/P2RY1/EDNRB/HMGCR/WDR35/GCLM/GJA1/GCLC/AKT1/ARHGAP42/ATP2B1/PER2/ITGB1BP1/TBXA2R/TRPM4/ADM/CAV1/ADORA1/P2RX1/APLN/EGFR/UTS2B/F2R/ECE1/HTR1B/KCNMA1/OXTR/BMPR2/EXT1/PTGS2/SLC6A4/ADRB1/GJA5/SMTNL2/EDN3/EDN2/DRD1/UCN/KCNMB2/KCNMB1/SNTA1/EDNRA/ACE2/ADCY6/BDKRB2/SERPINF2/ITGA1/KCNA5/ADCYAP1/KLF2/ADRA1B/ADRB3/GPER1/S…	80
WT	GO:0097746	blood vessel diameter maintenance	80/6818	124/13920	0.0003324	0.00784182	0.00622778	SCNN1B/HTR7/NOS1/HTR1D/CALCA/GRIP2/DRD5/ACE/ADRA1A/ASIC2/AVPR1B/DOCK5/CHRM3/ADRA2C/GCH1/P2RY1/EDNRB/HMGCR/WDR35/GCLM/GJA1/GCLC/AKT1/ARHGAP42/ATP2B1/PER2/ITGB1BP1/TBXA2R/TRPM4/ADM/CAV1/ADORA1/P2RX1/APLN/EGFR/UTS2B/F2R/ECE1/HTR1B/KCNMA1/OXTR/BMPR2/EXT1/PTGS2/SLC6A4/ADRB1/GJA5/SMTNL2/EDN3/EDN2/DRD1/UCN/KCNMB2/KCNMB1/SNTA1/EDNRA/ACE2/ADCY6/BDKRB2/SERPINF2/ITGA1/KCNA5/ADCYAP1/KLF2/ADRA1B/ADRB3/GPER1/S…	80
WT	GO:0044786	cell cycle DNA replication	30/6818	39/13920	0.000333581	0.00784182	0.00622778	TERF1/CDT1/BLM/E2F7/DNA2/GINS1/BRCA2/CDC7/MCM3/MCM4/MCM6/CDC45/FEN1/RAD51/MCM2/PCNA/DBF4/DBF4B/POLA1/LIG1/TIPIN/FBXO5/WRN/GINS3/RTEL1/GMNN/ZPR1/DONSON/BCL6/DACH1	30
WT	GO:0008584	male gonad development	76/6818	117/13920	0.000339802	0.00795625	0.00631866	UTF1/TFAP2C/SFRP2/ZFP42/TEX19/NHLH2/TEX11/NR5A1/LHCGR/SIX4/MSH2/FANCA/MGST1/NASP/ASPM/AR/BRIP1/MAS1/NUDT1/SRY/DHX37/KIT/SEMA3A/STAR/KIF18A/HSD17B4/HMGB2/SDC1/RRM1/HMGCS1/YBX3/EIF2S2/BAX/CBL/BCL2L2/ARID4A/ERCC1/TMF1/NCOA4/NCOA1/PLEKHA1/SFRP1/TBC1D20/FNDC3A/MMP14/BIK/RARA/TGFBR1/BCL2/ADGRG1/NTRK1/CITED2/FSTL3/NKX3-1/SOX9/WNT2B/WNT5A/RHOBTB3/FGF9/PDGFRB/GATA3/LHX9/NUPR1/PDGFRA/MAMLD1/INHA/FSHR/ARID5…	76
WT	GO:0030324	lung development	99/6818	158/13920	0.000346984	0.00806874	0.006408	ZIC3/NODAL/DPPA4/GRHL2/FGF2/CCDC39/SLC7A11/MIR17HG/FOXJ1/FGF8/GLI1/ESRP2/SREBF1/WNT7B/LIPA/HMGB1/PDPN/PTGES3/RBPJ/RIDA/SAV1/EIF4E/PPP1CA/AIMP2/MAPK1/SEC24B/MAN1A2/SPRY2/CCBE1/CTSZ/NPHP3/CTSH/SFTPD/STK40/CRISPLD2/EGFR/ODAD4/STRA6/SPDEF/MMP14/PKDCC/THRA/ITGA3/RCN3/ASXL1/ATP7A/TGFBR2/BMPR2/EXT1/HES1/HEG1/BMP4/PTN/FGF18/LTBP3/NFIB/SPARC/EDN2/CEBPA/CHI3L1/FSTL3/ABCA12/VEGFA/CCN2/RDH10/SOX9/NOG/HHIP/WN…	99
WT	GO:0043536	positive regulation of blood vessel endothelial cell migration	38/6818	52/13920	0.000347353	0.00806874	0.006408	ALOX12/FGF2/HMOX1/HMGB1/CD40/STAT5A/MAP2K3/FGFR1/SIRT1/PRKD2/NUS1/AKT1/CIB1/PDPK1/PDGFB/ETS1/PRKCA/ANGPT4/NFE2L2/P2RX4/KDR/AKT3/HSPB1/TGFB1/PTGS2/JCAD/FGF18/HDAC9/GATA2/PLK2/VEGFA/VEGFC/THBS1/SRPX2/NRP1/FOXC2/ANXA1/RHOJ	38
WT	GO:0070482	response to oxygen levels	185/6818	316/13920	0.000351278	0.00811346	0.00644351	TERT/DNMT3B/P2RX2/PMAIP1/NOS1/MYB/CHRNB2/LCN2/KCND2/HSD11B2/ASCL2/OPRD1/ITPR2/NOS2/KCNK2/CHRNA4/HMOX1/CD24/CCNB1/NPPC/RYR1/CCNA2/MYC/PKLR/UCP2/BRIP1/PAK1/SUV39H1/PLEKHN1/TLR2/E2F1/SUV39H2/HSPD1/TP53/AGTRAP/PDPN/ATP6V0A2/RBPJ/MTOR/PLAU/FOXO1/ADSL/ERCC2/SLC29A1/SIRT1/CBL/HYOU1/PML/SLC11A2/HDAC2/AHCY/ATP6V1A/POLB/AKT1/HP1BP3/SRC/CDKN1B/PRKAA1/NF1/P4HB/ALKBH5/ETS1/PGK1/TBL2/PTEN/SMAD3/ND5/ATP6AP1/FOX…	185
WT	GO:0060411	cardiac septum morphogenesis	47/6818	67/13920	0.000352039	0.00811346	0.00644351	MIR17HG/FGF8/TP53/RBPJ/SAV1/CHD7/FGFRL1/NOTCH2/ZFPM1/NRP2/TGFBR1/SLIT2/FZD2/JAG1/TGFBR2/BMPR2/CITED2/HES1/HEY1/CCN1/PARVA/BMP4/ROBO2/TGFBR3/NOG/PROX1/WNT5A/ENG/SMAD6/ISL1/SEMA3C/APLNR/NRP1/LRP2/WNT11/SLIT3/TGFB2/TBX3/ZFPM2/GATA4/GATA6/TBX5/TBX20/NKX2-5/HAND1/TBX2/BMP5	47
WT	GO:0019229	regulation of vasoconstriction	41/6818	57/13920	0.000358017	0.00818702	0.00650193	ACE/ADRA1A/ASIC2/AVPR1B/DOCK5/CHRM3/ADRA2C/HMGCR/WDR35/GJA1/AKT1/ARHGAP42/ATP2B1/PER2/TBXA2R/TRPM4/ADM/CAV1/P2RX1/APLN/EGFR/F2R/ECE1/OXTR/BMPR2/PTGS2/GJA5/SMTNL2/EDN3/EDN2/KCNMB2/SNTA1/ACE2/BDKRB2/KCNA5/ADRA1B/AGTR1/EDN1/AGT/FGA/FGB	41
WT	GO:0032835	glomerulus development	41/6818	57/13920	0.000358017	0.00818702	0.00650193	PTPRO/PODXL/FOXJ1/CD24/RET/PROM1/IQGAP1/WWTR1/LGR4/PDGFB/CFLAR/NOTCH2/BCL2/JAG1/NID1/ASXL1/GPR4/SULF2/MTSS1/EXT1/HES1/LAMB2/BMP4/CD34/EGR1/NOG/PDGFD/TEK/PDGFRB/ENPEP/PDGFRA/PECAM1/ANGPT2/PLCE1/FOXC2/MEF2C/OSR1/TCF21/FOXC1/ACTA2/WT1	41
WT	GO:0001822	kidney development	158/6818	266/13920	0.000366949	0.00830426	0.00659504	CALB1/LIN28A/CRLF1/MMP9/PCSK9/SIX1/FGF2/TP73/PTPRO/OVOL1/EPCAM/PODXL/SIX4/FOXJ1/FGF8/EYA1/ADAMTS16/CD24/MYC/CENPF/SALL1/ACE/WNT7B/PPAT/RET/FMN1/PRKX/NUP107/NUP160/NLE1/SDC1/PROM1/CITED1/RRM2B/NUP85/RIDA/IQGAP1/ANKS6/BAX/C1GALT1/TRAF3IP2/VANGL2/NUP133/SDC4/WWTR1/NF1/FRAS1/LGR4/PDGFB/ILK/ID3/CEP290/SMAD3/NPHP3/CTSH/SFRP1/CFLAR/NOTCH2/IFT88/CAT/PLXND1/GLIS2/ASS1/ADAMTS1/TNS2/STRA6/MAGED1/RARA/KANK2/…	158
WT	GO:0006820	anion transport	227/6818	395/13920	0.000367374	0.00830426	0.00659504	PLA2G3/GABRA3/BEST2/SYK/SLC7A3/GABRA5/SLC24A2/GABRQ/SLC13A4/CA4/SLC5A5/SLC4A11/GABRB3/SLC52A3/SLC12A1/SLC6A15/CLCN1/DRD3/SLCO5A1/SLCO4A1/SLC32A1/SLC7A8/TNFSF11/SLC1A6/SLC38A5/CA7/SLC26A8/SLCO4C1/SLC52A1/TNFRSF11A/GABRR1/KCNJ10/EMB/ADAMTS8/SLC24A4/SLC7A11/CR1/SLC6A11/NOS2/GABRP/MGST1/ENPP1/SLCO1A2/GABRG2/SLC6A6/SLC66A1L/ABCG2/RTBDN/GABRD/BSND/SLC25A21/MFSD2A/SLC5A6/ABCC4/CLIC6/SLC7A5/ACE/PROCA1/SL…	227
WT	GO:0002407	dendritic cell chemotaxis	14/6818	15/13920	0.000370208	0.00830426	0.00659504	TRPM2/IL12A/C1QBP/HMGB1/ANO6/LGALS9/TRPM4/GAS6/CXCR4/CXCR2/TNFSF18/PIK3CG/GPR183/CCL21	14
WT	GO:0006271	DNA strand elongation involved in DNA replication	14/6818	15/13920	0.000370208	0.00830426	0.00659504	DNA2/GINS1/MCM3/MCM4/POLE/RFC3/PCNA/POLA1/RFC4/LIG1/MCM7/LIG3/POLD3/POLD2	14
WT	GO:0060044	negative regulation of cardiac muscle cell proliferation	14/6818	15/13920	0.000370208	0.00830426	0.00659504	TP73/JARID2/MIR17HG/KCNK2/SAV1/GJA1/PTEN/VGLL4/TGFBR2/CITED2/NOG/MEIS1/RBP4/TBX5	14
WT	GO:0010833	telomere maintenance via telomere lengthening	54/6818	79/13920	0.000374707	0.00834149	0.0066246	TERT/SLX1B/PIF1/TERF1/AURKB/PRKCQ/RAD51/PARP1/PINX1/DKC1/CCT5/NAT10/HNRNPA2B1/NEK2/PKIB/WRAP53/HSP90AB1/HSP90AA1/PTGES3/DCP2/RTEL1/XRCC5/ACD/CCT3/NHP2/PNKP/MAP3K4/NAF1/CCT7/MRE11/SLX4/HNRNPA1/CTC1/ATR/CCT4/HNRNPU/TCP1/GNL3L/GAR1/CCT6A/CCT8/TELO2/PARN/HNRNPC/EXOSC10/MAPKAPK5/MAPK1/SRC/XRN1/STN1/HMBOX1/TERF2IP/FBXO4/NEK7	54
WT	GO:0032963	collagen metabolic process	54/6818	79/13920	0.000374707	0.00834149	0.0066246	MMP25/MMP9/MMP17/MYB/NPPC/MMP24/ARRB2/PEPD/HDAC2/RAP1A/TRAM2/ITGB1/MMP15/CTSL/P3H1/FURIN/CREB3L1/P3H4/TNS2/MMP14/MMP11/F2R/VSIR/CYGB/RCN3/TGFB1/MMP23B/CST3/RUNX1/MMP2/BMP4/CBX8/P3H2/CTSB/UCN/MRC2/CCN2/KLK6/MMP28/TGFB3/ENG/PDGFRB/VIM/MMP10/SERPINF2/EMILIN1/RGCC/COL5A1/MFAP4/COL1A2/COL1A1/F2/TMPRSS6/MMP1	54
WT	GO:0031589	cell-substrate adhesion	188/6818	322/13920	0.000383725	0.00851001	0.00675844	EPHA1/FAM107A/NPY2R/VWA2/MUC4/AJAP1/RELL2/PTPRO/HPSE/FUT1/ITGA6/FZD7/GPM6B/KIF14/RCC2/THY1/ITGA2B/ONECUT2/C1QBP/CORO1A/FMN1/DOCK5/PRKX/FAT2/EDA/COL5A3/RAC3/NTNG1/SPRY4/EPHB1/PDPN/CCL28/MADCAM1/LYPD3/PIK3CB/GCNT2/IQGAP1/BCR/ITGB5/TBCD/PLAU/ARL2/ACER2/CAMSAP3/MEN1/ATXN3/HSD17B12/PARVB/MAP4K4/MDK/TRIOBP/CIB1/LRP1/PDPK1/SRC/SDC4/ITGB1/NF1/P4HB/PDGFB/MYADM/LIMS1/COL13A1/ILK/WHAMM/BCAS3/ITGB1BP1/EMP2/P…	188
WT	GO:0032429	regulation of phospholipase A2 activity	6818-11-01	11/13920	0.00038762	0.00856408	0.00680138	PPT1/AVPR1B/PLAA/LRP1/EGFR/ANG/PLA2R1/ANXA8/ANXA8L1/ANXA1/AGTR1	11
WT	GO:0030510	regulation of BMP signaling pathway	58/6818	86/13920	0.000399467	0.00879276	0.00698299	GDF3/SFRP2/SKOR2/CHRDL1/RGMA/SORL1/RBPMS2/RBPJ/SKIL/UBE2O/NUMA1/ILK/TOB1/TWSG1/CHRD/SFRP1/NOTCH2/HTRA3/HIPK2/SFRP4/ITGA3/BMPR2/PELO/FSTL1/HES1/CRIM1/CCN1/BMP4/SFRP5/PPARG/SOSTDC1/FSTL3/BAMBI/PCSK6/HOXA13/GDF5/CRB2/ACVRL1/SKOR1/SOST/NOG/WNT5A/GREM2/ENG/FOXD1/GPC3/SMAD6/GREM1/VWC2/HTRA1/BMPER/MSX1/FBN1/LRP2/CDH5/GDF2/GATA4/TBX20	58
WT	GO:0034765	regulation of ion transmembrane transport	240/6818	420/13920	0.000401453	0.00880351	0.00699153	HTR3A/KCNK17/GAL/KCNK5/KCNK12/CACNG5/RAMP3/KCNG3/MMP9/SHISA7/SHISA9/NOS1/PLP1/TMC1/CLCN1/DRD3/CD19/KCNH4/SCN1A/ABCC8/LCN2/KCND2/PCSK9/KCNS1/KCNK10/KCNH6/CATSPER4/KCNJ10/SHISA8/KCNJ1/KCNN4/SCN4A/KCNA3/CACNG7/OPRK1/SCN9A/ARC/KCNQ2/KCNB2/CACNB4/FGF12/THY1/SCN8A/RASGRF2/KCNH8/HAP1/CLIC6/CACNA1F/DPP6/CORO1A/KCNJ6/CALCR/ASIC2/KCNQ4/KCNS3/CACNG6/CACNG8/PTPN6/CHRM3/HSPA2/CRHR1/KCNG2/DIAPH1/HECW1/ATP1B3/F…	240
WT	GO:0140014	mitotic nuclear division	161/6818	272/13920	0.000408396	0.00892246	0.007086	USP44/DRD3/DSCC1/BUB1B/PKMYT1/CDT1/AURKB/SMC1B/KIF18B/HSPA1A/CDC20/DLGAP5/CDC6/PSRC1/CDCA5/MYBL2/CHEK2/HASPIN/KIF20B/PLK1/TACC3/CDCA2/FGF8/TTK/MAD2L1/KNTC1/CHEK1/SPAG5/KIFC1/UBE2C/CCNB1/NCAPH/KIF22/SGO1/ESPL1/TRIP13/MKI67/KIF14/XRCC3/NCAPG2/TPX2/INCENP/NCAPG/PTTG1/ZWINT/CENPF/NUSAP1/CDC25C/BUB1/UBE2S/CENPK/CDCA8/KIF2C/MAD2L2/NUF2/NDC80/TOGARAM2/PINX1/KIF15/KIF4A/RRS1/AURKA/KIF11/KIF23/CENPE/ZWILC…	161
WT	GO:0006278	RNA-dependent DNA biosynthetic process	48/6818	69/13920	0.000416814	0.00903918	0.00717869	TERT/PIF1/TERF1/AURKB/PRKCQ/PINX1/DKC1/CCT5/NAT10/NEK2/PKIB/WRAP53/HSP90AB1/HSP90AA1/PTGES3/DCP2/XRCC5/ACD/CCT3/NHP2/PNKP/MAP3K4/NAF1/CCT7/MRE11/HNRNPA1/CTC1/ATR/CCT4/HNRNPU/TCP1/GNL3L/GAR1/CCT6A/CCT8/TELO2/PARN/HNRNPC/EXOSC10/MAPKAPK5/MAPK1/SRC/XRN1/STN1/HMBOX1/TERF2IP/FBXO4/NEK7	48
WT	GO:0048145	regulation of fibroblast proliferation	48/6818	69/13920	0.000416814	0.00903918	0.00717869	MYB/CDC6/IFI30/CCNB1/CCNA2/MYC/E2F1/TP53/CD74/PRKDC/PAWR/DHX9/CTC1/GSTP1/BAX/RNASEH2B/PML/DAB2IP/NF1/PDGFB/CDK6/PARP10/SFRP1/LIG4/ZMIZ1/ANXA2/GAS6/NGFR/TP53INP1/SPHK1/FBXO4/CDKN1A/BMI1/PDGFC/DACH1/PDGFD/WNT5A/FN1/PDGFRB/FOSL2/NUPR1/PDGFRA/WNT2/DDR2/FGF10/IGF1/AGT/AQP1	48
[truncated: 273 more rows]

## Sheet: DisGenNetEnrichedDiffWT_HDR
TABLE S1E
ID	Description	setSize	enrichmentScore	NES	pvalue	p.adjust	qvalues	rank	leading_edge	core_enrichment
[truncated: 373 more rows]

## Sheet: KEGGEnrichedDiffWT_HDR
TABLE S1F
ID	Description	setSize	enrichmentScore	NES	pvalue	p.adjust	qvalues	rank	leading_edge	core_enrichment
[truncated: 9 more rows]

## Sheet: GenesetDBregDiffWT_HDR
TABLE S1G
[truncated: 9 more rows]

## Sheet: GenesetHallmarkDiffWT_HDR
TABLE S1H
[truncated: 11 more rows]
